# Supplementary material for: 2-(Octa­decyl­sulfan­yl)-1,3-thia­zole
Source: IUCrdata. 2020 Feb 11;5(Pt 2):x200170. doi: 10.1107/S2414314620001704 (PMC9462184; doi:10.1107/S2414314620001704)
Supplement: Supplementary file 1 [file x-05-x200170-sup1.cif]

##############################################################################
#                                                                            #
# This CIF contains the data for a data article accepted for                 #
# publication in IUCrData. It conforms to the requirements of                #
# Notes for Authors for IUCrData, and has been                               #
# peer reviewed under the auspices of IUCrData.                              #
#                                                                            #
# Full details of the Crystallographic Information File format               #
# are given in the paper "The Crystallographic Information File (CIF):       #
# a New Standard Archive File for Crystallography" by S. R. Hall, F. H.      #
# Allen and I. D. Brown [Acta Cryst. (1991), A47, 655-685].                  #
#                                                                            #
# The current version of the core CIF dictionary is obtainable from          #
# ftp://ftp.iucr.org/pub/cif_core.dic.                                       #
#                                                                            #
# Software is freely available for graphical display of the structure(s)     #
# in this CIF. For information consult the CIF software page                 #
# http://www.iucr.org/resources/cif/software.                                #
#                                                                            #
# This file may be used for bona fide research purposes within the           #
# scientific community so long as proper attribution is given to the data    # 
# article from which it was obtained.                                        #
#                                                                            #
##############################################################################
data_I
_database_code_depnum_ccdc_archive 'CCDC 1982241'
_audit_creation_method     'SHELXL-2018/3'
_chemical_name_systematic
;
2-(Octadecylsulfanyl)-1,3-thiazole
;
_chemical_name_common     ?
_chemical_formula_moiety     'C21 H39 N S2'
_chemical_formula_sum     'C21 H39 N S2'
_chemical_formula_iupac     'C21 H39 N S2'
_chemical_formula_weight     369.65
_chemical_melting_point     ?
_chemical_absolute_configuration     ?
_space_group_crystal_system     monoclinic
_space_group_name_H-M_alt     'P 21'
_space_group_name_Hall     'P 2yb'
loop_
    _space_group_symop_operation_xyz
    'x, y, z'
    '-x, y+1/2, -z'
_cell_length_a     5.5457(6)
_cell_length_b     9.1108(10)
_cell_length_c     43.511(6)
_cell_angle_alpha     90
_cell_angle_beta     90.376(5)
_cell_angle_gamma     90
_cell_volume     2198.4(4)
_cell_formula_units_Z     4
_cell_measurement_reflns_used     9695
_cell_measurement_theta_min     3.0403
_cell_measurement_theta_max     72.9486
_cell_measurement_temperature     150(2)
_exptl_crystal_description     plate
_exptl_crystal_colour     colourless
_exptl_crystal_size_max     0.160
_exptl_crystal_size_mid     0.140
_exptl_crystal_size_min     0.020
_exptl_crystal_density_diffrn     1.117
_exptl_crystal_density_meas     ?
_exptl_crystal_density_method     ?
_exptl_crystal_F_000     816
_exptl_absorpt_coefficient_mu     2.188
_exptl_absorpt_correction_type     multi-scan
_exptl_absorpt_process_details
;
(SADABS; Krause <i>et al.</i>,  2015)
;
_exptl_absorpt_correction_T_min     0.0824
_exptl_absorpt_correction_T_max     0.2264
_diffrn_ambient_temperature     150(2)
_diffrn_source     'I-mu-S microsource X-ray tube'
_diffrn_source_voltage     '50 kV'
_diffrn_source_current     '1.0 mA'
_diffrn_radiation_type     CuK\a
_diffrn_radiation_wavelength     1.54178
_diffrn_radiation_monochromator
                                   'laterally graded multilayer (Goebel) mirror'
_diffrn_measurement_device_type
;
Bruker AXS D8 Quest CMOS diffractometer with PhotonII charge-integrating pixel
array detector (CPAD)
;
_diffrn_measurement_method     'omega and phi scans'
_diffrn_detector_area_resol_mean     7.4074
_diffrn_reflns_number     20191
_diffrn_reflns_av_R_equivalents     0.1129
_diffrn_reflns_av_unetI/netI     0.1361
_diffrn_reflns_theta_min     2.031
_diffrn_reflns_theta_max     73.024
_diffrn_reflns_theta_full     67.679
_diffrn_measured_fraction_theta_max     0.988
_diffrn_measured_fraction_theta_full     0.995
_diffrn_reflns_limit_h_min     -5
_diffrn_reflns_limit_h_max     6
_diffrn_reflns_limit_k_min     -10
_diffrn_reflns_limit_k_max     11
_diffrn_reflns_limit_l_min     -53
_diffrn_reflns_limit_l_max     53
_refine_special_details
;
The structure is metrically orthorhombic but crystallizes in P21. It was
found to be twinned by pseudo-merohedry (emulating orthorhombic symmetry)
and by inversion and was refined as a 4-component inversion twin.
Twin factions refined to 0.37(4), 0.13(4), 0.31(5) and 0.19(4).
The outer ends of the C18 alkyl chain is ill defined due to large thermal
libration and/or ill defined disorder. The outermost C-C bond distance in
the two molecules was restrained to be similar, and a rigid bond restraint
(RIGU) was applied for the four outermost carbon atoms of each molecule.
C---H bond distances were constrained to 0.95 \%A for thiazole C---H moieties,
0.99 \%A for methylene CH~2~ and 0.98 \%A for methyl CH~3~ moieties.
<i>U</i>~iso~(H) values were set to 1.5 times <i>U</i>~eq~(C) for methyl
groups, and 1.2 times <i>U</i>~eq~(C) CH and CH~2~ groups.
;
_reflns_number_total     8140
_reflns_number_gt     7233
_reflns_threshold_expression     'I > 2\s(I)'
_refine_ls_structure_factor_coef     Fsqd
_refine_ls_matrix_type     full
_refine_ls_R_factor_all     0.1015
_refine_ls_R_factor_gt     0.0967
_refine_ls_wR_factor_gt     0.2546
_refine_ls_wR_factor_ref     0.2630
_refine_ls_goodness_of_fit_ref     1.048
_refine_ls_restrained_S_all     1.047
_refine_ls_number_reflns     8140
_refine_ls_number_parameters     438
_refine_ls_number_restraints     44
_refine_ls_hydrogen_treatment     constr
_refine_ls_weighting_scheme     calc
_refine_ls_weighting_details
                      'w=1/[\s^2^(Fo^2^)+(0.1736P)^2^] where P=(Fo^2^+2Fc^2^)/3'
_atom_sites_solution_hydrogens     geom
_atom_sites_solution_primary     direct
_atom_sites_solution_secondary     difmap
_refine_ls_shift/su_max     0.000
_refine_ls_shift/su_mean     0.000
_refine_diff_density_max     0.978
_refine_diff_density_min     -0.748
_refine_ls_extinction_method     none
_refine_ls_extinction_coef     .
_refine_ls_abs_structure_details
;
Twinning involves inversion, so Flack parameter cannot be determined
;
_refine_ls_abs_structure_Flack     ?
loop_
    _atom_type_symbol
    _atom_type_description
    _atom_type_scat_dispersion_real
    _atom_type_scat_dispersion_imag
    _atom_type_scat_source
    'C' 'C' 0.0181 0.0091
                         'International Tables Vol C Tables 4.2.6.8 and 6.1.1.4'
    'H' 'H' 0.0000 0.0000
                         'International Tables Vol C Tables 4.2.6.8 and 6.1.1.4'
    'N' 'N' 0.0311 0.0180
                         'International Tables Vol C Tables 4.2.6.8 and 6.1.1.4'
    'S' 'S' 0.3331 0.5567
                         'International Tables Vol C Tables 4.2.6.8 and 6.1.1.4'
_computing_data_collection
;
APEX3 (Bruker, 2018)
;
_computing_cell_refinement
;
SAINT (Bruker, 2018)
;
_computing_data_reduction
;
SAINT (Bruker, 2018)
;
_computing_structure_solution
;
SHELXS97 (Sheldrick, 2008)
;
_computing_structure_refinement
;
SHELXL2018 (Sheldrick, 2015, 2018) and
<i>SHELXLE</i> (H\"ubschle <i>et al.</i>,  2011)
;
_computing_molecular_graphics
;
<i>OLEX2</i> (Dolomanov <i>et al.</i>,  2009) and
Mercury (Macrae et al., 2020)
;
_computing_publication_material
;
<i>OLEX2</i> (Dolomanov <i>et al.</i>,  2009),
publCIF (Westrip, 2010) and
enCIFer (Allen <i>et al.</i>,  2004)
;
loop_
    _atom_site_type_symbol
    _atom_site_label
    _atom_site_fract_x
    _atom_site_fract_y
    _atom_site_fract_z
    _atom_site_U_iso_or_equiv
    _atom_site_adp_type
    _atom_site_calc_flag
    _atom_site_occupancy
    _atom_site_disorder_assembly
    _atom_site_disorder_group
    N N1A -0.9102(18) 0.9632(9) 0.08345(19) 0.0389(19) Uani d 1 . .
    C C1A -1.2274(17) 0.8909(13) 0.05318(19) 0.035(2) Uani d 1 . .
    H H1A -1.359748 0.902576 0.039414 0.042 Uiso calc 1 . .
    S S1A -1.1325(5) 0.7269(3) 0.06812(6) 0.0400(6) Uani d 1 . .
    C C2A -1.086(2) 1.0024(11) 0.0639(3) 0.044(2) Uani d 1 . .
    H H2A -1.110693 1.101489 0.057795 0.052 Uiso calc 1 . .
    S S2A -0.7221(5) 0.7202(3) 0.11213(7) 0.0445(6) Uani d 1 . .
    C C3A -0.9098(18) 0.8239(11) 0.0887(2) 0.035(2) Uani d 1 . .
    C C4A -0.5488(18) 0.8633(11) 0.1303(2) 0.036(2) Uani d 1 . .
    H H4AA -0.454522 0.918792 0.114926 0.043 Uiso calc 1 . .
    H H4AB -0.655094 0.932302 0.141395 0.043 Uiso calc 1 . .
    C C5A -0.380(2) 0.7814(11) 0.1529(3) 0.040(2) Uani d 1 . .
    H H5AA -0.479374 0.723997 0.167394 0.049 Uiso calc 1 . .
    H H5AB -0.279545 0.711484 0.141175 0.049 Uiso calc 1 . .
    C C6A -0.221(2) 0.8817(11) 0.1705(2) 0.037(2) Uani d 1 . .
    H H6AA -0.320040 0.951837 0.182357 0.045 Uiso calc 1 . .
    H H6AB -0.119161 0.938528 0.156183 0.045 Uiso calc 1 . .
    C C7A -0.058(2) 0.7939(12) 0.1927(3) 0.042(2) Uani d 1 . .
    H H7AA -0.161900 0.734007 0.206281 0.050 Uiso calc 1 . .
    H H7AB 0.042393 0.725816 0.180595 0.050 Uiso calc 1 . .
    C C8A 0.104(2) 0.8881(11) 0.2124(2) 0.040(2) Uani d 1 . .
    H H8AA 0.003657 0.958254 0.224072 0.048 Uiso calc 1 . .
    H H8AB 0.211172 0.945739 0.198867 0.048 Uiso calc 1 . .
    C C9A 0.258(2) 0.8008(13) 0.2348(3) 0.046(2) Uani d 1 . .
    H H9AA 0.357113 0.730238 0.223130 0.055 Uiso calc 1 . .
    H H9AB 0.150297 0.743610 0.248404 0.055 Uiso calc 1 . .
    C C10A 0.423(2) 0.8955(12) 0.2546(3) 0.048(3) Uani d 1 . .
    H H10A 0.323170 0.964711 0.266598 0.057 Uiso calc 1 . .
    H H10B 0.528011 0.954173 0.240992 0.057 Uiso calc 1 . .
    C C11A 0.581(2) 0.8063(13) 0.2767(3) 0.050(3) Uani d 1 . .
    H H11A 0.475798 0.746010 0.290008 0.060 Uiso calc 1 . .
    H H11B 0.683071 0.738580 0.264673 0.060 Uiso calc 1 . .
    C C12A 0.739(3) 0.8992(13) 0.2965(3) 0.060(3) Uani d 1 . .
    H H12A 0.636006 0.964899 0.308931 0.072 Uiso calc 1 . .
    H H12B 0.840013 0.961604 0.283162 0.072 Uiso calc 1 . .
    C C13A 0.906(3) 0.8103(15) 0.3185(3) 0.062(4) Uani d 1 . .
    H H13A 0.804874 0.746109 0.331494 0.075 Uiso calc 1 . .
    H H13B 1.011296 0.746216 0.306033 0.075 Uiso calc 1 . .
    C C14A 1.056(3) 0.9007(14) 0.3383(3) 0.064(4) Uani d 1 . .
    H H14A 0.950936 0.963980 0.350929 0.077 Uiso calc 1 . .
    H H14B 1.156295 0.965510 0.325312 0.077 Uiso calc 1 . .
    C C15A 1.226(3) 0.8098(16) 0.3601(3) 0.069(4) Uani d 1 . .
    H H15A 1.126217 0.743174 0.372773 0.083 Uiso calc 1 . .
    H H15B 1.334243 0.748473 0.347510 0.083 Uiso calc 1 . .
    C C16A 1.371(4) 0.9013(17) 0.3804(4) 0.083(6) Uani d 1 . .
    H H16A 1.262449 0.961754 0.393178 0.099 Uiso calc 1 . .
    H H16B 1.468878 0.968876 0.367737 0.099 Uiso calc 1 . .
    C C17A 1.546(4) 0.810(2) 0.4023(4) 0.101(6) Uani d 1 . .
    H H17A 1.447828 0.741971 0.414744 0.121 Uiso calc 1 . .
    H H17B 1.655128 0.750604 0.389467 0.121 Uiso calc 1 . .
    C C18A 1.695(4) 0.903(2) 0.4235(4) 0.109(7) Uani d 1 . .
    H H18A 1.584091 0.960429 0.436584 0.131 Uiso calc 1 . .
    H H18B 1.787191 0.973481 0.410935 0.131 Uiso calc 1 . .
    C C19A 1.880(5) 0.817(2) 0.4455(5) 0.115(7) Uani d 1 . .
    H H19A 1.788400 0.745451 0.457819 0.138 Uiso calc 1 . .
    H H19B 1.993042 0.761172 0.432417 0.138 Uiso calc 1 . .
    C C20A 2.020(5) 0.907(3) 0.4661(6) 0.138(9) Uani d 1 . .
    H H20A 1.905486 0.965017 0.478641 0.166 Uiso calc 1 . .
    H H20B 2.112387 0.977688 0.453576 0.166 Uiso calc 1 . .
    C C21A 2.203(5) 0.829(3) 0.4890(5) 0.152(10) Uani d 1 . .
    H H21A 2.365633 0.831955 0.480288 0.228 Uiso calc 1 . .
    H H21B 2.154139 0.727159 0.492139 0.228 Uiso calc 1 . .
    H H21C 2.203401 0.880998 0.508784 0.228 Uiso calc 1 . .
    N N1B -0.3610(15) 0.3613(9) 0.03120(17) 0.0332(16) Uani d 1 . .
    C C1B -0.3453(17) 0.5615(11) -0.0031(2) 0.034(2) Uani d 1 . .
    H H1B -0.289999 0.619919 -0.019707 0.041 Uiso calc 1 . .
    S S1B -0.6079(5) 0.5923(3) 0.01858(6) 0.0389(5) Uani d 1 . .
    C C2B -0.2370(18) 0.4401(11) 0.0081(2) 0.034(2) Uani d 1 . .
    H H2B -0.084246 0.408798 0.000816 0.041 Uiso calc 1 . .
    S S2B -0.7610(4) 0.3686(3) 0.06669(6) 0.0345(5) Uani d 1 . .
    C C3B -0.5590(17) 0.4307(11) 0.0392(2) 0.038(2) Uani d 1 . .
    C C4B -0.5670(18) 0.2595(13) 0.0909(3) 0.042(3) Uani d 1 . .
    H H4BA -0.665925 0.200980 0.105217 0.050 Uiso calc 1 . .
    H H4BB -0.473032 0.190771 0.078025 0.050 Uiso calc 1 . .
    C C5B -0.3916(16) 0.3598(10) 0.10946(19) 0.0269(17) Uani d 1 . .
    H H5BA -0.288999 0.415915 0.095109 0.032 Uiso calc 1 . .
    H H5BB -0.485597 0.430746 0.121769 0.032 Uiso calc 1 . .
    C C6B -0.2336(18) 0.2684(10) 0.1306(2) 0.034(2) Uani d 1 . .
    H H6BA -0.135299 0.200076 0.118203 0.040 Uiso calc 1 . .
    H H6BB -0.336775 0.209091 0.144346 0.040 Uiso calc 1 . .
    C C7B -0.0677(15) 0.3648(11) 0.1499(2) 0.0301(17) Uani d 1 . .
    H H7BA 0.034383 0.423721 0.136028 0.036 Uiso calc 1 . .
    H H7BB -0.167491 0.433812 0.161990 0.036 Uiso calc 1 . .
    C C8B 0.094(2) 0.2804(11) 0.1718(3) 0.039(2) Uani d 1 . .
    H H8BA -0.008060 0.221157 0.185669 0.047 Uiso calc 1 . .
    H H8BB 0.194445 0.211769 0.159752 0.047 Uiso calc 1 . .
    C C9B 0.2563(18) 0.3774(11) 0.1909(2) 0.0348(18) Uani d 1 . .
    H H9BA 0.155460 0.446583 0.202724 0.042 Uiso calc 1 . .
    H H9BB 0.358888 0.435960 0.176956 0.042 Uiso calc 1 . .
    C C10B 0.4180(19) 0.2929(11) 0.2131(2) 0.040(2) Uani d 1 . .
    H H10C 0.315155 0.234480 0.227048 0.048 Uiso calc 1 . .
    H H10D 0.518178 0.223425 0.201255 0.048 Uiso calc 1 . .
    C C11B 0.5807(19) 0.3881(12) 0.2322(2) 0.040(2) Uani d 1 . .
    H H11C 0.480899 0.457543 0.244083 0.048 Uiso calc 1 . .
    H H11D 0.684051 0.446439 0.218283 0.048 Uiso calc 1 . .
    C C12B 0.743(2) 0.3013(11) 0.2545(3) 0.046(3) Uani d 1 . .
    H H12C 0.639419 0.240664 0.267950 0.055 Uiso calc 1 . .
    H H12D 0.845679 0.233823 0.242513 0.055 Uiso calc 1 . .
    C C13B 0.902(3) 0.3955(12) 0.2744(3) 0.054(3) Uani d 1 . .
    H H13C 0.799784 0.461581 0.286800 0.064 Uiso calc 1 . .
    H H13D 1.004162 0.457444 0.261043 0.064 Uiso calc 1 . .
    C C14B 1.065(2) 0.3061(13) 0.2960(3) 0.056(3) Uani d 1 . .
    H H14C 0.962078 0.246454 0.309691 0.067 Uiso calc 1 . .
    H H14D 1.162754 0.237694 0.283542 0.067 Uiso calc 1 . .
    C C15B 1.232(3) 0.3997(14) 0.3155(3) 0.064(4) Uani d 1 . .
    H H15C 1.134613 0.469594 0.327604 0.077 Uiso calc 1 . .
    H H15D 1.337595 0.457688 0.301799 0.077 Uiso calc 1 . .
    C C16B 1.392(3) 0.3100(15) 0.3377(4) 0.068(4) Uani d 1 . .
    H H16C 1.286969 0.252074 0.351459 0.082 Uiso calc 1 . .
    H H16D 1.489971 0.240101 0.325639 0.082 Uiso calc 1 . .
    C C17B 1.558(3) 0.4038(14) 0.3570(3) 0.069(4) Uani d 1 . .
    H H17C 1.458790 0.475483 0.368448 0.082 Uiso calc 1 . .
    H H17D 1.664076 0.459935 0.343077 0.082 Uiso calc 1 . .
    C C18B 1.721(3) 0.3159(16) 0.3807(4) 0.077(4) Uani d 1 . .
    H H18C 1.614009 0.258535 0.394380 0.093 Uiso calc 1 . .
    H H18D 1.821044 0.245277 0.369189 0.093 Uiso calc 1 . .
    C C19B 1.874(3) 0.4044(16) 0.3992(4) 0.075(4) Uani d 1 . .
    H H19C 1.774431 0.472867 0.411380 0.090 Uiso calc 1 . .
    H H19D 1.978561 0.463942 0.385667 0.090 Uiso calc 1 . .
    C C20B 2.037(3) 0.314(2) 0.4216(5) 0.098(6) Uani d 1 . .
    H H20C 1.932315 0.259883 0.435952 0.118 Uiso calc 1 . .
    H H20D 2.127849 0.240942 0.409475 0.118 Uiso calc 1 . .
    C C21B 2.219(4) 0.405(2) 0.4406(4) 0.107(6) Uani d 1 . .
    H H21D 2.133384 0.483177 0.451476 0.129 Uiso calc 1 . .
    H H21E 2.338536 0.448541 0.426818 0.129 Uiso calc 1 . .
    H H21F 2.300394 0.341123 0.455478 0.129 Uiso calc 1 . .
loop_
    _atom_site_aniso_label
    _atom_site_aniso_U_11
    _atom_site_aniso_U_22
    _atom_site_aniso_U_33
    _atom_site_aniso_U_12
    _atom_site_aniso_U_13
    _atom_site_aniso_U_23
    N1A 0.040(5) 0.028(4) 0.049(4) -0.003(4) 0.001(4) 0.000(3)
    C1A 0.018(4) 0.055(6) 0.031(4) 0.005(5) 0.000(3) 0.003(4)
    S1A 0.0325(13) 0.0268(11) 0.0605(14) -0.0012(11) -0.0109(10) -0.0003(11)
    C2A 0.032(5) 0.024(5) 0.074(7) 0.003(4) 0.007(5) -0.006(5)
    S2A 0.0344(14) 0.0278(11) 0.0710(15) -0.0035(12) -0.0150(11) 0.0016(12)
    C3A 0.015(4) 0.034(5) 0.055(5) -0.003(4) -0.004(4) 0.001(4)
    C4A 0.028(5) 0.024(4) 0.055(5) -0.003(4) -0.005(4) -0.003(4)
    C5A 0.031(5) 0.029(5) 0.062(6) 0.002(5) 0.011(5) -0.008(4)
    C6A 0.036(6) 0.020(4) 0.056(5) 0.008(4) 0.000(4) -0.005(4)
    C7A 0.031(6) 0.035(5) 0.060(6) 0.006(5) -0.004(4) -0.002(5)
    C8A 0.040(6) 0.028(5) 0.053(5) 0.009(5) 0.002(4) 0.003(4)
    C9A 0.034(6) 0.040(6) 0.063(6) 0.020(5) -0.003(5) 0.008(5)
    C10A 0.052(7) 0.032(6) 0.059(6) 0.016(5) 0.007(5) 0.007(4)
    C11A 0.043(7) 0.041(6) 0.066(7) 0.026(6) 0.011(5) 0.015(5)
    C12A 0.067(8) 0.042(7) 0.070(7) 0.032(7) 0.009(7) 0.016(5)
    C13A 0.070(9) 0.052(7) 0.064(7) 0.039(7) 0.019(6) 0.022(6)
    C14A 0.089(11) 0.042(7) 0.061(7) 0.027(7) 0.015(7) 0.014(5)
    C15A 0.082(11) 0.054(7) 0.072(8) 0.037(8) 0.034(8) 0.023(7)
    C16A 0.117(14) 0.057(9) 0.075(9) 0.042(10) 0.038(10) 0.028(7)
    C17A 0.131(16) 0.080(11) 0.093(10) 0.073(11) 0.058(9) 0.051(8)
    C18A 0.140(18) 0.090(12) 0.098(11) 0.070(12) 0.055(9) 0.049(8)
    C19A 0.141(16) 0.108(14) 0.097(11) 0.087(13) 0.072(9) 0.062(9)
    C20A 0.17(2) 0.116(18) 0.130(17) 0.083(16) 0.043(12) 0.041(12)
    C21A 0.18(2) 0.14(2) 0.137(15) 0.114(17) 0.086(12) 0.092(13)
    N1B 0.022(4) 0.031(4) 0.047(4) -0.013(3) 0.000(3) 0.004(3)
    C1B 0.025(4) 0.032(5) 0.046(5) -0.012(4) -0.010(4) 0.009(4)
    S1B 0.0309(12) 0.0278(11) 0.0580(13) -0.0003(10) -0.0033(10) 0.0027(10)
    C2B 0.021(5) 0.029(4) 0.052(5) -0.009(4) 0.000(4) -0.004(4)
    S2B 0.0181(10) 0.0287(10) 0.0568(12) -0.0021(9) -0.0032(9) -0.0009(10)
    C3B 0.016(5) 0.033(5) 0.066(6) -0.001(4) -0.014(4) -0.006(4)
    C4B 0.021(5) 0.039(6) 0.064(7) 0.001(4) -0.002(4) -0.003(4)
    C5B 0.021(4) 0.023(4) 0.037(4) -0.002(4) -0.007(3) 0.001(3)
    C6B 0.017(4) 0.027(4) 0.056(5) 0.001(4) 0.000(4) 0.003(4)
    C7B 0.012(4) 0.022(4) 0.056(5) -0.008(4) -0.001(3) -0.006(4)
    C8B 0.025(5) 0.022(4) 0.071(7) 0.007(4) 0.009(4) 0.003(4)
    C9B 0.020(4) 0.024(4) 0.060(5) -0.001(4) 0.001(4) -0.002(4)
    C10B 0.028(5) 0.028(5) 0.064(6) 0.009(4) 0.003(4) 0.000(4)
    C11B 0.030(5) 0.033(5) 0.056(6) 0.003(5) 0.007(4) 0.005(4)
    C12B 0.036(6) 0.026(5) 0.075(7) 0.013(5) 0.013(5) 0.014(5)
    C13B 0.060(8) 0.030(6) 0.072(7) 0.010(6) 0.019(6) 0.015(5)
    C14B 0.044(7) 0.035(6) 0.090(9) 0.022(6) 0.013(6) 0.025(6)
    C15B 0.067(9) 0.048(7) 0.077(8) 0.032(7) 0.020(7) 0.028(6)
    C16B 0.067(9) 0.045(7) 0.093(9) 0.040(7) 0.024(8) 0.039(7)
    C17B 0.091(11) 0.041(7) 0.074(8) 0.025(7) 0.026(7) 0.021(6)
    C18B 0.076(10) 0.048(7) 0.108(10) 0.033(7) 0.039(7) 0.039(6)
    C19B 0.080(10) 0.052(8) 0.094(9) 0.037(7) 0.035(7) 0.030(6)
    C20B 0.076(11) 0.092(12) 0.126(13) 0.057(9) 0.046(7) 0.072(10)
    C21B 0.115(15) 0.105(15) 0.102(12) 0.055(11) 0.046(9) 0.033(10)
_geom_special_details
;
 All esds (except the esd in the dihedral angle between two l.s. planes)
 are estimated using the full covariance matrix.  The cell esds are taken
 into account individually in the estimation of esds in distances, angles
 and torsion angles; correlations between esds in cell parameters are only
 used when they are defined by crystal symmetry.  An approximate (isotropic)
 treatment of cell esds is used for estimating esds involving l.s. planes.
;
loop_
    _geom_bond_atom_site_label_1
    _geom_bond_atom_site_label_2
    _geom_bond_site_symmetry_2
    _geom_bond_distance
    _geom_bond_publ_flag
    N1A C3A . 1.289(14) ?
    N1A C2A . 1.340(14) ?
    C1A C2A . 1.363(15) ?
    C1A S1A . 1.711(11) ?
    C1A H1A . 0.9500 ?
    S1A C3A . 1.758(10) ?
    C2A H2A . 0.9500 ?
    S2A C3A . 1.733(10) ?
    S2A C4A . 1.799(10) ?
    C4A C5A . 1.543(14) ?
    C4A H4AA . 0.9900 ?
    C4A H4AB . 0.9900 ?
    C5A C6A . 1.484(15) ?
    C5A H5AA . 0.9900 ?
    C5A H5AB . 0.9900 ?
    C6A C7A . 1.539(14) ?
    C6A H6AA . 0.9900 ?
    C6A H6AB . 0.9900 ?
    C7A C8A . 1.507(15) ?
    C7A H7AA . 0.9900 ?
    C7A H7AB . 0.9900 ?
    C8A C9A . 1.516(13) ?
    C8A H8AA . 0.9900 ?
    C8A H8AB . 0.9900 ?
    C9A C10A . 1.520(17) ?
    C9A H9AA . 0.9900 ?
    C9A H9AB . 0.9900 ?
    C10A C11A . 1.533(15) ?
    C10A H10A . 0.9900 ?
    C10A H10B . 0.9900 ?
    C11A C12A . 1.49(2) ?
    C11A H11A . 0.9900 ?
    C11A H11B . 0.9900 ?
    C12A C13A . 1.556(16) ?
    C12A H12A . 0.9900 ?
    C12A H12B . 0.9900 ?
    C13A C14A . 1.45(2) ?
    C13A H13A . 0.9900 ?
    C13A H13B . 0.9900 ?
    C14A C15A . 1.570(19) ?
    C14A H14A . 0.9900 ?
    C14A H14B . 0.9900 ?
    C15A C16A . 1.45(3) ?
    C15A H15A . 0.9900 ?
    C15A H15B . 0.9900 ?
    C16A C17A . 1.59(2) ?
    C16A H16A . 0.9900 ?
    C16A H16B . 0.9900 ?
    C17A C18A . 1.49(3) ?
    C17A H17A . 0.9900 ?
    C17A H17B . 0.9900 ?
    C18A C19A . 1.60(3) ?
    C18A H18A . 0.9900 ?
    C18A H18B . 0.9900 ?
    C19A C20A . 1.44(4) ?
    C19A H19A . 0.9900 ?
    C19A H19B . 0.9900 ?
    C20A C21A . 1.59(3) ?
    C20A H20A . 0.9900 ?
    C20A H20B . 0.9900 ?
    C21A H21A . 0.9800 ?
    C21A H21B . 0.9800 ?
    C21A H21C . 0.9800 ?
    N1B C3B . 1.316(14) ?
    N1B C2B . 1.417(11) ?
    C1B C2B . 1.348(14) ?
    C1B S1B . 1.763(11) ?
    C1B H1B . 0.9500 ?
    S1B C3B . 1.744(11) ?
    C2B H2B . 0.9500 ?
    S2B C3B . 1.740(11) ?
    S2B C4B . 1.799(11) ?
    C4B C5B . 1.557(13) ?
    C4B H4BA . 0.9900 ?
    C4B H4BB . 0.9900 ?
    C5B C6B . 1.516(12) ?
    C5B H5BA . 0.9900 ?
    C5B H5BB . 0.9900 ?
    C6B C7B . 1.521(12) ?
    C6B H6BA . 0.9900 ?
    C6B H6BB . 0.9900 ?
    C7B C8B . 1.511(13) ?
    C7B H7BA . 0.9900 ?
    C7B H7BB . 0.9900 ?
    C8B C9B . 1.508(14) ?
    C8B H8BA . 0.9900 ?
    C8B H8BB . 0.9900 ?
    C9B C10B . 1.524(14) ?
    C9B H9BA . 0.9900 ?
    C9B H9BB . 0.9900 ?
    C10B C11B . 1.497(15) ?
    C10B H10C . 0.9900 ?
    C10B H10D . 0.9900 ?
    C11B C12B . 1.540(14) ?
    C11B H11C . 0.9900 ?
    C11B H11D . 0.9900 ?
    C12B C13B . 1.500(19) ?
    C12B H12C . 0.9900 ?
    C12B H12D . 0.9900 ?
    C13B C14B . 1.533(16) ?
    C13B H13C . 0.9900 ?
    C13B H13D . 0.9900 ?
    C14B C15B . 1.52(2) ?
    C14B H14C . 0.9900 ?
    C14B H14D . 0.9900 ?
    C15B C16B . 1.539(17) ?
    C15B H15C . 0.9900 ?
    C15B H15D . 0.9900 ?
    C16B C17B . 1.51(2) ?
    C16B H16C . 0.9900 ?
    C16B H16D . 0.9900 ?
    C17B C18B . 1.59(2) ?
    C17B H17C . 0.9900 ?
    C17B H17D . 0.9900 ?
    C18B C19B . 1.42(3) ?
    C18B H18C . 0.9900 ?
    C18B H18D . 0.9900 ?
    C19B C20B . 1.56(2) ?
    C19B H19C . 0.9900 ?
    C19B H19D . 0.9900 ?
    C20B C21B . 1.54(3) ?
    C20B H20C . 0.9900 ?
    C20B H20D . 0.9900 ?
    C21B H21D . 0.9800 ?
    C21B H21E . 0.9800 ?
    C21B H21F . 0.9800 ?
loop_
    _geom_angle_atom_site_label_1
    _geom_angle_atom_site_label_2
    _geom_angle_atom_site_label_3
    _geom_angle_site_symmetry_1
    _geom_angle_site_symmetry_3
    _geom_angle
    _geom_angle_publ_flag
    C3A N1A C2A . . 112.0(9) ?
    C2A C1A S1A . . 110.3(7) ?
    C2A C1A H1A . . 124.9 ?
    S1A C1A H1A . . 124.9 ?
    C1A S1A C3A . . 88.2(5) ?
    N1A C2A C1A . . 115.6(10) ?
    N1A C2A H2A . . 122.2 ?
    C1A C2A H2A . . 122.2 ?
    C3A S2A C4A . . 100.4(5) ?
    N1A C3A S2A . . 129.8(8) ?
    N1A C3A S1A . . 113.9(8) ?
    S2A C3A S1A . . 116.3(6) ?
    C5A C4A S2A . . 104.4(7) ?
    C5A C4A H4AA . . 110.9 ?
    S2A C4A H4AA . . 110.9 ?
    C5A C4A H4AB . . 110.9 ?
    S2A C4A H4AB . . 110.9 ?
    H4AA C4A H4AB . . 108.9 ?
    C6A C5A C4A . . 112.9(8) ?
    C6A C5A H5AA . . 109.0 ?
    C4A C5A H5AA . . 109.0 ?
    C6A C5A H5AB . . 109.0 ?
    C4A C5A H5AB . . 109.0 ?
    H5AA C5A H5AB . . 107.8 ?
    C5A C6A C7A . . 110.5(9) ?
    C5A C6A H6AA . . 109.6 ?
    C7A C6A H6AA . . 109.6 ?
    C5A C6A H6AB . . 109.6 ?
    C7A C6A H6AB . . 109.6 ?
    H6AA C6A H6AB . . 108.1 ?
    C8A C7A C6A . . 113.9(8) ?
    C8A C7A H7AA . . 108.8 ?
    C6A C7A H7AA . . 108.8 ?
    C8A C7A H7AB . . 108.8 ?
    C6A C7A H7AB . . 108.8 ?
    H7AA C7A H7AB . . 107.7 ?
    C7A C8A C9A . . 113.5(9) ?
    C7A C8A H8AA . . 108.9 ?
    C9A C8A H8AA . . 108.9 ?
    C7A C8A H8AB . . 108.9 ?
    C9A C8A H8AB . . 108.9 ?
    H8AA C8A H8AB . . 107.7 ?
    C8A C9A C10A . . 113.6(9) ?
    C8A C9A H9AA . . 108.8 ?
    C10A C9A H9AA . . 108.8 ?
    C8A C9A H9AB . . 108.8 ?
    C10A C9A H9AB . . 108.8 ?
    H9AA C9A H9AB . . 107.7 ?
    C9A C10A C11A . . 113.3(9) ?
    C9A C10A H10A . . 108.9 ?
    C11A C10A H10A . . 108.9 ?
    C9A C10A H10B . . 108.9 ?
    C11A C10A H10B . . 108.9 ?
    H10A C10A H10B . . 107.7 ?
    C12A C11A C10A . . 113.2(10) ?
    C12A C11A H11A . . 108.9 ?
    C10A C11A H11A . . 108.9 ?
    C12A C11A H11B . . 108.9 ?
    C10A C11A H11B . . 108.9 ?
    H11A C11A H11B . . 107.7 ?
    C11A C12A C13A . . 113.9(10) ?
    C11A C12A H12A . . 108.8 ?
    C13A C12A H12A . . 108.8 ?
    C11A C12A H12B . . 108.8 ?
    C13A C12A H12B . . 108.8 ?
    H12A C12A H12B . . 107.7 ?
    C14A C13A C12A . . 114.0(11) ?
    C14A C13A H13A . . 108.7 ?
    C12A C13A H13A . . 108.7 ?
    C14A C13A H13B . . 108.7 ?
    C12A C13A H13B . . 108.7 ?
    H13A C13A H13B . . 107.6 ?
    C13A C14A C15A . . 113.6(11) ?
    C13A C14A H14A . . 108.8 ?
    C15A C14A H14A . . 108.8 ?
    C13A C14A H14B . . 108.8 ?
    C15A C14A H14B . . 108.8 ?
    H14A C14A H14B . . 107.7 ?
    C16A C15A C14A . . 113.1(12) ?
    C16A C15A H15A . . 109.0 ?
    C14A C15A H15A . . 109.0 ?
    C16A C15A H15B . . 109.0 ?
    C14A C15A H15B . . 109.0 ?
    H15A C15A H15B . . 107.8 ?
    C15A C16A C17A . . 113.5(13) ?
    C15A C16A H16A . . 108.9 ?
    C17A C16A H16A . . 108.9 ?
    C15A C16A H16B . . 108.9 ?
    C17A C16A H16B . . 108.9 ?
    H16A C16A H16B . . 107.7 ?
    C18A C17A C16A . . 114.1(15) ?
    C18A C17A H17A . . 108.7 ?
    C16A C17A H17A . . 108.7 ?
    C18A C17A H17B . . 108.7 ?
    C16A C17A H17B . . 108.7 ?
    H17A C17A H17B . . 107.6 ?
    C17A C18A C19A . . 116.4(16) ?
    C17A C18A H18A . . 108.2 ?
    C19A C18A H18A . . 108.2 ?
    C17A C18A H18B . . 108.2 ?
    C19A C18A H18B . . 108.2 ?
    H18A C18A H18B . . 107.3 ?
    C20A C19A C18A . . 115.9(18) ?
    C20A C19A H19A . . 108.3 ?
    C18A C19A H19A . . 108.3 ?
    C20A C19A H19B . . 108.3 ?
    C18A C19A H19B . . 108.3 ?
    H19A C19A H19B . . 107.4 ?
    C19A C20A C21A . . 119(2) ?
    C19A C20A H20A . . 107.7 ?
    C21A C20A H20A . . 107.7 ?
    C19A C20A H20B . . 107.7 ?
    C21A C20A H20B . . 107.7 ?
    H20A C20A H20B . . 107.1 ?
    C20A C21A H21A . . 109.5 ?
    C20A C21A H21B . . 109.5 ?
    H21A C21A H21B . . 109.5 ?
    C20A C21A H21C . . 109.5 ?
    H21A C21A H21C . . 109.5 ?
    H21B C21A H21C . . 109.5 ?
    C3B N1B C2B . . 110.7(9) ?
    C2B C1B S1B . . 107.8(7) ?
    C2B C1B H1B . . 126.1 ?
    S1B C1B H1B . . 126.1 ?
    C3B S1B C1B . . 90.8(5) ?
    C1B C2B N1B . . 117.1(9) ?
    C1B C2B H2B . . 121.5 ?
    N1B C2B H2B . . 121.5 ?
    C3B S2B C4B . . 101.3(5) ?
    N1B C3B S2B . . 124.6(8) ?
    N1B C3B S1B . . 113.4(8) ?
    S2B C3B S1B . . 122.0(6) ?
    C5B C4B S2B . . 110.4(8) ?
    C5B C4B H4BA . . 109.6 ?
    S2B C4B H4BA . . 109.6 ?
    C5B C4B H4BB . . 109.6 ?
    S2B C4B H4BB . . 109.6 ?
    H4BA C4B H4BB . . 108.1 ?
    C6B C5B C4B . . 110.5(8) ?
    C6B C5B H5BA . . 109.6 ?
    C4B C5B H5BA . . 109.6 ?
    C6B C5B H5BB . . 109.6 ?
    C4B C5B H5BB . . 109.6 ?
    H5BA C5B H5BB . . 108.1 ?
    C5B C6B C7B . . 111.3(8) ?
    C5B C6B H6BA . . 109.4 ?
    C7B C6B H6BA . . 109.4 ?
    C5B C6B H6BB . . 109.4 ?
    C7B C6B H6BB . . 109.4 ?
    H6BA C6B H6BB . . 108.0 ?
    C8B C7B C6B . . 114.0(8) ?
    C8B C7B H7BA . . 108.7 ?
    C6B C7B H7BA . . 108.7 ?
    C8B C7B H7BB . . 108.7 ?
    C6B C7B H7BB . . 108.7 ?
    H7BA C7B H7BB . . 107.6 ?
    C9B C8B C7B . . 113.4(8) ?
    C9B C8B H8BA . . 108.9 ?
    C7B C8B H8BA . . 108.9 ?
    C9B C8B H8BB . . 108.9 ?
    C7B C8B H8BB . . 108.9 ?
    H8BA C8B H8BB . . 107.7 ?
    C8B C9B C10B . . 113.7(8) ?
    C8B C9B H9BA . . 108.8 ?
    C10B C9B H9BA . . 108.8 ?
    C8B C9B H9BB . . 108.8 ?
    C10B C9B H9BB . . 108.8 ?
    H9BA C9B H9BB . . 107.7 ?
    C11B C10B C9B . . 114.1(8) ?
    C11B C10B H10C . . 108.7 ?
    C9B C10B H10C . . 108.7 ?
    C11B C10B H10D . . 108.7 ?
    C9B C10B H10D . . 108.7 ?
    H10C C10B H10D . . 107.6 ?
    C10B C11B C12B . . 113.6(9) ?
    C10B C11B H11C . . 108.9 ?
    C12B C11B H11C . . 108.9 ?
    C10B C11B H11D . . 108.9 ?
    C12B C11B H11D . . 108.9 ?
    H11C C11B H11D . . 107.7 ?
    C13B C12B C11B . . 114.2(8) ?
    C13B C12B H12C . . 108.7 ?
    C11B C12B H12C . . 108.7 ?
    C13B C12B H12D . . 108.7 ?
    C11B C12B H12D . . 108.7 ?
    H12C C12B H12D . . 107.6 ?
    C12B C13B C14B . . 113.0(9) ?
    C12B C13B H13C . . 109.0 ?
    C14B C13B H13C . . 109.0 ?
    C12B C13B H13D . . 109.0 ?
    C14B C13B H13D . . 109.0 ?
    H13C C13B H13D . . 107.8 ?
    C15B C14B C13B . . 113.6(10) ?
    C15B C14B H14C . . 108.8 ?
    C13B C14B H14C . . 108.8 ?
    C15B C14B H14D . . 108.8 ?
    C13B C14B H14D . . 108.8 ?
    H14C C14B H14D . . 107.7 ?
    C14B C15B C16B . . 113.6(11) ?
    C14B C15B H15C . . 108.8 ?
    C16B C15B H15C . . 108.8 ?
    C14B C15B H15D . . 108.8 ?
    C16B C15B H15D . . 108.8 ?
    H15C C15B H15D . . 107.7 ?
    C17B C16B C15B . . 113.2(11) ?
    C17B C16B H16C . . 108.9 ?
    C15B C16B H16C . . 108.9 ?
    C17B C16B H16D . . 108.9 ?
    C15B C16B H16D . . 108.9 ?
    H16C C16B H16D . . 107.8 ?
    C16B C17B C18B . . 114.8(11) ?
    C16B C17B H17C . . 108.6 ?
    C18B C17B H17C . . 108.6 ?
    C16B C17B H17D . . 108.6 ?
    C18B C17B H17D . . 108.6 ?
    H17C C17B H17D . . 107.5 ?
    C19B C18B C17B . . 114.9(12) ?
    C19B C18B H18C . . 108.5 ?
    C17B C18B H18C . . 108.5 ?
    C19B C18B H18D . . 108.5 ?
    C17B C18B H18D . . 108.5 ?
    H18C C18B H18D . . 107.5 ?
    C18B C19B C20B . . 113.5(13) ?
    C18B C19B H19C . . 108.9 ?
    C20B C19B H19C . . 108.9 ?
    C18B C19B H19D . . 108.9 ?
    C20B C19B H19D . . 108.9 ?
    H19C C19B H19D . . 107.7 ?
    C21B C20B C19B . . 115.3(15) ?
    C21B C20B H20C . . 108.5 ?
    C19B C20B H20C . . 108.5 ?
    C21B C20B H20D . . 108.5 ?
    C19B C20B H20D . . 108.5 ?
    H20C C20B H20D . . 107.5 ?
    C20B C21B H21D . . 109.5 ?
    C20B C21B H21E . . 109.5 ?
    H21D C21B H21E . . 109.5 ?
    C20B C21B H21F . . 109.5 ?
    H21D C21B H21F . . 109.5 ?
    H21E C21B H21F . . 109.5 ?
loop_
    _geom_torsion_atom_site_label_1
    _geom_torsion_atom_site_label_2
    _geom_torsion_atom_site_label_3
    _geom_torsion_atom_site_label_4
    _geom_torsion_site_symmetry_1
    _geom_torsion_site_symmetry_2
    _geom_torsion_site_symmetry_3
    _geom_torsion_site_symmetry_4
    _geom_torsion
    _geom_torsion_publ_flag
    C2A C1A S1A C3A . . . . 1.3(8) ?
    C3A N1A C2A C1A . . . . -0.4(14) ?
    S1A C1A C2A N1A . . . . -0.8(12) ?
    C2A N1A C3A S2A . . . . -179.7(8) ?
    C2A N1A C3A S1A . . . . 1.5(12) ?
    C4A S2A C3A N1A . . . . 5.9(12) ?
    C4A S2A C3A S1A . . . . -175.3(6) ?
    C1A S1A C3A N1A . . . . -1.6(9) ?
    C1A S1A C3A S2A . . . . 179.3(6) ?
    C3A S2A C4A C5A . . . . 177.9(7) ?
    S2A C4A C5A C6A . . . . -179.7(7) ?
    C4A C5A C6A C7A . . . . 179.7(9) ?
    C5A C6A C7A C8A . . . . -178.1(9) ?
    C6A C7A C8A C9A . . . . 178.3(9) ?
    C7A C8A C9A C10A . . . . 179.7(10) ?
    C8A C9A C10A C11A . . . . -178.9(9) ?
    C9A C10A C11A C12A . . . . -178.8(11) ?
    C10A C11A C12A C13A . . . . -178.4(10) ?
    C11A C12A C13A C14A . . . . -178.7(12) ?
    C12A C13A C14A C15A . . . . -179.4(11) ?
    C13A C14A C15A C16A . . . . -178.6(13) ?
    C14A C15A C16A C17A . . . . -179.3(12) ?
    C15A C16A C17A C18A . . . . -179.4(14) ?
    C16A C17A C18A C19A . . . . -178.2(13) ?
    C17A C18A C19A C20A . . . . -179.0(19) ?
    C18A C19A C20A C21A . . . . 178.8(16) ?
    C2B C1B S1B C3B . . . . -3.9(7) ?
    S1B C1B C2B N1B . . . . 5.6(10) ?
    C3B N1B C2B C1B . . . . -4.7(12) ?
    C2B N1B C3B S2B . . . . 179.6(7) ?
    C2B N1B C3B S1B . . . . 1.3(10) ?
    C4B S2B C3B N1B . . . . 26.9(10) ?
    C4B S2B C3B S1B . . . . -154.9(6) ?
    C1B S1B C3B N1B . . . . 1.5(8) ?
    C1B S1B C3B S2B . . . . -176.9(6) ?
    C3B S2B C4B C5B . . . . 70.6(8) ?
    S2B C4B C5B C6B . . . . 178.1(7) ?
    C4B C5B C6B C7B . . . . -177.7(8) ?
    C5B C6B C7B C8B . . . . 179.6(8) ?
    C6B C7B C8B C9B . . . . -179.7(8) ?
    C7B C8B C9B C10B . . . . 179.5(8) ?
    C8B C9B C10B C11B . . . . 179.8(9) ?
    C9B C10B C11B C12B . . . . 180.0(8) ?
    C10B C11B C12B C13B . . . . -178.4(9) ?
    C11B C12B C13B C14B . . . . -178.9(9) ?
    C12B C13B C14B C15B . . . . 178.2(10) ?
    C13B C14B C15B C16B . . . . 178.8(10) ?
    C14B C15B C16B C17B . . . . 180.0(11) ?
    C15B C16B C17B C18B . . . . 178.6(11) ?
    C16B C17B C18B C19B . . . . -179.1(13) ?
    C17B C18B C19B C20B . . . . -178.3(12) ?
    C18B C19B C20B C21B . . . . 176.1(14) ?
_shelx_space_group_comment
;
The symmetry employed for this shelxl refinement is uniquely defined
by the following loop, which should always be used as a source of
symmetry information in preference to the above space-group names.
They are only intended as comments.
;
_shelx_estimated_absorpt_T_min     0.721
_shelx_estimated_absorpt_T_max     0.958
_shelx_hkl_file
;
  -1   0   0 15.3947 6.58561   1
   1   0   0 28.2037 6.30804   7
   1   0   0 20.3946 3.84016   2
  -1   0   0 9.25083 5.20328   1
  -1   0   0 11.2561 4.75817   3
  -1   0   0 14.3884 4.18665  11
  -2   0   0 1006.00 177.396   1
  -2   0   0 1104.57 176.853   3
   2   0   0 973.759 174.319   2
   2   0   0 1089.31 176.595   7
  -2   0   0 958.272 177.614   1
   3   0   0 30.9288 8.48859   2
  -3   0   0 39.7169 11.3777   3
  -4   0   0 27.3103 11.6541   3
   4   0   0 38.4876 19.9154   4
   0  -1   0 -0.4072 2.81466   1
   0  -1   0 0.30586 1.10953   9
   0   1   0 1.50436 1.17322   2
   0   1   0 1.23834 2.40924   7
   1  -1   0 194.273 32.4960   9
  -1  -1   0 114.479 34.8335   1
  -1  -1   0 186.791 32.9769   3
  -1   1   0 197.246 32.7714   3
   1   1   0 225.706 34.0787   7
   2  -1   0 584.017 107.886   2
  -2  -1   0 691.369 110.389   3
   2  -1   0 504.067 109.731   9
  -2  -1   0 760.806 118.426   1
  -2  -1   0 564.141 109.432  11
  -2  -1   0 650.867 115.242   1
  -2   1   0 644.615 109.751   3
   2   1   0 609.449 107.641   2
   2   1   0 681.224 110.632   7
   3  -1   0 308.620 72.8047   4
  -3  -1   0 414.499 75.3711   1
   3  -1   0 373.644 63.2367   2
  -3  -1   0 310.951 65.2118   3
  -3  -1   0 413.734 64.1648  11
   3   1   0 315.577 62.3237   2
  -3   1   0 343.644 65.3976   3
   3   1   0 374.793 65.5209   7
  -4  -1   0 206.110 45.7210   3
   4  -1   0 192.388 53.6772   4
   4   1   0 289.808 60.5536   4
  -4   1   0 238.721 45.7788   3
   5   1   0 104.135 26.3824   8
   5   1   0 85.3342 17.1419   5
   6   1   0 39.0802 7.71814   5
   1  -2   0 346.568 57.9470   1
   1  -2   0 339.768 55.9435   9
   1  -2   0 311.705 57.5186   1
  -1  -2   0 339.102 55.5891   9
  -1  -2   0 307.657 63.1267   1
  -1  -2   0 293.486 61.9452   1
   1  -2   0 305.088 55.3438   4
   1   2   0 319.486 57.7407   7
   1   2   0 273.966 54.9572   2
  -1   2   0 354.654 56.3232   3
   2  -2   0 468.047 88.0152   4
  -2  -2   0 512.107 85.6926   3
  -2  -2   0 426.409 87.1004  11
   2  -2   0 508.275 84.6848   9
  -2  -2   0 481.368 93.9519   1
  -2  -2   0 542.065 84.6208   9
   2   2   0 416.170 86.0864   7
  -2   2   0 541.562 85.1667   3
   2   2   0 453.640 83.6459   2
  -3  -2   0 101.342 29.4742   1
  -3  -2   0 76.4451 19.2581   3
  -3  -2   0 97.2504 18.3152   9
  -3  -2   0 98.4881 21.5403  11
   3  -2   0 92.1903 16.6684   2
   3  -2   0 64.1828 22.2630   4
   3   2   0 60.3700 23.3044   7
   3   2   0 78.0195 16.9124   2
  -3   2   0 76.8518 18.5778   3
  -4  -2   0 330.800 56.3359   3
   4   2   0 301.353 48.4886   5
   4   2   0 141.144 55.8617   7
   4   2   0 257.397 66.5525   4
  -4   2   0 361.391 55.4083   3
   5   2   0 80.8670 33.8667  10
   5   2   0 79.9162 26.8462   8
   5   2   0 78.6152 15.4863   5
   6   2   0 426.929 73.0862   5
   0  -3   0 44.0525 15.9781   1
   0  -3   0 18.4843 12.5959   1
   0  -3   0 40.4569 9.91679   9
   0   3   0 67.4489 10.0941   2
   0   3   0 55.4874 13.0223   7
   1  -3   0 208.626 43.8013   1
  -1  -3   0 227.108 39.5148   9
   1  -3   0 229.087 40.1059   9
  -1  -3   0 199.655 48.5993   1
  -1  -3   0 210.847 49.8053   1
   1  -3   0 236.583 45.1066   1
   1  -3   0 205.892 40.7412  11
   1   3   0 216.186 39.0688   2
  -1   3   0 237.431 42.0008   7
   1   3   0 224.931 43.1116   7
  -2  -3   0 73.8429 18.9578  11
  -2  -3   0 66.9475 16.8031   3
   2  -3   0 55.9884 15.0015   4
   2  -3   0 78.7662 16.7611   9
  -2  -3   0 84.9451 15.9882   9
  -2  -3   0 63.8819 24.9641   1
  -2  -3   0 69.3267 25.8177   1
  -2   3   0 74.8427 16.6434   3
   2   3   0 78.9123 15.0869   2
   2   3   0 79.6224 19.4275   7
  -3  -3   0 4560.35 786.606   9
   3  -3   0 4559.28 784.999   2
  -3  -3   0 4626.36 788.551   3
   3  -3   0 5108.02 785.264   9
   3   3   0 4491.10 788.935   7
  -3   3   0 4390.01 787.095   3
  -4  -3   0 30.9228 12.9539   3
   4   3   0 43.2047 21.5068   4
   4   3   0 25.5723 12.0576   7
  -4   3   0 24.9921 11.3898   3
   4   3   0 33.2714 7.31385   5
  -5  -3   0 451.028 72.0150   6
   5   3   0 364.176 74.1208   8
   5   3   0 412.629 81.4688  10
   5   3   0 275.950 64.1443   5
   6   3   0 33.4550 6.82959   5
   0  -4   0 542.572 91.4264   9
   0  -4   0 489.146 105.628   1
   0  -4   0 497.786 101.908   1
   0   4   0 520.605 90.6529   2
   0   4   0 554.676 94.6763   7
  -1  -4   0 722.510 132.012   1
  -1  -4   0 519.076 115.170  11
   1  -4   0 601.037 113.925  11
   1  -4   0 580.689 118.434   1
  -1  -4   0 806.235 134.754   1
   1  -4   0 589.989 118.378   1
   1  -4   0 690.201 112.063   9
  -1  -4   0 633.283 111.298   9
  -1   4   0 639.332 114.257   7
   1   4   0 636.787 116.054   7
   1   4   0 676.574 110.860   2
  -2  -4   0 158.360 35.1923  11
  -2  -4   0 133.106 31.7414   3
  -2  -4   0 139.732 43.5418   1
   2  -4   0 145.126 31.5133   9
  -2  -4   0 235.681 48.8053   1
  -2  -4   0 159.915 30.9899   9
   2  -4   0 149.334 30.6403  11
   2   4   0 180.953 36.9124   7
  -2   4   0 175.772 35.1212   7
   2   4   0 160.760 31.4197   2
  -3  -4   0 187.473 40.1491   3
  -3  -4   0 190.822 44.4218  11
   3  -4   0 238.389 41.7634   9
  -3  -4   0 207.554 37.3342   9
   3   4   0 180.002 42.4450   7
   3   4   0 151.913 50.7353   4
   3   4   0 168.893 33.6998   5
   3   4   0 207.231 37.6962   2
  -4  -4   0 138.206 33.5403   6
   4   4   0 135.567 33.3947   8
   4   4   0 103.026 30.3499   7
   4   4   0 134.349 38.8682  10
   4   4   0 144.565 24.2314   5
  -5  -4   0 458.983 67.4494   6
   5   4   0 269.516 65.7882   8
   5   4   0 278.423 71.8030  10
   5   4   0 345.612 58.2822   5
   6   4   0 104.390 18.4706   5
   0  -5   0 28.7718 13.5579  11
   0  -5   0 22.5552 8.17399   9
   0  -5   0 -2.6892 8.98028   1
   0   5   0 26.2837 7.64586   2
   0   5   0 29.1374 12.5003   7
   1  -5   0 191.127 32.7226   9
  -1  -5   0 174.002 49.3622   1
   1  -5   0 142.478 34.3899  11
  -1  -5   0 224.922 53.4496   1
  -1  -5   0 163.270 32.8656   9
   1  -5   0 146.738 39.9773   1
  -1  -5   0 199.636 37.5259  11
   1   5   0 109.673 33.4475   4
   1   5   0 162.405 36.2492   7
   1   5   0 184.298 31.2881   2
  -1   5   0 144.639 36.3185   7
  -2  -5   0 41.7617 12.3570   9
  -2  -5   0 36.7239 13.5188   3
  -2  -5   0 36.1382 15.5395  11
   2  -5   0 42.6733 13.2100   9
  -2   5   0 63.9424 17.3801   7
   2   5   0 50.5623 13.4528   2
   2   5   0 50.0133 19.4560   4
   2   5   0 54.0895 17.9414   7
   3  -5   0 1388.00 257.094   9
  -3  -5   0 1488.19 261.407   3
   3   5   0 1658.51 258.818   2
   3   5   0 1366.11 252.455   5
   3   5   0 1926.88 265.647   7
   3   5   0 1126.43 265.973   4
  -4  -5   0 188.175 39.0321   6
   4   5   0 134.138 39.0938  10
   4   5   0 123.243 23.8829   5
   4   5   0 104.629 31.0588   8
  -5  -5   0 175.966 39.1370   6
   5   5   0 162.915 32.5990   5
   5   5   0 200.527 40.6120   8
   5   5   0 197.286 45.8943  10
   6   5   0 32.3725 6.28052   5
   0  -6   0 1638.79 282.369   9
   0  -6   0 1427.07 287.590  11
   0  -6   0 1756.81 279.028   5
   0   6   0 1730.33 288.079   7
  -1  -6   0 134.392 33.8484  11
   1  -6   0 145.130 31.6836  11
   1  -6   0 117.522 28.1668   9
   1  -6   0 133.336 23.0003   5
  -1  -6   0 129.064 26.6825   9
  -1  -6   0 146.253 23.0373   5
  -1   6   0 128.615 30.5661   7
   1   6   0 59.6043 32.1393   7
   1   6   0 106.244 28.7571   2
   2  -6   0 475.768 84.6301   9
  -2  -6   0 478.011 86.1433   9
   2  -6   0 352.119 79.6855   5
  -2  -6   0 409.745 85.6749   3
   2   6   0 541.424 93.2681   7
   2   6   0 505.128 79.6515   5
   2   6   0 499.722 84.7497   2
  -3  -6   0 57.3754 25.6904   6
   3   6   0 100.384 14.9944   5
   3   6   0 68.1787 31.5615  10
   3   6   0 74.2765 28.0019   4
   3   6   0 63.7397 24.2688   8
  -4  -6   0 106.318 27.0745   6
   4   6   0 72.0686 29.6577  10
   4   6   0 80.7243 24.2523   8
   4   6   0 92.9534 16.4081   5
  -5  -6   0 55.2198 16.9806   6
   5   6   0 60.5415 16.4416   8
   5   6   0 64.5057 11.3511   5
   0  -7   0 13.5056 4.66175   5
   0  -7   0 4.17636 6.66397   9
   0   7   0 10.2478 11.1316   7
   1  -7   0 38.8536 9.00564   5
   1  -7   0 40.1556 12.7279   9
  -1  -7   0 42.7155 13.1972   9
  -1  -7   0 44.9119 14.9739   3
  -1  -7   0 46.1627 9.48333   5
   1   7   0 45.5529 16.5469   7
  -1   7   0 35.5448 16.9862   7
   2  -7   0 646.912 99.0235   5
  -2  -7   0 481.416 111.468   6
   2   7   0 293.384 106.903   6
   2   7   0 946.268 143.863  10
   3  -7   0 935.815 157.091   5
  -3  -7   0 1405.32 176.600   6
   3   7   0 1032.68 181.301  10
   3   7   0 858.648 165.785   8
   3   7   0 354.441 162.027   6
   3   7   0 998.796 157.073   5
  -4  -7   0 11.5734 10.7979   6
   4   7   0 1.48077 8.83413  10
   4   7   0 8.88932 8.08565   8
   4   7   0 7.37393 2.59411   5
  -5  -7   0 36.3841 10.3204   6
   5   7   0 10.3837 9.06368  10
   5   7   0 31.8894 8.69362   8
   0  -8   0 304.480 52.5919   5
   0   8   0 292.678 64.0916   6
   1  -8   0 18.3428 5.63845   5
  -1  -8   0 16.2197 5.57143   5
   1   8   0 25.4380 14.9879   6
  -1   8   0 23.9206 14.1616   6
   1   8   0 17.6844 19.1933  10
  -2  -8   0 81.3941 29.1483   6
   2  -8   0 87.9206 16.7713   5
   2   8   0 70.1765 26.9824   6
   2   8   0 117.410 36.2184  10
  -3  -8   0 60.0194 20.7629   6
   3   8   0 53.8309 25.3607  10
   3   8   0 68.0956 17.9535   8
   3   8   0 30.9995 17.0806   6
  -4  -8   0 56.0932 20.9179   6
   4   8   0 61.2532 15.1540   8
   4   8   0 48.3089 17.3880  10
   0  -9   0 60.6807 12.8076   5
   0   9   0 42.2142 20.0712   6
   0   9   0 113.755 36.0289  10
  -1  -9   0 234.969 40.5385   5
   1  -9   0 295.860 41.1429   5
   1   9   0 141.070 47.3459   6
   1   9   0 260.681 58.2556  10
  -1   9   0 218.969 48.3600   6
   2  -9   0 93.0603 14.4745   5
  -2  -9   0 29.7333 18.6353   6
   2   9   0 56.0557 23.2179  10
   2   9   0 124.414 24.8046   6
   3  -9   0 274.436 39.4801   5
  -3  -9   0 228.254 48.0732   6
   3   9   0 145.324 43.7107   6
   3   9   0 247.882 47.6527  10
  -4  -9   0 28.4586 10.0498   6
   0 -10   0 354.293 48.6162   5
   0  10   0 300.970 55.4165   6
   0  10   0 178.900 58.6113  10
   1 -10   0 37.6816 7.08833   5
  -1  10   0 35.3700 16.1434  10
   1  10   0 31.6641 12.6753   6
   1  10   0 22.2054 12.9902  10
   2 -10   0 8.83428 3.25760   5
  -2 -10   0 7.85861 7.03563   6
   2  10   0 11.8477 7.54539   6
  -2  10   0 8.21534 12.1604  10
  -3 -10   0 13.2731 6.16723   6
   3  10   0 11.4160 5.54814   6
   0  11   0 75.7988 17.0878   6
   1  11   0 8.49308 5.26438   6
   4   0  -1 60.6502 24.6604   4
  -4   0   1 73.2207 18.4027   3
  -3   0   1 89.9393 20.3023   3
   3   0  -1 75.2006 15.4122   2
  -2   0   1 610.554 103.797   3
  -2   0   1 570.609 104.619   1
   2   0  -1 554.188 101.533   2
   2   0  -1 689.049 104.226   7
  -2   0   1 549.820 104.355   1
  -1   0   1 881.358 147.766  11
  -1   0   1 763.282 149.222   1
   1   0  -1 997.205 149.025   7
  -1   0   1 878.327 148.605   3
   1   0  -1 831.179 147.663   2
  -1   0  -1 1103.70 203.466  11
   1   0   1 1123.80 203.239   2
  -1   0  -1 1268.48 204.479   3
  -1   0  -1 1109.12 205.045   1
   1   0   1 1400.78 204.509   7
   2   0   1 499.233 70.4925   7
  -2   0  -1 371.195 69.8553   3
  -2   0  -1 353.565 70.5011   1
  -2   0  -1 406.744 71.6504   1
   2   0   1 349.046 67.5694   2
  -3   0  -1 60.0113 14.6836   3
   3   0   1 51.8263 10.8765   2
   4   0   1 131.716 40.5941   4
  -4   0  -1 142.691 30.3440   3
   6   0   1 449.811 77.2710   5
   6   1  -1 41.7067 8.18072   5
   5   1  -1 170.056 42.3532  10
   5   1  -1 96.1162 22.9890   5
   5   1  -1 139.843 31.9633   8
   4  -1  -1 307.612 68.8904   4
  -4  -1   1 287.630 56.6317   3
   4   1  -1 239.883 66.3537   4
  -4   1   1 327.610 56.6646   3
   3  -1  -1 187.213 36.1307   2
  -3  -1   1 270.297 48.4635   1
  -3  -1   1 206.376 37.4918  11
  -3  -1   1 182.275 39.6741   3
   3   1  -1 223.895 39.9851   7
   3   1  -1 179.594 36.1801   2
  -3   1   1 182.558 43.4820   3
  -2  -1   1 441.168 89.9258  11
   2  -1  -1 574.344 90.0817   9
  -2  -1   1 517.182 96.4224   1
  -2  -1   1 541.422 90.9421   3
  -2  -1   1 491.706 95.4259   1
   2  -1  -1 477.327 88.6755   2
   2   1  -1 498.017 88.4319   2
   2   1  -1 522.277 91.2215   7
  -2   1   1 587.409 90.7462   3
  -1  -1   1 273.751 46.5909   3
   1  -1  -1 289.962 46.0658   9
  -1   1   1 273.751 46.2624   3
   1   1  -1 215.478 45.3164   2
   1   1  -1 271.837 47.2687   7
   0  -1   1 61.2899 11.4185   9
   0  -1   1 44.6390 11.4476   4
   0  -1  -1 65.2533 13.9952   1
   0  -1   1 73.7649 14.8994   1
   0  -1  -1 83.2754 11.6869   9
   0   1   1 54.0597 11.2368   2
   0   1  -1 60.1878 11.2829   2
   0   1  -1 78.1266 15.5720   1
   0   1  -1 65.5497 12.1986   7
  -1  -1  -1 143.194 23.8769   3
  -1  -1  -1 108.159 26.5098   1
   1  -1   1 137.952 23.2897   9
   1   1   1 88.2609 22.2353   2
   1   1   1 150.994 24.6285   7
  -1   1  -1 147.071 23.6702   3
  -2  -1  -1 779.848 134.367   1
  -2  -1  -1 736.662 128.935   3
  -2  -1  -1 720.875 128.531  11
   2  -1   1 721.625 126.747   2
  -2   1  -1 727.357 128.537   3
   2   1   1 648.892 126.411   2
   2   1   1 869.276 129.726   7
  -3  -1  -1 206.454 38.7554  11
   3  -1   1 154.586 36.4222   2
  -3  -1  -1 216.884 51.0187   1
  -3  -1  -1 224.793 40.8913   3
   3  -1   1 224.569 49.7836   4
   3   1   1 238.365 40.7412   7
  -3   1  -1 206.768 40.2043   3
  -4  -1  -1 178.150 38.3195   3
   4  -1   1 197.734 48.3151   4
   4   1   1 166.723 47.6761   4
  -4   1  -1 187.198 37.4920   3
   5   1   1 93.6970 29.0118   8
   5   1   1 138.977 21.6454   5
   6   1   1 57.1545 10.6611   5
   6   2  -1 336.466 57.8252   5
   5   2  -1 66.0559 12.4438   5
   5   2  -1 50.8687 33.8826  10
  -4  -2   1 263.247 49.1230   3
   4   2  -1 265.922 65.2075   4
   4   2  -1 221.730 41.8353   5
  -4   2   1 251.037 47.4150   3
   4   2  -1 206.267 48.2082   7
  -3  -2   1 247.968 48.4125  11
  -3  -2   1 269.918 45.4605   9
   3  -2  -1 233.726 52.1563   4
  -3  -2   1 236.452 47.7114   3
   3  -2  -1 253.314 44.3312   2
  -3  -2   1 256.830 57.4397   1
  -3   2   1 272.871 47.0359   3
   3   2  -1 225.447 44.2734   2
   3   2  -1 220.230 49.5233   7
   2  -2  -1 319.526 59.4450   9
  -2  -2   1 329.541 63.3053  11
   2  -2  -1 291.731 62.3028   4
  -2  -2   1 310.158 60.2357   3
  -2  -2   1 365.917 59.1431   9
  -2  -2   1 351.697 69.2651   1
  -2   2   1 322.756 59.6176   3
   2   2  -1 399.848 62.4562   7
   2   2  -1 327.651 58.2389   2
   1  -2  -1 33.5869 10.4181   1
  -1  -2   1 76.5241 19.9681   1
   1  -2  -1 38.2519 9.93875   9
   1  -2  -1 30.9759 10.2729  11
   1  -2  -1 34.7254 8.75691   4
   1  -2  -1 44.2840 11.1975   1
  -1  -2   1 52.2110 9.40411   9
   1   2  -1 61.2555 12.8744   7
  -1   2   1 44.3706 10.0700   3
   1   2  -1 58.5842 9.23321   2
   0  -2  -1 2005.11 307.462   1
   0  -2   1 2023.36 301.128   9
   0  -2  -1 1625.86 300.933   9
   0  -2  -1 1008.34 303.437   1
   0  -2   1 2102.46 307.688   1
   0   2  -1 2127.62 302.754   7
   0   2  -1 1416.84 300.642   2
   0   2   1 2392.30 303.303   7
   0   2  -1 1841.55 307.017   1
   0   2   1 1225.44 300.529   2
   1  -2   1 21.1567 6.89171   4
  -1  -2  -1 33.3517 8.56097   3
  -1  -2  -1 45.9641 8.50179   9
  -1  -2  -1 65.1074 17.5304   1
   1  -2   1 13.9618 8.32595   1
   1  -2   1 35.8707 8.45490  11
   1  -2   1 36.8141 8.40883   9
  -1  -2  -1 36.9961 14.5952   1
   1  -2   1 37.9845 10.1269   1
   1   2   1 40.3977 7.42323   2
  -1   2  -1 47.0763 9.46894   3
   1   2   1 37.4075 10.7362   7
  -2  -2  -1 402.768 66.0648   3
   2  -2   1 370.239 64.8233   9
  -2  -2  -1 328.145 72.8743   1
  -2  -2  -1 438.468 66.1186   9
   2  -2   1 326.074 67.4607   4
   2   2   1 368.016 63.3123   2
   2   2   1 271.518 65.7320   7
  -2   2  -1 423.148 65.4137   3
  -3  -2  -1 174.853 30.9241   9
  -3  -2  -1 148.077 32.2540   3
   3  -2   1 154.170 37.2546   4
   3  -2   1 170.295 29.2595   2
  -3  -2  -1 150.287 40.5467   1
  -3  -2  -1 157.840 33.5694  11
   3   2   1 146.723 29.7316   2
  -3   2  -1 179.818 32.3543   3
   3   2   1 140.705 33.4678   7
  -4  -2  -1 262.469 51.6996   3
  -4   2  -1 241.581 49.8030   3
   4   2   1 243.074 62.8438   4
   4   2   1 279.917 44.9539   5
   4   2   1 248.858 51.4607   7
   5   2   1 123.270 21.5489   5
   5   2   1 87.6148 31.8323   8
   5   2   1 133.491 40.6760  10
   6   2   1 345.487 59.3603   5
   6   3  -1 39.9806 7.84804   5
  -5  -3   1 405.441 58.2051   6
   5   3  -1 248.236 57.7776   8
   5   3  -1 218.165 63.5500  10
   5   3  -1 264.526 49.0644   5
  -4  -3   1 32.4855 12.9515   3
   4   3  -1 17.4100 10.9852   7
   4   3  -1 37.6360 7.13418   5
  -4   3   1 22.7957 10.3438   3
   4   3  -1 35.1435 26.9040   4
   3  -3  -1 3060.62 406.141   9
  -3  -3   1 2882.40 408.914   3
   3  -3  -1 1834.22 404.789   2
  -3  -3   1 2222.18 403.261   9
  -3   3   1 3217.06 407.695   3
   3   3  -1 2196.60 404.349   2
   3   3  -1 1207.74 404.184   7
  -2  -3   1 183.893 46.2967   1
   2  -3  -1 189.214 36.3815   4
  -2  -3   1 217.896 49.3535   1
  -2  -3   1 179.988 36.6105   3
  -2  -3   1 190.327 35.1598   9
   2  -3  -1 173.000 36.0055   9
  -2  -3   1 227.201 40.4305  11
  -2   3   1 157.355 35.5391   3
   2   3  -1 172.004 34.5672   2
   2   3  -1 236.375 40.6881   7
   1  -3  -1 223.451 41.6421   9
   1  -3  -1 234.724 45.8311   1
  -1  -3   1 205.978 50.3290   1
  -1  -3   1 213.517 41.0377   9
   1  -3  -1 242.065 46.5647   1
  -1  -3   1 228.028 51.7563   1
   1   3  -1 274.069 45.5326   7
   1   3  -1 226.906 40.9458   2
   0  -3   1 460.058 98.6455   1
   0  -3   1 553.148 100.752   1
   0  -3  -1 591.252 92.2173   9
   0  -3  -1 538.953 100.683   1
   0  -3  -1 470.020 98.4528   1
   0  -3   1 517.654 91.8831   9
   0   3   1 611.147 94.7960   7
   0   3  -1 527.143 91.5263   2
   0   3  -1 549.479 94.1391   7
   0   3   1 611.293 91.8541   2
   0   3   1 426.747 91.2638   4
   1  -3   1 263.558 52.9856  11
  -1  -3  -1 326.184 66.2464   1
  -1  -3  -1 285.985 62.2748   1
   1  -3   1 312.186 57.4901   1
   1  -3   1 272.144 56.3481   1
  -1  -3  -1 308.839 52.2335   9
   1  -3   1 310.111 52.5603   9
  -1   3  -1 305.412 54.0058   7
   1   3   1 297.085 55.2841   7
   1   3   1 268.650 51.2966   2
  -2  -3  -1 286.493 65.1525   1
  -2  -3  -1 230.571 62.5195   1
   2  -3   1 312.926 52.5916   4
   2  -3   1 294.322 52.9120   9
  -2  -3  -1 311.366 53.4597   3
  -2  -3  -1 345.277 52.7018   9
  -2  -3  -1 249.663 55.3271  11
   2   3   1 275.603 51.1223   2
   2   3   1 251.064 54.7737   7
  -2   3  -1 316.172 52.9986   3
  -3  -3  -1 2496.78 467.831   9
   3  -3   1 3014.78 465.991   2
  -3  -3  -1 2202.66 468.156   3
   3  -3   1 2674.47 465.916   9
   3  -3   1 2648.07 476.218   4
   3   3   1 3243.16 471.125   7
  -3   3  -1 2476.64 467.272   3
   3   3   1 3125.26 468.544   2
  -4  -3  -1 39.9414 13.9261   3
  -4   3  -1 18.0768 10.0201   3
   4   3   1 35.5385 7.61344   5
   4   3   1 35.4350 13.1862   7
   4   3   1 34.5003 21.4609   4
  -5  -3  -1 350.228 54.7338   6
   5   3   1 303.462 63.3336  10
   5   3   1 220.658 54.5235   8
   5   3   1 204.362 45.9443   5
   6   3   1 41.4967 8.06844   5
   6   4  -1 75.2118 13.5899   5
  -5  -4   1 287.560 50.5758   6
   5   4  -1 276.314 42.2806   5
   5   4  -1 242.609 51.6181   8
   5   4  -1 156.444 53.2514  10
  -4  -4   1 222.479 42.7356   6
   4   4  -1 121.717 39.8752  10
   4   4  -1 153.210 36.3467   8
   4   4  -1 166.921 27.1065   5
   4   4  -1 100.483 32.1449   7
  -3  -4   1 234.673 47.1618  11
  -3  -4   1 196.973 37.4327   9
  -3  -4   1 169.609 39.6586   3
   3  -4  -1 216.317 42.3142   9
   3   4  -1 177.023 34.1364   5
   3   4  -1 201.778 37.7825   2
   3   4  -1 162.419 45.0084   7
  -2  -4   1 235.452 61.2958   1
   2  -4  -1 176.141 35.3371  11
  -2  -4   1 176.660 39.3101  11
  -2  -4   1 191.980 52.9544   1
  -2  -4   1 197.691 37.3512   3
   2  -4  -1 194.053 36.6450   9
  -2  -4   1 180.507 35.3476   9
   2   4  -1 178.934 39.6642   7
  -2   4   1 190.013 39.9028   7
   2   4  -1 183.114 35.0388   2
  -1  -4   1 674.665 136.958   1
  -1  -4   1 717.763 119.368   9
   1  -4  -1 696.072 119.906   9
   1  -4  -1 631.053 126.641   1
   1  -4  -1 667.818 121.916  11
  -1  -4   1 668.422 123.224  11
   1  -4  -1 643.883 126.974   1
  -1  -4   1 789.705 143.148   1
  -1   4   1 716.952 122.991   7
   1   4  -1 688.112 123.398   7
   1   4  -1 691.155 118.795   2
   0  -4   1 99.8442 36.0156   1
   0  -4   1 114.294 32.1975   1
   0  -4   1 112.372 24.1958   9
   0  -4  -1 179.146 37.4046   1
   0  -4  -1 99.3938 32.9511   1
   0  -4  -1 114.627 24.5783   9
   0  -4   1 121.188 27.9289  11
   0   4  -1 139.272 27.9716   7
   0   4  -1 168.771 24.4176   2
   0   4   1 133.841 24.0054   2
   0   4   1 107.531 27.0750   7
   1  -4   1 627.100 115.193   9
   1  -4   1 589.126 121.809   1
  -1  -4  -1 732.213 133.600   1
  -1  -4  -1 637.854 114.934   9
  -1  -4  -1 908.298 141.717   1
   1  -4   1 586.746 121.656   1
   1  -4   1 654.593 117.367  11
   1   4   1 630.058 114.400   2
  -1   4  -1 650.140 117.619   7
   1   4   1 680.657 119.807   7
  -2  -4  -1 154.289 43.8126   1
  -2  -4  -1 167.864 38.6277  11
  -2  -4  -1 131.850 32.9213   3
  -2  -4  -1 177.729 32.5099   9
  -2  -4  -1 180.931 53.2987   1
   2  -4   1 187.032 33.2286   9
   2  -4   1 159.923 31.5101  11
   2   4   1 177.503 36.7431   7
  -2   4  -1 171.379 35.2877   7
  -3  -4  -1 152.499 39.4402  11
   3  -4   1 191.396 35.5250   9
  -3  -4  -1 155.421 32.3387   9
  -3  -4  -1 138.759 34.7710   3
  -3   4  -1 180.714 33.5767   3
   3   4   1 159.228 36.4168   7
   3   4   1 157.006 46.0733   4
   3   4   1 167.032 32.5730   2
   3   4   1 154.442 29.0070   5
  -4  -4  -1 149.967 35.5202   6
   4   4   1 116.588 25.3656   5
   4   4   1 141.145 35.6978   8
   4   4   1 163.236 42.7214  10
   4   4   1 143.303 33.4596   7
  -5  -4  -1 445.300 65.1046   6
   5   4   1 253.818 55.2488   5
   5   4   1 245.433 62.2682   8
   5   4   1 363.217 70.5970  10
   6   4   1 63.1544 11.5431   5
   6   5  -1 46.4753 8.67760   5
  -5  -5   1 225.702 40.5078   6
   5   5  -1 180.640 45.2987  10
   5   5  -1 135.738 37.3596   8
   5   5  -1 196.241 32.6365   5
  -4  -5   1 68.5062 24.7751   6
   4   5  -1 114.215 16.2826   5
   4   5  -1 72.3252 29.1119  10
   4   5  -1 66.3388 23.5905   8
   3  -5  -1 2051.63 317.164   9
  -3  -5   1 1801.97 320.300   3
   3   5  -1 1632.37 320.388   7
   3   5  -1 1767.72 317.049   2
   3   5  -1 1820.52 311.899   5
   3   5  -1 1948.50 333.273   4
   2  -5  -1 119.664 27.6003   9
  -2  -5   1 121.305 26.7952   9
  -2  -5   1 113.544 28.5816   3
  -2  -5   1 116.135 31.8685  11
  -2   5   1 167.527 32.8679   7
   2   5  -1 173.764 34.2083   7
   2   5  -1 134.360 27.4397   2
  -1  -5   1 183.421 48.4838   1
   1  -5  -1 141.179 32.5330   9
  -1  -5   1 195.386 38.1942  11
   1  -5  -1 125.982 39.0121   1
  -1  -5   1 189.171 54.0494   1
   1  -5  -1 169.812 36.7402  11
   1   5  -1 165.542 31.7561   2
   1   5  -1 190.887 37.5568   7
   0  -5   1 178.326 41.6996  11
   0  -5  -1 180.168 35.3110   9
   0  -5   1 171.375 50.8381   1
   0  -5   1 189.799 36.9338   9
   0  -5  -1 180.589 43.3593  11
   0  -5  -1 169.546 48.6742   1
   0   5   1 187.416 34.7585   2
   0   5  -1 199.060 35.2678   2
   0   5  -1 193.797 41.0996   7
   0   5   1 194.847 40.2458   7
  -1  -5  -1 205.272 37.0354   9
  -1  -5  -1 259.945 57.1035   1
   1  -5   1 183.504 45.7331   1
   1  -5   1 165.925 36.7271   9
   1  -5   1 168.432 39.4290  11
  -1  -5  -1 185.151 55.6003   1
  -1  -5  -1 219.169 42.2959  11
   1   5   1 214.887 42.2752   7
   1   5   1 165.349 39.1807   4
  -1   5  -1 194.208 45.5156   7
   1   5   1 188.258 36.5639   2
   2  -5   1 152.872 29.9995   9
  -2  -5  -1 151.788 31.2603   3
  -2  -5  -1 159.861 29.1290   9
  -2  -5  -1 109.945 32.8134  11
   2   5   1 114.318 32.2293   7
   2   5   1 146.370 29.0742   2
   2   5   1 156.233 36.6929   4
   3  -5   1 2096.08 355.020   9
  -3  -5  -1 2280.57 361.115   3
   3   5   1 2458.03 350.792   5
   3   5   1 1952.20 369.466   4
   3   5   1 1610.04 357.979   7
   3   5   1 1992.70 355.937   2
  -4  -5  -1 100.710 31.6330   6
   4   5   1 118.264 22.6269   5
   4   5   1 145.459 39.2112  10
   4   5   1 131.469 33.2717   8
  -5  -5  -1 185.846 36.0623   6
   5   5   1 130.995 39.0814  10
   5   5   1 174.318 36.5279   8
   5   5   1 146.980 28.1986   5
   6   5   1 25.6280 5.12339   5
  -5  -6   1 89.5306 21.3778   6
   5   6  -1 72.5110 14.2370   5
   5   6  -1 101.453 20.6374   8
   5   6  -1 48.6525 27.6679  10
  -4  -6   1 56.0192 21.9318   6
   4   6  -1 83.8407 13.2309   5
   4   6  -1 61.6034 26.8093  10
   4   6  -1 57.4035 20.3273   8
  -3  -6   1 273.184 53.9357   6
   3   6  -1 162.322 42.1865   5
   3   6  -1 160.404 57.7425   4
   3   6  -1 280.276 52.7251   8
   3   6  -1 372.219 68.7152  10
   2  -6  -1 357.105 70.6420   5
  -2  -6   1 390.976 77.5529   3
   2  -6  -1 443.639 75.8152   9
   2   6  -1 487.076 84.6464   7
   2   6  -1 433.824 75.4359   2
   2   6  -1 381.233 70.2110   5
  -2   6   1 391.196 81.5890   7
   1  -6  -1 98.4765 31.3189   9
   1  -6  -1 153.566 35.4732  11
  -1  -6   1 151.257 26.4798   5
  -1  -6   1 172.542 39.0006  11
   1  -6  -1 156.626 26.6665   5
  -1  -6   1 168.117 30.3962   9
  -1   6   1 157.128 35.1982   7
   1   6  -1 107.238 36.6059   7
   0  -6   1 1114.44 161.416   9
   0  -6  -1 1000.55 161.004   9
   0  -6  -1 1051.36 157.749   5
   0  -6   1 946.530 167.676  11
   0  -6   1 734.650 157.231   5
   0  -6  -1 740.967 165.640  11
   0   6   1 773.836 165.317   7
   0   6  -1 1023.48 168.279   7
  -1  -6  -1 143.248 28.6463   9
  -1  -6  -1 114.140 33.6658  11
   1  -6   1 144.109 33.2275  11
   1  -6   1 142.046 25.1572   5
   1  -6   1 147.411 31.0501   9
  -1  -6  -1 130.571 25.0816   5
  -1   6  -1 152.159 33.5622   7
   2  -6   1 253.168 52.8588   5
  -2  -6  -1 247.246 58.8055   3
  -2  -6  -1 288.389 57.0240   9
   2  -6   1 283.964 57.3592   9
   2   6   1 374.045 65.5189   7
   2   6   1 359.857 59.8889   2
   2   6   1 346.647 52.9249   5
  -3  -6  -1 227.082 44.5089   6
   3   6   1 262.813 54.5443   4
   3   6   1 252.939 33.2732   5
   3   6   1 71.4814 42.0409  10
   3   6   1 138.587 40.2886   8
  -4  -6  -1 119.629 27.6417   6
   4   6   1 69.6858 15.0360   5
   4   6   1 67.3153 27.7316  10
   4   6   1 84.7977 24.3674   8
  -5  -6  -1 85.3896 19.7276   6
   5   6   1 67.4972 17.8750   8
   5   6   1 35.5406 27.7877  10
   5   6   1 86.7600 13.2863   5
  -5  -7   1 60.1141 13.4226   6
   5   7  -1 29.2538 14.2305  10
  -4  -7   1 16.1195 11.3031   6
   4   7  -1 16.7003 9.62264   8
   4   7  -1 9.84358 3.41131   5
   4   7  -1 9.44986 11.7152  10
  -3  -7   1 596.632 84.8500   6
   3  -7  -1 433.191 70.7655   5
   3   7  -1 284.693 86.9471  10
   3   7  -1 360.984 78.7827   8
   3   7  -1 260.535 80.6154   6
   3   7  -1 532.847 71.1937   5
   2  -7  -1 565.570 104.920   5
  -2  -7   1 664.138 117.077   6
   2   7  -1 644.981 128.022  10
   2   7  -1 582.108 116.288   6
   1  -7  -1 21.2287 6.42401   5
  -1  -7   1 35.7736 7.04585   5
  -1  -7   1 18.1177 8.03277   9
  -1  -7   1 20.3391 9.71959   3
   1  -7  -1 27.1974 10.2842   9
  -1   7   1 21.8370 12.8528   7
   1   7  -1 31.9837 17.2640   7
   0  -7  -1 61.0009 12.8202   5
   0  -7  -1 62.0550 16.8385   9
   0  -7   1 75.9570 13.1454   5
   0  -7   1 60.9001 17.0909   9
   0   7   1 55.1382 21.3221   7
   0   7  -1 67.0067 22.1693   7
  -1  -7  -1 46.4696 8.77128   5
   1  -7   1 38.1541 8.30183   5
  -1  -7  -1 34.5401 12.0990   9
   1  -7   1 30.3833 11.8162   9
  -1  -7  -1 27.5639 11.6770   3
   1   7   1 34.2116 15.7000   7
  -1   7  -1 37.1245 17.2602   7
  -2  -7  -1 616.771 133.501   6
   2  -7   1 558.962 123.064   5
   2   7   1 781.442 135.427   6
   2   7   1 989.295 167.713  10
   3  -7   1 419.428 89.8451   5
  -3  -7  -1 312.461 100.342   6
   3   7   1 710.132 115.994  10
   3   7   1 746.312 108.790   6
   3   7   1 588.547 90.2744   5
   3   7   1 440.832 97.6065   8
  -4  -7  -1 15.0141 11.7364   6
   4   7   1 1.92708 8.74805  10
   4   7   1 9.93368 7.78274   8
   4   7   1 9.30262 2.96398   5
  -5  -7  -1 35.6543 10.3862   6
   5   7   1 20.4020 10.2075  10
   5   7   1 33.3735 9.42587   8
  -4  -8   1 43.3944 19.7864   6
   4   8  -1 76.3102 16.2008   8
   4   8  -1 49.3564 18.0462  10
  -3  -8   1 49.8875 24.8687   6
   3  -8  -1 76.3621 16.8398   5
   3   8  -1 98.2086 27.1408   6
   3   8  -1 136.294 38.0273  10
   3   8  -1 103.109 23.2975   8
  -2  -8   1 128.463 29.1002   6
   2  -8  -1 109.076 17.4866   5
   2   8  -1 29.2766 23.3427   6
   2   8  -1 109.777 36.4848  10
   1  -8  -1 43.6645 9.35387   5
  -1  -8   1 36.0015 8.93600   5
   1   8  -1 29.7917 18.6976   6
  -1   8   1 36.2331 17.3240   6
   1   8  -1 80.9119 32.6436  10
   0  -8   1 813.034 171.826   5
   0  -8  -1 1074.39 172.173   5
   0   8   1 1283.89 187.908   6
   0   8  -1 883.374 182.433   6
  -1  -8  -1 47.2987 8.98277   5
   1  -8   1 49.3630 9.24913   5
   1   8   1 15.3760 20.2063  10
   1   8   1 22.8506 16.7783   6
  -1   8  -1 61.9449 19.9528   6
  -2  -8  -1 41.5431 22.5641   6
   2  -8   1 70.1104 13.7085   5
   2   8   1 83.9476 31.0303  10
   2   8   1 91.1765 24.0576   6
  -3  -8  -1 178.706 30.4528   6
   3   8   1 38.2362 19.6170   6
   3   8   1 41.0532 22.7908  10
   3   8   1 72.7177 19.2063   8
  -4  -8  -1 60.5325 24.1379   6
   4   8   1 65.1114 19.6491  10
   4   8   1 74.2059 17.1615   8
  -4  -9   1 23.9050 8.54507   6
   3  -9  -1 72.0863 11.3671   5
  -3  -9   1 80.1711 21.8431   6
   3   9  -1 55.3366 17.3638   6
   3   9  -1 32.1687 16.6786  10
  -2  -9   1 38.2875 18.4917   6
   2  -9  -1 72.3134 13.0357   5
   2   9  -1 71.7544 24.9091  10
   2   9  -1 73.3443 21.2585   6
  -1  -9   1 173.432 26.8918   5
   1  -9  -1 165.363 27.1950   5
   1   9  -1 112.708 40.4219  10
   1   9  -1 80.8788 33.3992   6
  -1   9   1 213.512 36.5727   6
   0  -9   1 152.531 32.7400   5
   0  -9  -1 174.747 32.9599   5
   0   9   1 91.2710 43.7229  10
   0   9  -1 201.581 43.8586   6
   0   9  -1 393.958 68.0865  10
   0   9   1 196.983 44.2395   6
   1  -9   1 189.606 39.0782   5
  -1  -9  -1 169.445 38.7424   5
   1   9   1 269.096 50.9132   6
   1   9   1 265.350 57.0543  10
  -1   9  -1 241.744 47.6188   6
  -2  -9  -1 67.1247 24.8022   6
   2  -9   1 120.866 19.0325   5
   2   9   1 77.9507 27.7977  10
   2   9   1 141.351 29.4092   6
  -3  -9  -1 136.084 28.2552   6
   3  -9   1 76.4408 17.5742   5
   3   9   1 85.9707 23.8092   6
   3   9   1 107.518 25.4255  10
  -4  -9  -1 25.6392 9.77220   6
  -3 -10   1 25.5437 7.93905   6
   3  10  -1 20.8671 7.02175   6
   2 -10  -1 18.0247 4.36762   5
  -2 -10   1 23.4402 12.4357   6
   2  10  -1 25.1478 9.49875   6
  -2  10   1 6.85559 10.2391  10
   2  10  -1 17.9068 10.4082  10
   1 -10  -1 42.0942 7.76927   5
   1  10  -1 32.6731 14.6462  10
  -1  10   1 38.0299 16.6298  10
   1  10  -1 26.4270 13.0478   6
   0 -10   1 195.167 39.5960   5
   0 -10  -1 211.470 39.6797   5
   0  10   1 259.015 52.2135  10
   0  10   1 268.365 48.2162   6
   0  10  -1 151.845 44.7417   6
   0  10  -1 310.660 66.4934  10
   1 -10   1 34.6983 7.10881   5
   1  10   1 22.5443 12.5685  10
  -1  10  -1 33.8182 17.2996  10
  -1  10  -1 37.7480 11.8165   6
   1  10   1 32.7868 12.1746   6
   2 -10   1 28.8686 5.79774   5
  -2 -10  -1 16.2462 9.94693   6
   2  10   1 28.5906 10.6194   6
  -3 -10  -1 17.0974 6.62405   6
   3  10   1 11.1601 5.30630   6
   1  11  -1 27.4353 9.56467   6
   0  11  -1 173.076 29.5227   6
   0  11   1 115.644 28.5566   6
   1  11   1 11.5978 6.28399   6
   4   0  -2 80.7547 29.5512   4
  -4   0   2 73.6003 19.2545   3
  -3   0   2 119.848 29.4830   3
   3   0  -2 132.271 23.5582   2
   2   0  -2 864.925 152.984   7
  -2   0   2 996.742 150.884  11
  -2   0   2 952.492 153.203   3
  -2   0   2 833.495 153.828   1
   2   0  -2 833.840 150.856   2
  -2   0   2 830.981 153.737   1
  -1   0   2 238.094 40.9890   3
  -1   0   2 221.886 42.1754   1
   1   0  -2 201.822 41.9432   1
   1   0  -2 282.996 42.0833   7
  -1   0   2 244.571 40.2654  11
   1   0  -2 206.744 40.1036   2
   0   0  -2 652.037 110.499   3
  -1   0  -2 239.242 44.9569   1
   1   0   2 218.134 45.0500   1
   1   0   2 231.965 42.6562   2
  -1   0  -2 258.843 43.2427  11
  -1   0  -2 257.943 44.0378   3
   1   0   2 297.978 43.9460   7
   2   0   2 503.855 75.7766   7
  -2   0  -2 402.330 77.3427   1
  -2   0  -2 403.829 76.4529   1
  -2   0  -2 443.519 75.7716   3
   2   0   2 393.498 73.1898   2
  -3   0  -2 178.862 30.9294   3
   3   0   2 139.569 44.2778   4
   3   0   2 133.103 26.4928   2
   4   0   2 104.932 33.1533   4
  -4   0  -2 127.971 27.2269   3
   6   0   2 116.540 21.1273   5
   6   1  -2 42.7253 8.32414   5
   5   1  -2 125.146 38.9055  10
   5   1  -2 122.961 30.2948   8
   5   1  -2 121.605 22.2900   5
   4  -1  -2 223.652 60.3516   4
  -4  -1   2 252.104 49.0716   3
   4   1  -2 239.516 62.7649   4
  -4   1   2 257.842 48.3546   3
  -3  -1   2 320.012 51.8925  11
   3  -1  -2 290.355 50.5594   2
  -3  -1   2 332.046 55.0530   3
  -3  -1   2 319.337 60.1154   1
   3   1  -2 267.475 50.3020   2
   3   1  -2 238.520 52.8338   7
  -3   1   2 228.130 59.6771   3
  -2  -1   2 368.747 72.5390   1
   2  -1  -2 346.032 65.7281   2
  -2  -1   2 429.223 73.7278   1
  -2  -1   2 369.109 67.2498  11
   2  -1  -2 386.227 66.5090   9
  -2  -1   2 435.544 68.2893   3
   2   1  -2 376.907 70.1829   7
   2   1  -2 360.682 65.4385   2
  -2   1   2 350.887 69.5388   3
  -1  -1   2 1064.57 169.128   3
   1  -1  -2 984.519 168.344   9
   1  -1  -2 1099.13 168.036  11
  -1  -1   2 882.783 169.880  11
  -1   1   2 1059.69 168.856   3
   1   1  -2 857.710 167.890   2
   1   1  -2 1020.60 169.729   7
   1   1  -2 947.054 173.262   1
   0  -1   2 47.3450 9.91552   4
   0  -1   2 62.3847 13.2591   1
   0  -1  -2 52.0168 12.1379   1
   0  -1   2 52.1681 10.4827  11
   0  -1   2 50.6171 9.37311   9
   0   1  -2 70.6361 13.9435   1
   0   1   2 40.8618 9.20263   2
   0   1   2 53.0754 12.3478   1
   0   1  -2 57.1180 10.3048   7
   0   1  -2 43.6807 9.22385   2
   1  -1   2 480.502 100.947   4
   1  -1   2 602.743 100.114   9
   1  -1   2 618.229 100.301   1
  -1  -1  -2 622.528 100.628   3
  -1  -1  -2 544.178 103.950   1
   1  -1   2 680.983 99.4780  11
   1   1   2 466.215 99.2448   2
  -1   1  -2 569.454 100.445   1
  -1   1  -2 672.319 100.593   3
   1   1   2 589.725 101.086   7
  -2  -1  -2 584.600 112.486   1
  -2  -1  -2 638.518 108.990   1
  -2  -1  -2 634.398 103.741   3
   2  -1   2 610.979 101.272   2
   2  -1   2 476.672 105.588   4
  -2   1  -2 574.238 103.087   3
   2   1   2 658.077 103.976   7
   2   1   2 565.326 101.047   2
  -3  -1  -2 449.726 97.3461   3
  -3  -1  -2 477.177 108.029   1
   3  -1   2 549.218 94.2070   2
   3  -1   2 549.631 110.351   4
  -3  -1  -2 680.788 97.0217  11
  -3   1  -2 480.973 97.2912   3
   3   1   2 671.021 98.6275   7
   3   1   2 539.098 104.916   4
   3   1   2 528.597 95.0311   2
  -4  -1  -2 125.460 26.5547   3
   4  -1   2 135.912 38.9935   4
   4   1   2 76.6300 32.9085   4
  -4   1  -2 115.839 25.8155   3
   5   1   2 182.848 44.0676   8
   5   1   2 217.773 35.5854   5
   6   1   2 84.6523 15.2911   5
   6   2  -2 190.068 33.2343   5
   5   2  -2 177.200 49.7623  10
   5   2  -2 93.2540 21.5572   5
  -4  -2   2 232.271 47.8924   3
   4   2  -2 224.830 47.1816   7
   4   2  -2 218.216 60.2568   4
  -4   2   2 261.765 47.1437   3
   4   2  -2 243.684 41.6826   5
  -3  -2   2 415.454 66.6774   9
   3  -2  -2 361.640 73.9593   4
  -3  -2   2 391.963 78.5341   1
   3  -2  -2 411.406 65.8698   2
  -3  -2   2 298.248 67.9332   3
  -3  -2   2 438.586 71.0917  11
   3   2  -2 312.604 65.1586   2
   3   2  -2 425.474 70.2620   7
  -3   2   2 301.764 66.9335   3
  -2  -2   2 476.141 99.9101   1
  -2  -2   2 539.705 90.1513   9
  -2  -2   2 528.100 91.9584   3
   2  -2  -2 506.357 90.8190   9
  -2   2   2 514.013 91.0343   3
   2   2  -2 573.457 93.4516   7
   2   2  -2 503.064 89.6723   2
  -1  -2   2 416.705 69.8841   9
   1  -2  -2 384.693 71.6613   1
   1  -2  -2 418.065 72.7385   1
   1  -2  -2 430.925 70.5947   9
  -1  -2   2 396.523 72.0783  11
  -1  -2   2 385.450 77.0580   1
   1  -2  -2 385.355 70.5955  11
   1   2  -2 416.241 72.5582   7
  -1   2   2 458.601 70.7529   3
   1   2  -2 366.396 69.6882   2
   0  -2   2 2892.80 557.833  11
   0  -2  -2 3524.44 563.915   1
   0  -2   2 3395.81 562.322   1
   0  -2   2 3271.73 556.466   9
   0  -2  -2 3766.52 556.876   9
   0  -2  -2 2813.42 560.876   1
   0   2  -2 3521.69 557.978   7
   0   2   2 2576.88 556.310   2
   0   2  -2 4056.11 565.109   1
   0   2   2 2840.95 556.579   4
   0   2  -2 2818.81 556.423   2
   0   2   2 4005.43 558.723   7
  -1  -2  -2 276.568 68.5681   1
  -1  -2  -2 339.760 67.7645   1
  -1  -2  -2 366.976 60.6274   3
   1  -2   2 332.013 60.2538  11
   1  -2   2 354.783 60.2537   9
   1  -2   2 343.870 60.0842   4
  -1  -2  -2 367.727 60.2709   9
   1  -2   2 341.274 62.2028   1
   1   2   2 304.041 59.3609   2
  -1   2  -2 408.342 61.1065   3
   1   2   2 356.434 62.2631   7
   2  -2   2 736.364 144.016   4
  -2  -2  -2 872.471 141.364   9
  -2  -2  -2 853.558 142.523   3
  -2  -2  -2 803.664 150.757   1
   2  -2   2 927.834 141.691   9
  -2   2  -2 991.820 142.424   3
   2   2   2 825.195 140.087   2
   2   2   2 556.191 142.031   7
  -3  -2  -2 168.755 34.9033   9
  -3  -2  -2 170.035 43.7382   1
   3  -2   2 178.923 40.7951   4
  -3  -2  -2 208.269 36.3008   3
  -3  -2  -2 177.105 36.8718  11
   3  -2   2 145.478 31.9489   2
  -3   2  -2 188.341 35.0341   3
   3   2   2 172.336 32.9749   2
   3   2   2 176.913 43.2550   4
  -4  -2  -2 278.398 59.9201   3
   4  -2   2 307.714 76.2129   4
  -4  -2  -2 323.621 60.1567   9
  -4   2  -2 375.324 60.5489   3
   4   2   2 235.127 57.2191   7
   4   2   2 393.989 75.6957   4
   4   2   2 285.656 53.7745   5
   5   2   2 191.246 59.8621  10
   5   2   2 201.844 34.5305   5
   5   2   2 181.979 47.2228   8
   6   2   2 169.871 29.7697   5
   6   3  -2 51.9035 9.82614   5
  -5  -3   2 251.482 41.7528   6
   5   3  -2 123.564 40.0901   8
   5   3  -2 214.926 34.8473   5
   5   3  -2 195.184 49.5719  10
  -4  -3   2 16.1578 8.98191   3
   4   3  -2 25.3818 10.6311   7
   4   3  -2 29.5187 19.4236   4
  -4   3   2 15.4397 8.91310   3
   4   3  -2 16.3949 22.2369  10
   4   3  -2 27.2844 6.10283   5
  -3  -3   2 903.301 119.404   9
   3  -3  -2 532.387 118.610   2
   3  -3  -2 744.536 119.656   9
  -3  -3   2 695.247 121.201   3
  -3   3   2 913.885 120.988   3
   3   3  -2 609.706 117.644   2
   3   3  -2 350.315 118.384   7
  -2  -3   2 456.432 89.8073   1
  -2  -3   2 395.072 73.6646   9
  -2  -3   2 408.636 75.6720   3
  -2  -3   2 443.640 78.7364  11
  -2  -3   2 422.286 87.6009   1
   2  -3  -2 406.165 74.6212   9
   2   3  -2 538.306 79.6467   7
  -2   3   2 342.737 74.0761   3
   2   3  -2 396.783 73.5623   2
  -1  -3   2 124.919 34.7463   1
  -1  -3   2 114.416 27.3041  11
  -1  -3   2 116.049 24.2756   9
   1  -3  -2 94.7141 27.1677   1
  -1  -3   2 173.317 39.2363   1
   1  -3  -2 116.384 28.7630   1
   1  -3  -2 142.490 25.3860   9
   1   3  -2 179.409 29.5971   7
   1   3  -2 162.771 24.7494   2
   0  -3  -2 1651.89 282.131   1
   0  -3  -2 1444.46 279.288   1
   0  -3   2 1578.02 271.878   9
   0  -3  -2 1702.97 272.313   9
   0  -3   2 1609.11 280.773   1
   0  -3   2 1651.82 274.490  11
   0   3   2 1395.06 271.489   4
   0   3  -2 1620.98 271.835   2
   0   3  -2 1693.03 274.351   7
   0   3   2 1515.63 272.685   2
   0   3   2 1726.25 274.788   7
   1  -3   2 119.131 24.5761  11
  -1  -3  -2 97.8346 31.1630   1
  -1  -3  -2 129.711 24.7682   9
  -1  -3  -2 126.228 33.9377   1
   1  -3   2 84.9539 26.0315   1
   1  -3   2 144.131 24.3186   9
   1  -3   2 116.980 28.0162   1
  -1   3  -2 124.570 25.5220   7
   1   3   2 156.789 23.3359   2
   1   3   2 147.416 27.5138   7
  -2  -3  -2 448.223 74.3856   3
  -2  -3  -2 452.053 73.3023   9
   2  -3   2 462.283 73.9272   9
   2  -3   2 396.662 73.3542   4
  -2  -3  -2 404.728 87.3056   1
  -2  -3  -2 326.097 82.9768   1
   2   3   2 323.009 75.2167   7
  -2   3  -2 483.994 74.2934   3
   2   3   2 409.295 72.3369   2
   3  -3   2 793.840 164.468   4
  -3  -3  -2 668.526 160.633   3
   3  -3   2 1139.70 159.303   2
  -3  -3  -2 1079.75 160.658   9
  -3   3  -2 773.205 160.136   3
   3   3   2 1245.28 165.946   7
   3   3   2 767.133 171.162   4
  -4  -3  -2 25.0506 11.0031   3
  -4   3  -2 23.5990 10.7667   3
   4   3   2 33.8309 12.5429   7
   4   3   2 43.7300 19.7041   4
   4   3   2 33.3960 7.42559   5
  -5  -3  -2 214.598 33.1230   6
   5   3   2 97.5683 22.9977   5
   5   3   2 114.340 32.6408   8
   5   3   2 109.228 37.7129  10
   6   3   2 42.9106 8.27603   5
   6   4  -2 35.5102 6.96831   5
  -5  -4   2 204.337 36.3578   6
   5   4  -2 96.8914 32.7408   8
   5   4  -2 141.144 40.1750  10
   5   4  -2 172.320 27.4160   5
  -4  -4   2 145.610 33.9960   6
   4   4  -2 138.999 24.1358   5
   4   4  -2 135.629 39.1914  10
   4   4  -2 137.110 31.3665   7
   4   4  -2 100.814 32.4536   8
  -3  -4   2 241.238 48.4130   3
  -3  -4   2 253.605 54.5984  11
   3  -4  -2 166.736 48.0214   9
   3   4  -2 256.123 46.0423   2
   3   4  -2 269.939 42.3505   5
   2  -4  -2 218.369 41.3519  11
  -2  -4   2 224.694 48.9141  11
  -2  -4   2 276.267 70.9047   1
  -2  -4   2 210.047 40.6208   9
  -2  -4   2 205.958 42.9920   3
   2  -4  -2 222.782 41.9224   9
  -2  -4   2 278.778 60.9422   1
   2   4  -2 206.406 41.0044   2
   2   4  -2 203.920 45.2837   7
   1  -4  -2 453.974 81.3910   9
   1  -4  -2 438.049 87.8905   1
   1  -4  -2 429.832 87.8600   1
  -1  -4   2 471.848 99.1681   1
  -1  -4   2 432.101 85.0325  11
  -1  -4   2 476.803 80.9467   9
  -1  -4   2 479.640 96.5096   1
   1   4  -2 471.292 85.4825   7
  -1   4   2 489.880 84.9078   7
   1   4  -2 463.227 80.4536   2
   0  -4   2 130.552 34.2691  11
   0  -4   2 112.342 31.0400   9
   0  -4  -2 209.683 45.0678   1
   0  -4  -2 213.013 44.4360   1
   0  -4   2 148.645 39.6972   1
   0  -4  -2 194.371 32.5573   9
   0   4  -2 128.651 34.1224   7
   0   4   2 251.807 32.2459   2
   0   4  -2 176.977 31.4015   2
   0   4   2 183.655 35.9725   7
  -1  -4  -2 528.837 88.9552   9
   1  -4   2 503.007 89.0774   9
  -1  -4  -2 504.710 104.896   1
   1  -4   2 482.776 91.2126  11
  -1  -4  -2 547.773 105.210   1
   1  -4   2 509.645 96.4329   1
   1  -4   2 453.006 95.3733   1
  -1   4  -2 522.607 91.2645   7
   1   4   2 478.544 93.4013   4
   1   4   2 528.198 93.5210   7
   1   4   2 509.787 88.2149   2
  -2  -4  -2 275.565 72.7022   1
  -2  -4  -2 401.858 83.9408   1
   2  -4   2 339.630 59.3761  11
  -2  -4  -2 292.162 64.3982  11
  -2  -4  -2 340.999 61.3625   9
  -2  -4  -2 329.690 61.1955   3
   2  -4   2 353.468 61.1098   9
   2   4   2 308.134 64.0527   7
   2   4   2 402.978 73.2918   4
   2   4   2 315.087 60.7047   2
  -2   4  -2 300.748 62.5353   7
  -3  -4  -2 142.307 35.8969   3
  -3  -4  -2 172.275 34.1973   9
  -3  -4  -2 204.744 42.7972  11
   3  -4   2 186.134 35.9819   9
   3   4   2 206.500 39.6167   7
  -3   4  -2 164.843 34.6133   3
   3   4   2 145.419 48.9750   4
   3   4   2 165.241 34.5140   2
   3   4   2 162.344 30.4632   5
  -4  -4  -2 191.805 37.9115   6
   4   4   2 110.484 22.5205   5
   4   4   2 153.663 40.5450  10
   4   4   2 94.0577 32.2693   8
   4   4   2 98.2531 29.2035   7
  -5  -4  -2 281.228 47.3185   6
   5   4   2 248.296 53.7666  10
   5   4   2 165.394 37.4938   5
   5   4   2 187.684 45.4976   8
   6   4   2 46.6308 8.73273   5
   6   5  -2 40.3297 7.64496   5
  -5  -5   2 170.863 29.1678   6
   5   5  -2 86.7206 24.9453   8
   5   5  -2 67.5617 29.4764  10
   5   5  -2 128.497 20.5083   5
  -4  -5   2 63.6089 20.6706   6
   4   5  -2 60.9533 10.4616   5
   4   5  -2 38.6783 18.9331   8
   4   5  -2 29.4785 23.2530  10
  -3  -5   2 1266.49 202.439   3
   3  -5  -2 1542.81 200.613   9
   3   5  -2 1417.30 194.025   5
   3   5  -2 1054.25 215.507   4
   3   5  -2 997.239 198.133   2
   3   5  -2 562.419 197.989   7
  -2  -5   2 325.389 59.9258   9
  -2  -5   2 363.486 68.9204  11
   2  -5  -2 321.954 60.8024   9
  -2  -5   2 341.314 62.6776   3
   2   5  -2 308.908 59.6621   2
   2   5  -2 279.823 64.7519   7
  -2   5   2 367.983 65.8581   7
   1  -5  -2 217.443 53.8687   1
  -1  -5   2 296.888 66.4013   1
  -1  -5   2 234.572 67.8784   1
  -1  -5   2 262.940 52.1412  11
   1  -5  -2 222.729 48.9301  11
   1  -5  -2 270.911 46.1868   9
  -1  -5   2 217.623 46.0597   9
  -1   5   2 255.856 49.6699   7
   1   5  -2 271.503 51.2936   7
   1   5  -2 210.482 44.6752   2
   0  -5  -2 504.306 106.284   1
   0  -5   2 508.521 99.7737  11
   0  -5  -2 510.873 90.4029   9
   0   5  -2 532.909 99.7210   7
   0   5   2 494.516 94.4457   7
   0   5  -2 515.607 89.7904   2
  -1  -5  -2 356.643 77.9936   1
   1  -5   2 248.756 50.3136  11
   1  -5   2 293.768 47.4557   9
  -1  -5  -2 252.973 51.3759  11
   1  -5   2 212.326 55.5845   1
  -1  -5  -2 229.039 46.4232   9
  -1  -5  -2 283.882 67.9619   1
   1   5   2 294.242 52.8500   7
   1   5   2 188.751 47.9688   4
   1   5   2 226.856 45.6891   2
   2  -5   2 256.090 45.0626   9
  -2  -5  -2 253.140 44.4718   9
  -2  -5  -2 249.406 51.5993  11
  -2  -5  -2 225.110 45.9108   3
   2   5   2 218.670 43.7736   2
   2   5   2 172.376 49.3156   4
   2   5   2 256.716 50.2153   7
   3  -5   2 955.904 225.842   9
  -3  -5  -2 1252.96 231.370   3
  -3  -5  -2 1638.64 229.752   9
   3   5   2 1133.80 222.533   5
   3   5   2 1552.93 228.822   2
   3   5   2 1364.20 242.020   4
  -4  -5  -2 121.812 29.3497   6
   4   5   2 93.0526 31.2587  10
   4   5   2 55.6235 23.6221   8
   4   5   2 60.1207 14.0984   5
  -5  -5  -2 147.247 27.6878   6
   5   5   2 127.350 28.0515   8
   5   5   2 74.3941 18.7119   5
   5   5   2 83.3063 29.5605  10
   6   5   2 24.8829 5.06589   5
  -5  -6   2 155.786 30.8388   6
   5   6  -2 120.341 34.4529  10
   5   6  -2 139.908 28.7493   8
   5   6  -2 118.320 23.3612   5
  -4  -6   2 40.4627 18.9271   6
   4   6  -2 36.7324 23.0940  10
   4   6  -2 61.1294 10.3251   5
   4   6  -2 53.5292 20.0333   8
  -3  -6   2 475.693 88.5194   6
   3   6  -2 604.374 103.785  10
   3   6  -2 391.590 97.0283   4
   3   6  -2 318.211 84.1727   8
   3   6  -2 474.071 77.6923   5
   2  -6  -2 306.548 57.1981   5
  -2  -6   2 343.604 61.8291   9
  -2  -6   2 296.459 63.3037   3
   2  -6  -2 323.041 61.8728   9
   2   6  -2 385.188 57.2542   5
   2   6  -2 319.458 61.4348   2
   2   6  -2 321.417 66.1058   7
   1  -6  -2 151.714 26.2495   5
  -1  -6   2 153.641 26.3891   5
   1  -6  -2 128.422 32.8271   9
  -1  -6   2 154.391 29.6541   9
  -1  -6   2 187.707 39.5559  11
   1  -6  -2 132.606 34.4816  11
   1   6  -2 123.500 31.9203   2
  -1   6   2 158.509 34.7486   7
   1   6  -2 108.579 37.5079   7
   0  -6  -2 465.326 69.3661   5
   0  -6  -2 381.776 72.7728   9
   0  -6  -2 573.720 83.5037  11
   0  -6   2 292.392 68.7722   5
   0  -6   2 289.275 71.6976   9
   0  -6   2 512.340 81.2202  11
   0   6  -2 319.229 76.8630   7
   0   6  -2 327.022 71.9407   2
   0   6   2 542.475 80.8371   7
   1  -6   2 117.556 21.8620   5
   1  -6   2 122.487 30.4530  11
  -1  -6  -2 126.301 25.8093   9
  -1  -6  -2 98.9636 21.6906   5
  -1  -6  -2 115.274 26.6658   3
   1  -6   2 131.271 27.9344   9
  -1  -6  -2 154.651 34.0770  11
  -1   6  -2 113.077 30.1630   7
   1   6   2 122.661 35.7313   7
  -2  -6  -2 223.645 46.5320   9
  -2  -6  -2 237.565 49.5404   3
   2  -6   2 239.332 42.3164   5
   2  -6   2 237.814 47.1065   9
   2   6   2 265.444 48.1628   2
   2   6   2 246.125 42.0443   5
   2   6   2 239.825 52.1043   7
  -3  -6  -2 239.902 66.1915   6
   3   6   2 451.715 81.0820  10
   3   6   2 280.582 65.2077   8
  -4  -6  -2 41.7602 19.0567   6
   4   6   2 34.3916 20.7604  10
   4   6   2 61.0633 10.1691   5
   4   6   2 52.5416 19.4550   8
  -5  -6  -2 169.930 29.5236   6
   5   6   2 91.3168 31.3700  10
   5   6   2 104.696 25.8664   8
   5   6   2 118.409 20.9341   5
  -5  -7   2 77.5171 16.6161   6
   5   7  -2 54.7067 17.7680  10
  -4  -7   2 21.2909 12.9436   6
   4   7  -2 22.6244 11.1751   8
   4   7  -2 16.8926 14.3774  10
   4   7  -2 21.2516 4.86764   5
  -3  -7   2 173.351 47.4010   6
   3  -7  -2 239.516 34.5557   5
   3   7  -2 132.669 47.2345  10
   3   7  -2 217.677 46.7945   6
   3   7  -2 149.805 41.8974   8
   3   7  -2 246.483 34.7715   5
   2  -7  -2 311.261 44.2503   5
  -2  -7   2 140.741 52.6876   6
   2   7  -2 246.975 54.6015   6
   2   7  -2 298.950 68.9754  10
  -1  -7   2 44.2335 8.47077   5
   1  -7  -2 27.8053 7.97705   5
  -1  -7   2 30.4588 12.1207   9
   1  -7  -2 34.1881 11.6597   9
  -1   7   2 35.4541 15.4299   7
   1   7  -2 34.3031 16.1905   7
   1   7  -2 39.2744 13.1033   2
   0  -7  -2 166.322 26.8495   5
   0  -7   2 143.860 30.8337   9
   0  -7  -2 139.671 31.1189   9
   0  -7   2 136.283 26.6588   5
   0   7  -2 143.477 37.1521   7
   0   7   2 149.159 37.4988   7
   1  -7   2 35.7523 13.0562   9
  -1  -7  -2 26.4917 11.9159   3
  -1  -7  -2 42.8036 13.0639   9
  -1  -7  -2 36.4257 8.96935   5
   1  -7   2 54.4698 9.49150   5
  -1   7  -2 39.2267 18.2953   7
   1   7   2 52.8306 18.9691   7
  -2  -7  -2 483.519 83.1384   6
  -2  -7  -2 351.699 77.6895   9
   2  -7   2 317.746 70.3103   5
   2   7   2 394.476 82.9819   8
   2   7   2 527.052 92.0871   6
  -3  -7  -2 363.093 87.8967   6
   3  -7   2 285.852 76.2303   5
   3   7   2 360.148 76.4248   5
   3   7   2 510.053 87.6319   8
   3   7   2 600.947 101.091  10
   3   7   2 664.774 95.3864   6
  -4  -7  -2 22.1485 13.4531   6
   4   7   2 24.5289 5.11784   5
   4   7   2 20.6297 12.3003   8
   4   7   2 18.9636 15.1830  10
  -5  -7  -2 65.2605 15.7916   6
   5   7   2 62.4612 14.8821   8
  -4  -8   2 56.7070 21.7810   6
   4   8  -2 73.4369 21.1317  10
   3  -8  -2 136.100 25.2762   5
  -3  -8   2 69.6617 34.6360   6
   3   8  -2 158.581 32.6450   8
   3   8  -2 150.876 46.7117  10
   3   8  -2 187.113 37.2861   6
  -2  -8   2 118.462 30.6317   6
   2  -8  -2 100.593 18.6092   5
   2   8  -2 109.344 37.0114  10
   2   8  -2 73.4290 27.8919   6
  -1  -8   2 63.5495 12.9717   5
   1  -8  -2 68.6535 13.2242   5
   1   8  -2 78.8646 35.3209  10
  -1   8   2 74.4509 23.2471   6
   1   8  -2 45.5912 21.8442   6
   0  -8   2 1025.27 163.870   5
   0  -8  -2 940.329 163.615   5
   0   8  -2 811.298 173.178   6
   0   8   2 1055.64 177.668   6
  -1  -8  -2 89.3798 17.6500   5
   1  -8   2 106.830 18.2187   5
   1   8   2 115.020 30.3435   6
  -1   8  -2 84.7492 26.1738   6
   1   8   2 77.0945 33.4838  10
  -2  -8  -2 116.309 28.0749   6
   2  -8   2 85.5056 15.3822   5
   2   8   2 57.4501 27.9295  10
   2   8   2 63.9446 25.3458   6
  -3  -8  -2 256.143 44.0927   6
   3   8   2 137.829 38.6697  10
   3   8   2 112.088 34.4246   6
   3   8   2 131.104 32.1286   8
   4  -8   2 100.892 19.1571   5
   4   8   2 106.067 23.0261   8
   4   8   2 110.310 26.4783  10
  -4  -9   2 18.2819 7.46906   6
   3  -9  -2 45.5615 7.44674   5
  -3  -9   2 40.4453 17.7578   6
   3   9  -2 24.8284 14.1024  10
   3   9  -2 24.8103 12.3328   6
   2  -9  -2 83.3992 15.2433   5
  -2  -9   2 63.6492 22.1731   6
   2   9  -2 79.9153 23.6661   6
   2   9  -2 78.5833 27.7840  10
  -1  -9   2 82.5002 15.5020   5
   1  -9  -2 96.7153 16.0991   5
  -1   9   2 85.8635 23.2318   6
   1   9  -2 59.9742 23.8242   6
   1   9  -2 80.1056 31.6846  10
   0  -9  -2 287.257 55.2331   5
   0  -9   2 293.260 55.2962   5
   0   9   2 282.625 72.5357  10
   0   9   2 233.595 63.3752   6
   0   9  -2 449.837 84.3993  10
   0   9  -2 406.356 68.8427   6
  -1  -9  -2 79.8173 18.9743   5
   1  -9   2 99.6526 19.4615   5
   1   9   2 154.134 38.2725  10
   1   9   2 136.436 32.2672   6
  -1   9  -2 88.7412 25.9504   6
   2  -9   2 118.203 24.9695   5
  -2  -9  -2 167.558 36.4449   6
   2   9   2 131.270 33.5382   6
   2   9   2 132.741 35.0449  10
  -3  -9  -2 98.6962 22.3905   6
   3  -9   2 74.9943 14.0404   5
   3   9   2 74.2321 20.9273  10
   3   9   2 58.5153 18.5819   6
  -4  -9  -2 21.7542 8.83630   6
  -3 -10   2 29.1022 8.88667   6
   3  10  -2 33.4320 9.03664   6
  -2 -10   2 36.4536 14.3881   6
   2 -10  -2 42.4014 7.88383   5
   2  10  -2 45.6845 13.1783   6
   2  10  -2 29.5477 14.7246  10
   1 -10  -2 35.5421 6.76458   5
   1  10  -2 18.4767 13.7672  10
  -1  10   2 40.1473 15.3237  10
   1  10  -2 19.4485 11.8385   6
   0 -10   2 235.506 36.4094   5
   0 -10  -2 212.718 36.1869   5
   0  10  -2 232.473 43.6742   6
   0  10   2 274.817 44.8830   6
   0  10   2 207.632 48.4938  10
   0  10  -2 73.8408 49.5060  10
   1 -10   2 33.6775 7.58432   5
  -1  10  -2 31.8903 20.7034  10
   1  10   2 40.6751 13.9414   6
   2 -10   2 71.0564 12.3359   5
  -2 -10  -2 45.7200 16.8028   6
   2  10   2 76.9228 18.2641   6
  -3 -10  -2 12.7213 5.98778   6
   3  10   2 14.6757 5.81150   6
   1  11  -2 61.2348 15.5065   6
   0  11   2 231.870 47.2526   6
   0  11  -2 269.527 46.7917   6
   1  11   2 24.5652 8.41635   6
  -4   0   3 131.219 30.4421   3
   4   0  -3 154.447 42.5948   4
   3   0  -3 179.664 32.4514   2
  -2   0   3 395.179 73.6025   1
   2   0  -3 469.063 73.7119   7
   2   0  -3 389.771 70.8718   2
  -2   0   3 455.712 70.9901  11
  -2   0   3 375.723 73.8949   1
  -2   0   3 379.218 73.3084   3
  -1   0   3 1224.26 202.812   3
   1   0  -3 1100.88 201.829  11
  -1   0   3 1292.80 201.813  11
   1   0  -3 1100.19 201.711   2
   1   0  -3 1382.74 203.067   7
   1   0  -3 1113.21 201.359   9
   1   0  -3 1102.39 203.731   1
   0   0   3 967.134 192.586   4
   0   0  -3 955.700 191.772   2
   0   0  -3 1188.14 194.148   1
   0   0  -3 1222.41 191.875   3
   0   0   3 1063.40 192.329  11
   0   0   3 1470.07 195.642   1
   0   0  -3 1079.74 192.325  11
  -1   0  -3 1524.76 260.398   1
   1   0   3 1262.20 257.656   2
  -1   0  -3 1722.40 259.245   3
   1   0   3 1498.54 260.814   1
  -1   0  -3 1732.49 258.637  11
   1   0   3 1694.68 258.710   7
   1   0   3 1238.49 260.125   4
   2   0   3 352.271 66.1218   2
  -2   0  -3 379.131 69.9176   1
   2   0   3 399.555 68.2563   7
  -2   0  -3 416.936 66.7807  11
  -2   0  -3 444.939 69.1460   3
  -2   0  -3 335.669 70.2293   1
  -3   0  -3 224.484 44.8018   1
   3   0   3 254.250 56.1705   4
  -3   0  -3 274.460 45.3388   3
   3   0   3 199.244 41.1159   2
  -4   0  -3 196.344 38.7896   3
   4   0   3 175.063 46.7842   4
   6   0   3 184.351 32.4705   5
   6   1  -3 50.9674 9.62354   5
   5   1  -3 216.707 49.7306  10
   5   1  -3 134.480 30.7465   5
   5   1  -3 186.741 40.1108   8
  -4  -1   3 220.865 45.7971   3
   4  -1  -3 242.008 56.4300   4
  -4   1   3 215.358 44.8262   3
   3  -1  -3 400.808 64.5765   2
  -3  -1   3 289.613 66.7909   3
  -3  -1   3 429.193 65.8314  11
  -3  -1   3 428.154 73.5374   1
   3   1  -3 452.458 68.7236   7
  -3   1   3 247.824 66.4845   3
   3   1  -3 327.904 64.1238   2
  -2  -1   3 280.959 60.9973  11
   2  -1  -3 432.324 61.0595   9
   2  -1  -3 311.477 59.8764   2
  -2  -1   3 358.385 67.6035   1
  -2  -1   3 422.257 62.6349   3
  -2  -1   3 367.258 67.2750   1
  -2   1   3 343.041 62.4366   3
   2   1  -3 260.277 61.6762   7
   2   1  -3 340.869 59.6637   2
  -1  -1   3 778.673 127.470   3
  -1  -1   3 722.902 127.762  11
   1  -1  -3 736.940 126.541  11
   1  -1  -3 757.487 126.715   9
   1  -1  -3 859.191 127.423   1
   1   1  -3 731.916 126.396   2
   1   1  -3 751.916 132.238   1
  -1   1   3 676.596 127.197   3
   1   1  -3 709.803 127.942   7
  -1   1   3 703.548 127.140   1
   0  -1  -3 439.723 53.1793   9
   0  -1  -3 262.198 55.0539   1
   0  -1   3 292.328 53.5762  11
   0  -1   3 285.577 55.7285   1
   0  -1  -3 241.657 53.3008  11
   0  -1   3 399.929 54.1314   4
   0  -1   3 239.354 52.4985   9
   0   1  -3 222.705 52.4445   2
   0   1   3 334.187 57.2745   1
   0   1  -3 328.655 59.1066   1
   0   1   3 427.152 53.5308   4
   0   1  -3 260.928 53.1608   7
   0   1  -3 276.876 53.6447  11
  -1  -1  -3 529.802 93.1387   3
   1  -1   3 594.124 93.9886   1
  -1  -1  -3 539.397 97.0148   1
   1  -1   3 566.221 92.7991   9
   1  -1   3 629.533 92.4384  11
  -1  -1  -3 473.032 93.3091  11
   1  -1   3 424.747 94.6574   4
   1   1   3 588.142 93.8745   7
   1   1   3 549.631 97.7413   1
  -1   1  -3 596.326 93.2218   3
   1   1   3 377.984 91.7852   2
  -1   1  -3 626.759 94.3268   1
   2  -1   3 659.603 102.139   2
  -2  -1  -3 572.946 108.966   1
  -2  -1  -3 647.497 111.124   1
  -2  -1  -3 532.260 104.061   3
   2  -1   3 500.449 106.640   4
   2   1   3 571.466 101.839   2
  -2   1  -3 564.094 103.982   3
   2   1   3 738.001 105.301   7
  -3  -1  -3 317.206 46.2869   3
   3  -1   3 137.908 40.3476   2
  -3  -1  -3 231.082 43.2787  11
  -3  -1  -3 210.132 52.0368   1
  -3   1  -3 292.087 45.1477   3
   3   1   3 176.500 42.8736   7
   3   1   3 310.102 57.5036   4
   3   1   3 231.941 41.3675   2
  -4  -1  -3 230.717 44.8431   3
   4  -1   3 231.502 56.7848   4
   4   1   3 218.645 38.6156   5
  -4   1  -3 182.761 42.6660   3
   4   1   3 223.314 57.5033   4
   5   1   3 198.510 48.8793   8
   5   1   3 265.851 41.0835   5
   6   1   3 45.3097 8.69289   5
   6   2  -3 80.3104 14.6989   5
   5   2  -3 153.693 21.3144   5
   5   2  -3 53.9452 41.6046  10
  -4  -2   3 174.636 35.9146   3
   4   2  -3 123.354 33.5827   7
  -4   2   3 171.850 34.4472   3
   4   2  -3 191.585 29.7004   5
  -3  -2   3 353.609 61.6152   3
  -3  -2   3 346.687 70.3677   1
   3  -2  -3 280.346 64.7156   4
  -3  -2   3 335.825 57.8768   9
  -3  -2   3 341.759 62.0176  11
   3  -2  -3 299.885 57.3294   2
   3   2  -3 292.174 57.5057   2
   3   2  -3 301.021 60.7694   7
  -3   2   3 370.865 60.3571   3
  -2  -2   3 546.981 103.579   1
  -2  -2   3 543.856 94.7938   3
   2  -2  -3 595.266 93.8511   9
  -2  -2   3 519.688 97.6433  11
  -2  -2   3 535.887 92.6427   9
   2   2  -3 521.286 95.5775   7
   2   2  -3 527.697 92.4157   2
  -2   2   3 501.437 93.4911   3
   1  -2  -3 65.0021 18.0466   1
   1  -2  -3 72.9988 17.3409  11
   1  -2  -3 91.9873 17.9034   9
   1  -2  -3 80.8219 19.7947   1
  -1  -2   3 146.464 28.5941   1
  -1  -2   3 98.9585 19.8478  11
  -1  -2   3 86.8515 16.9658   9
  -1   2   3 96.8769 17.7455   3
   1   2  -3 94.2298 17.0834   2
   1   2  -3 162.979 32.4220   1
   1   2  -3 102.388 20.1701   7
   0  -2   3 2280.60 321.314   1
   0  -2  -3 1986.75 320.008   1
   0  -2   3 1604.57 314.610  11
   0  -2   3 1155.37 313.389   4
   0  -2   3 2187.06 313.435   9
   0  -2  -3 2069.48 313.681   9
   0   2   3 1281.93 313.166   4
   0   2  -3 2685.57 323.750   1
   0   2   3 2096.60 315.347   7
   0   2  -3 1653.27 313.162   2
   0   2  -3 1995.33 314.779   7
   0   2   3 1250.26 312.938   2
   1  -2   3 106.161 20.4061   4
   1  -2   3 106.919 22.5838   1
  -1  -2  -3 120.428 20.7365   9
  -1  -2  -3 106.267 20.5610   3
  -1  -2  -3 140.333 28.8619   1
  -1  -2  -3 103.191 31.9306   1
   1  -2   3 99.3889 20.3917  11
   1  -2   3 109.646 20.3896   9
   1   2   3 90.1473 19.3746   2
  -1   2  -3 107.437 22.4651   7
  -1   2  -3 115.858 21.3160   3
  -1   2  -3 108.736 23.3345   1
   1   2   3 110.248 22.6149   7
   2  -2   3 931.157 181.028   4
  -2  -2  -3 1186.09 179.028   9
  -2  -2  -3 1042.42 179.670   3
  -2  -2  -3 942.708 191.118   1
  -2  -2  -3 974.087 187.898   1
   2  -2   3 988.228 178.519   9
   2   2   3 1194.94 177.533   2
  -2   2  -3 1106.26 179.384   3
   2   2   3 992.612 180.730   7
  -3  -2  -3 155.252 36.3255   9
  -3  -2  -3 186.344 45.2417   1
   3  -2   3 180.478 33.0749   2
  -3  -2  -3 170.331 36.6992   3
  -3  -2  -3 197.116 38.3902  11
   3  -2   3 179.645 41.7400   4
   3   2   3 183.350 34.1950   2
   3   2   3 197.575 44.3626   4
  -3   2  -3 200.839 36.3513   3
   3   2   3 176.836 37.1034   7
  -4  -2  -3 272.028 47.6056   9
  -4  -2  -3 203.112 46.6061   3
   4  -2   3 259.851 58.7256   4
  -4   2  -3 232.997 46.2855   3
   4   2   3 216.840 40.6869   5
   4   2   3 219.725 59.0294   4
   5   2   3 204.619 32.3819   5
   5   2   3 248.092 48.1915   8
   5   2   3 81.9695 52.9062  10
   6   2   3 104.935 18.8069   5
   6   3  -3 52.8845 10.0473   5
  -5  -3   3 109.183 24.0246   6
   5   3  -3 121.303 18.4820   5
   5   3  -3 84.3605 31.9615  10
   5   3  -3 69.5734 25.1471   8
  -4  -3   3 35.2778 13.5326   3
   4   3  -3 9.19145 18.2050  10
   4   3  -3 12.3113 9.92006   7
  -4   3   3 29.4193 11.9217   3
   4   3  -3 36.2140 6.76459   5
   4   3  -3 41.1439 24.9612   4
   3  -3  -3 235.525 53.3371   9
  -3  -3   3 375.213 53.9839   9
  -3  -3   3 352.605 61.7709  11
  -3  -3   3 226.137 54.6202   3
   3  -3  -3 270.407 52.5078   2
   3   3  -3 306.546 57.6614   7
  -3   3   3 299.053 54.1930   3
   3   3  -3 266.956 52.8673   2
  -2  -3   3 502.956 115.564   1
   2  -3  -3 526.522 104.571   4
  -2  -3   3 541.094 102.192   9
   2  -3  -3 642.921 102.052   9
  -2  -3   3 589.484 102.995   3
  -2  -3   3 621.797 105.391  11
  -2  -3   3 568.032 114.168   1
   2   3  -3 542.137 100.507   2
   2   3  -3 608.737 104.521   7
  -2   3   3 648.479 101.773   3
  -1  -3   3 665.066 100.790  11
   1  -3  -3 524.913 97.3193   9
  -1  -3   3 458.032 96.4403   9
  -1  -3   3 687.446 111.820   1
   1  -3  -3 582.555 103.481   1
   1  -3  -3 433.621 99.8189   1
   1   3  -3 668.862 101.503   7
   1   3  -3 511.943 96.8068   2
   0  -3   3 1738.37 333.979   1
   0  -3  -3 2168.76 327.485   9
   0  -3   3 1860.21 325.651   9
   0  -3  -3 1698.18 333.103   1
   0  -3  -3 1926.44 335.819   1
   0  -3   3 1912.63 328.279  11
   0   3   3 2137.78 330.003   7
   0   3  -3 1903.30 328.002   7
   0   3  -3 1942.71 337.460   1
   0   3   3 1844.20 325.694   4
   0   3  -3 1965.25 326.203   2
  -1  -3  -3 344.929 53.6072   9
   1  -3   3 231.509 56.2677   1
   1  -3   3 244.294 53.5018  11
   1  -3   3 284.296 53.0039   9
  -1  -3  -3 394.322 54.0237   3
  -1  -3  -3 410.380 70.0711   1
  -1  -3  -3 266.131 63.2589   1
   1   3   3 248.668 55.3604   7
   1   3   3 388.846 52.6812   2
  -1   3  -3 226.229 53.4006   7
  -2  -3  -3 597.676 106.545   3
  -2  -3  -3 599.522 119.542   1
  -2  -3  -3 590.068 117.798   1
   2  -3   3 555.414 105.362   9
   2  -3   3 628.375 106.101   4
  -2  -3  -3 683.217 105.889   9
   2   3   3 614.855 109.180   7
  -2   3  -3 556.315 105.693   3
  -2   3  -3 672.186 107.964   7
   2   3   3 536.068 104.305   2
   3  -3   3 386.400 66.7480   2
  -3  -3  -3 289.929 67.7875   3
  -3  -3  -3 459.234 67.7847   9
   3  -3   3 402.375 72.5354   4
   3   3   3 299.633 76.4570   4
   3   3   3 413.420 70.8630   7
  -3   3  -3 307.975 67.2224   3
   3   3   3 398.436 67.0622   2
  -4  -3  -3 20.0515 9.96181   3
   4   3   3 26.3032 17.6953   4
   4   3   3 23.8370 6.31856   5
  -4   3  -3 33.3297 11.9271   3
   4   3   3 36.6917 14.0358   7
  -5  -3  -3 116.203 23.4019   6
   5   3   3 48.5333 26.7519  10
   5   3   3 72.3157 14.5493   5
   5   3   3 79.0948 24.2137   8
   6   3   3 34.8312 11.8451   8
   6   3   3 26.0392 6.00734   5
   6   4  -3 31.8700 6.39917   5
  -5  -4   3 57.5685 16.7735   6
   5   4  -3 75.1451 11.2008   5
   5   4  -3 36.2975 23.0837  10
   5   4  -3 36.6898 17.1004   8
  -4  -4   3 142.718 33.7927   6
   4   4  -3 122.886 31.9336   8
   4   4  -3 100.649 36.4563  10
   4   4  -3 93.0745 29.0602   7
   4   4  -3 149.659 22.9101   5
   3  -4  -3 161.054 49.6996   9
  -3  -4   3 274.474 51.2784   3
  -3  -4   3 284.286 57.6441  11
   3   4  -3 219.019 53.3789   7
   3   4  -3 292.184 44.6763   5
   3   4  -3 279.402 48.4081   2
   2  -4  -3 338.483 59.5985   9
   2  -4  -3 304.596 59.2130  11
  -2  -4   3 341.529 66.6419  11
  -2  -4   3 314.694 73.8871   1
  -2  -4   3 331.042 60.8864   3
  -2  -4   3 316.125 58.2175   9
  -2  -4   3 335.959 93.2085   1
   2   4  -3 307.440 58.1545   2
   2   4  -3 347.747 64.1631   7
  -1  -4   3 354.217 59.6315   9
   1  -4  -3 312.692 66.6437   1
   1  -4  -3 302.369 65.2811   1
  -1  -4   3 321.914 71.6444   1
   1  -4  -3 329.424 60.0073   9
  -1  -4   3 327.212 64.2647  11
   1   4  -3 371.615 64.1729   7
   1   4  -3 325.785 59.1011   2
  -1   4   3 355.243 63.4408   7
   0  -4   3 618.209 122.299   1
   0  -4   3 617.418 119.112   1
   0  -4   3 605.436 110.842  11
   0  -4  -3 637.360 107.811   9
   0  -4   3 553.078 107.288   9
   0  -4  -3 585.183 120.959   1
   0  -4  -3 591.404 119.558   1
   0   4  -3 631.854 110.919   7
   0   4   3 650.985 111.351   7
   0   4  -3 650.298 107.203   2
   0   4   3 667.029 107.176   2
  -1  -4  -3 559.287 106.092   1
  -1  -4  -3 501.634 86.2882   9
  -1  -4  -3 548.967 105.479   1
   1  -4   3 454.472 93.0827   1
   1  -4   3 469.912 93.2462   1
   1  -4   3 469.853 88.3363  11
   1  -4   3 473.908 86.4598   9
   1   4   3 534.298 90.9946   7
  -1   4  -3 466.839 88.7910   7
   1   4   3 507.891 85.1270   2
   1   4   3 428.726 90.7147   4
  -2  -4  -3 741.536 108.487   9
   2  -4   3 573.014 104.712  11
  -2  -4  -3 628.635 107.503   3
  -2  -4  -3 547.430 119.662   1
   2  -4   3 603.707 106.045   9
  -2  -4  -3 811.018 142.359   1
   2   4   3 502.355 108.854   7
   2   4   3 535.406 119.446   4
  -2   4  -3 567.743 108.821   7
   2   4   3 577.729 106.278   2
  -3  -4  -3 196.660 42.9187  11
  -3  -4  -3 201.917 36.8843   9
  -3  -4  -3 161.402 38.6451   3
   3  -4   3 196.937 38.0592   9
   3   4   3 202.910 41.5367   7
   3   4   3 177.097 33.2529   5
   3   4   3 179.757 37.3615   2
  -3   4  -3 184.046 37.6452   3
  -4  -4  -3 95.7285 26.8669   6
   4   4   3 76.3055 17.2652   5
   4   4   3 109.000 34.0103  10
   4   4   3 94.4818 25.3344   7
   4   4   3 101.730 29.2909   8
  -5  -4  -3 142.534 26.3619   6
   5   4   3 58.4800 15.8785   5
   5   4   3 82.4439 29.6076  10
   5   4   3 104.364 26.9321   8
   6   4   3 60.0464 10.0758   5
   6   4   3 47.3420 14.0465   8
   6   5  -3 33.7202 6.48463   5
  -5  -5   3 73.9216 18.2456   6
   5   5  -3 54.3432 23.4950  10
   5   5  -3 63.7784 11.5633   5
   5   5  -3 32.9145 15.8132   8
  -4  -5   3 30.6940 15.5044   6
   4   5  -3 38.3319 7.59244   5
   4   5  -3 26.9359 15.0874   8
   4   5  -3 21.9590 18.8730  10
   3  -5  -3 159.393 31.2099   9
  -3  -5   3 121.674 32.3550   3
   3   5  -3 161.515 35.1616   7
   3   5  -3 93.0535 37.6518   4
   3   5  -3 166.387 30.6812   2
   3   5  -3 155.369 26.0225   5
  -2  -5   3 507.538 87.3181  11
  -2  -5   3 437.130 76.3815   9
   2  -5  -3 367.113 76.2549   9
  -2  -5   3 402.420 78.3268   3
   2   5  -3 448.633 82.6244   7
  -2   5   3 453.200 82.2754   7
   2   5  -3 371.230 76.0681   2
  -1  -5   3 287.828 58.7445  11
  -1  -5   3 285.717 67.8997   1
   1  -5  -3 297.336 53.7439   9
   1  -5  -3 258.535 61.4176   1
  -1  -5   3 283.609 74.6372   1
   1  -5  -3 302.387 57.8611  11
   1   5  -3 255.452 58.0084   7
   1   5  -3 315.974 52.5971   2
  -1   5   3 311.694 57.6365   7
   0  -5   3 558.348 110.312   9
   0  -5   3 619.875 132.572   1
   0  -5  -3 656.743 125.059   1
   0  -5  -3 613.777 108.046   9
   0   5  -3 610.036 107.564   2
   0   5   3 652.971 113.029   7
   0   5  -3 605.528 117.579   7
   1  -5   3 208.955 41.2926   9
  -1  -5  -3 251.666 41.9632   9
  -1  -5  -3 218.751 60.0137   1
   1  -5   3 209.100 50.6825   1
   1  -5   3 186.580 43.3305  11
  -1  -5  -3 248.362 57.8930   1
   1   5   3 206.009 40.5459   2
  -1   5  -3 250.200 45.7307   7
   1   5   3 271.517 47.5155   7
   1   5   3 151.854 42.0744   4
  -2  -5  -3 305.149 58.7747   3
  -2  -5  -3 324.773 64.6585  11
  -2  -5  -3 320.747 56.7588   9
   2  -5   3 335.034 57.8384   9
   2   5   3 276.741 56.5257   2
  -2   5  -3 308.573 60.6835   7
   2   5   3 292.761 63.2885   4
   2   5   3 281.869 61.5089   7
  -3  -5  -3 209.847 49.2740   3
  -3  -5  -3 195.371 45.7311   9
   3  -5   3 190.799 46.1634   9
   3   5   3 225.785 60.3403   4
   3   5   3 365.502 52.0710   2
   3   5   3 296.994 54.1429   7
   3   5   3 255.130 42.3111   5
  -4  -5  -3 43.7191 20.2509   6
   4   5   3 49.8916 20.6487   8
   4   5   3 43.6814 9.91142   5
   4   5   3 58.9831 25.3456  10
  -5  -5  -3 91.6944 21.6468   6
   5   5   3 54.8311 13.3194   5
   5   5   3 77.4457 21.5116   8
   5   5   3 64.1978 23.5927  10
   6   5   3 35.0943 6.61188   5
  -5  -6   3 180.177 34.9181   6
   5   6  -3 182.586 43.3430  10
   5   6  -3 150.779 28.1193   5
   5   6  -3 136.917 32.2627   8
  -4  -6   3 74.8695 22.1701   6
   4   6  -3 53.5224 11.8414   5
   4   6  -3 60.7149 27.3431  10
   4   6  -3 61.8636 21.3029   8
  -3  -6   3 203.704 72.0596   6
   3   6  -3 381.246 74.2671   8
   3   6  -3 420.039 87.9246  10
   3   6  -3 391.785 85.2905   4
   3   6  -3 463.804 64.8434   5
   2  -6  -3 253.904 51.6455   9
  -2  -6   3 276.812 54.3658   3
   2  -6  -3 255.606 47.4332   5
  -2   6   3 274.892 59.5851   7
   2   6  -3 248.790 57.0589   7
   2   6  -3 312.791 53.1361   2
   2   6  -3 280.281 47.2285   5
  -1  -6   3 153.229 25.7336   5
   1  -6  -3 120.035 33.1464  11
  -1  -6   3 137.858 28.3735   9
  -1  -6   3 151.286 37.4295  11
   1  -6  -3 133.375 25.4305   5
   1  -6  -3 154.483 32.3217   9
   1   6  -3 147.428 30.5098   2
  -1   6   3 140.545 33.7447   7
   0  -6   3 206.436 35.0158   5
   0  -6  -3 177.821 38.0552   9
   0  -6  -3 173.859 34.6841   5
   0  -6   3 206.123 43.8769  11
   0  -6  -3 213.135 46.7337  11
   0  -6   3 196.025 38.4346   9
   0   6  -3 222.296 38.7674   2
   0   6  -3 185.072 43.6250   7
   0   6   3 203.850 44.2569   7
   1  -6   3 87.2841 22.4038   9
  -1  -6  -3 102.825 23.0478   3
   1  -6   3 95.7359 26.3117  11
  -1  -6  -3 106.601 28.8855  11
  -1  -6  -3 101.662 18.4225   5
   1  -6   3 92.6405 18.1943   5
  -1  -6  -3 97.8229 22.2612   9
  -1   6  -3 99.1344 25.8913   7
   1   6   3 94.9254 24.2199   2
   1   6   3 116.826 30.7674   7
   2  -6   3 418.446 72.5960   9
  -2  -6  -3 377.841 73.3919   3
   2  -6   3 431.919 66.8614   5
  -2  -6  -3 358.509 70.8556   9
   2   6   3 351.110 76.5609   7
   2   6   3 371.973 66.3593   5
   2   6   3 383.517 71.3714   2
  -3  -6  -3 582.682 93.5845   6
   3   6   3 412.088 89.6180   8
   3   6   3 476.592 81.2919   5
   3   6   3 427.903 98.9077  10
  -4  -6  -3 76.7794 22.9068   6
   4   6   3 64.4373 11.4176   5
   4   6   3 48.0703 18.9218   8
   4   6   3 43.6054 22.2223  10
  -5  -6  -3 193.544 32.3266   6
   5   6   3 117.138 33.6462  10
   5   6   3 131.020 28.8873   8
   5   6   3 110.779 23.3943   5
  -5  -7   3 67.2189 15.8100   6
   5   7  -3 60.3881 19.0505  10
  -4  -7   3 47.2550 18.9739   6
   4   7  -3 37.8144 21.3120  10
   4   7  -3 39.7162 8.98110   5
   4   7  -3 65.7555 16.3539   8
  -3  -7   3 88.4258 39.4771   6
   3  -7  -3 180.678 32.4709   5
   3   7  -3 198.023 42.2008   8
   3   7  -3 248.025 55.4200  10
   3   7  -3 244.323 47.5676   6
   3   7  -3 170.106 32.4906   5
   2  -7  -3 149.164 19.1169   5
  -2  -7   3 112.321 29.6800   6
   2   7  -3 45.7428 25.8116   6
   2   7  -3 76.7891 37.8780  10
   1  -7  -3 92.2260 17.3270   5
  -1  -7   3 85.6880 21.1500   9
  -1  -7   3 96.1252 17.4820   5
   1  -7  -3 97.4657 21.9567   9
   1   7  -3 87.0145 22.0683   2
   1   7  -3 78.9531 25.8627   7
  -1   7   3 91.3850 27.1177   7
   0  -7  -3 149.182 33.8531   9
   0  -7   3 155.862 34.0461   9
   0  -7  -3 184.772 29.7261   5
   0  -7   3 171.668 29.6400   5
   0   7   3 143.595 38.4093   7
   0   7  -3 164.788 39.6326   7
  -1  -7  -3 64.2741 13.1646   5
  -1  -7  -3 59.8922 17.7232   9
   1  -7   3 67.8979 13.3803   5
   1  -7   3 74.8005 17.3329   9
  -1  -7  -3 62.3179 18.0051   3
  -1   7  -3 52.4776 23.7517   7
   1   7   3 93.6648 37.9811   6
   1   7   3 66.5402 22.8092   7
  -2  -7  -3 161.810 36.2278   9
  -2  -7  -3 143.116 45.5258   6
   2  -7   3 128.321 30.7205   5
   2   7   3 224.887 64.7743  10
   2   7   3 264.352 46.1486   6
  -3  -7  -3 378.466 60.6659   6
   3  -7   3 296.009 43.8837   5
   3   7   3 171.625 49.7401   8
   3   7   3 162.434 55.4724  10
   3   7   3 325.300 43.9115   5
   3   7   3 191.935 54.9610   6
  -4  -7  -3 57.9300 21.2841   6
   4   7   3 66.5201 11.3917   5
   4   7   3 61.2668 17.9958   8
   4   7   3 51.1567 21.7097  10
  -5  -7  -3 85.7100 20.3516   6
   5   7   3 96.8714 19.3413   8
  -4  -8   3 69.4297 22.7746   6
   4   8  -3 90.3421 24.6576  10
   3  -8  -3 152.985 25.6884   5
  -3  -8   3 85.5647 34.7840   6
   3   8  -3 136.400 31.0711   8
   3   8  -3 169.872 35.5674   6
   3   8  -3 154.367 43.9617  10
   2  -8  -3 68.9109 12.0325   5
  -2  -8   3 43.2813 21.3881   6
   2   8  -3 49.5359 28.7663  10
   2   8  -3 67.5370 22.1331   6
   1  -8  -3 68.0862 14.0354   5
  -1  -8   3 60.6255 13.7401   5
  -1   8   3 89.4494 25.1370   6
   1   8  -3 76.9095 23.7247   6
   1   8  -3 69.2922 34.7946  10
   0  -8   3 126.322 27.4802   5
   0  -8  -3 184.619 28.0049   5
   0   8  -3 107.128 35.4781   6
   0   8   3 203.749 41.3366   6
   1  -8   3 89.4167 18.5671   5
  -1  -8  -3 95.4040 18.4435   5
  -1   8  -3 112.534 28.9319   6
   1   8   3 108.013 36.2472  10
   1   8   3 92.6831 30.4981   6
   2  -8   3 74.0267 14.6406   5
  -2  -8  -3 88.0428 27.3923   6
   2   8   3 61.3029 26.4799   6
   2   8   3 79.6458 29.7712  10
   3  -8   3 130.858 28.5088   5
  -3  -8  -3 154.576 42.0490   6
   3   8   3 156.709 40.2897  10
   3   8   3 165.220 35.7137   8
   3   8   3 207.735 41.7695   6
   4  -8   3 111.953 20.2386   5
   4   8   3 110.501 26.8676  10
   4   8   3 114.262 24.3431   8
  -4  -9   3 19.8548 7.54725   6
   3   9  -3 37.2128 15.7573  10
   3   9  -3 27.0466 12.0953   6
  -2  -9   3 59.0652 19.0070   6
   2   9  -3 43.1747 17.7667   6
   2   9  -3 52.6390 22.9918  10
  -1  -9   3 78.2226 14.8937   5
   1  -9  -3 67.2049 14.8684   5
  -1   9   3 79.7404 22.3202   6
   1   9  -3 103.830 26.0093   6
   1   9  -3 74.3916 32.1415  10
   0  -9  -3 322.267 56.8192   5
   0  -9   3 329.565 56.9232   5
   0   9  -3 354.712 82.1623  10
   0   9  -3 203.903 63.1437   6
   0   9   3 444.439 79.8054  10
   0   9   3 318.849 66.3291   6
   1  -9   3 56.8910 10.4628   5
  -1  -9  -3 43.3181 9.64973   5
   1   9   3 47.9376 26.3652  10
  -1   9  -3 48.4415 16.2800   6
   1   9   3 42.7049 20.1396   6
   2  -9   3 108.535 20.2635   5
  -2  -9  -3 152.777 30.9283   6
   2   9   3 76.0369 27.2744   6
   2   9   3 101.490 29.8884  10
   3  -9   3 59.7343 13.1522   5
  -3  -9  -3 88.1695 20.9633   6
   3   9   3 71.4963 18.5843   6
  -4  -9  -3 18.5612 7.87576   6
  -3 -10   3 33.3825 9.83821   6
   3  10  -3 39.2512 10.4865   6
  -2 -10   3 35.0384 14.3779   6
   2 -10  -3 49.5040 8.61201   5
   2  10  -3 34.3765 14.7933  10
   2  10  -3 53.6909 14.1073   6
   1 -10  -3 30.8584 6.58903   5
   1  10  -3 26.1283 16.5214  10
   1  10  -3 28.6252 13.2361   6
   0 -10   3 88.3942 16.2542   5
   0 -10  -3 93.0842 16.1816   5
   0  10  -3 101.106 23.1040   6
   0  10  -3 69.1096 34.1273  10
   0  10   3 78.0145 22.4450   6
   1 -10   3 40.6096 7.35967   5
  -1  10  -3 10.7951 23.0441  10
   1  10   3 33.7965 13.9587   6
   2 -10   3 100.599 16.5006   5
  -2 -10  -3 58.4464 22.1521   6
   2  10   3 107.874 22.5129   6
  -3 -10  -3 17.5384 6.66716   6
   3  10   3 15.4411 6.03485   6
   1  11  -3 90.8951 21.2609   6
   0  11  -3 208.886 39.6278   6
   1  11   3 36.1529 10.3720   6
  -4   0   4 156.269 33.4916   3
   3   0  -4 72.2921 11.8949   2
  -3   0   4 22.3663 15.4739   3
   2   0  -4 513.415 84.5439   7
  -2   0   4 446.260 84.5013   1
   2   0  -4 465.400 81.8248   2
  -2   0   4 415.605 86.1113   3
  -2   0   4 526.901 82.0897  11
   1   0  -4 191.602 30.4792   7
   1   0  -4 140.661 29.0385  11
   1   0  -4 152.396 31.3952   1
  -1   0   4 156.918 31.0668   1
   1   0  -4 164.706 28.6868   2
  -1   0   4 192.458 29.1923  11
   1   0  -4 175.374 28.3510   9
  -1   0   4 124.704 30.0012   3
   0   0  -4 600.076 96.6226   1
   0   0   4 542.598 94.1119  11
   0   0   4 512.240 94.4987   4
   0   0   4 538.356 95.8877   1
   0   0  -4 634.716 93.4734   3
   0   0  -4 549.046 94.0973  11
   0   0  -4 475.199 93.3041   2
   1   0   4 303.091 53.5880  11
  -1   0  -4 332.403 54.0054   3
  -1   0  -4 325.419 53.6244  11
   1   0   4 332.023 53.3554   7
   1   0   4 252.349 55.1905   4
  -1   0  -4 316.776 55.7649   1
   1   0   4 302.830 56.0850   1
   2   0   4 420.622 82.7318   2
  -2   0  -4 472.744 83.7084  11
  -2   0  -4 559.651 85.9149   3
   2   0   4 560.295 85.0872   7
   2   0   4 430.667 88.9346   4
  -2   0  -4 484.872 87.1192   1
  -3   0  -4 156.798 30.7963   3
  -3   0  -4 152.804 31.6009   1
   3   0   4 147.907 36.8393   4
   4   0   4 129.447 37.1032   4
  -4   0  -4 100.130 25.7498   3
   6   0   4 81.2511 14.9836   5
   6   1  -4 29.3515 6.10358   5
   5   1  -4 153.908 25.9432   5
   5   1  -4 137.836 43.4762  10
   5   1  -4 136.015 33.2377   8
  -4  -1   4 216.251 42.3827   3
   4  -1  -4 205.468 50.8724   4
  -4   1   4 187.878 40.7218   3
   3  -1  -4 549.328 92.3118   2
  -3  -1   4 593.391 93.5305  11
  -3  -1   4 520.393 95.3749   3
  -3  -1   4 543.653 100.906   1
   3   1  -4 459.405 91.9051   2
   3   1  -4 504.213 97.2044   7
  -3   1   4 550.500 96.2277   3
  -2  -1   4 111.718 22.6802   3
   2  -1  -4 114.344 21.1930   9
   2  -1  -4 103.694 20.6064   2
  -2  -1   4 104.194 21.7015  11
  -2  -1   4 124.550 29.1934   1
  -2   1   4 110.006 21.9655   3
   2   1  -4 117.016 23.3507   7
   2   1  -4 101.965 20.3166   2
  -1  -1   4 2041.42 321.070  11
  -1  -1   4 1936.50 319.005   9
   1  -1  -4 1996.67 319.703   9
   1  -1  -4 2229.63 321.589   1
   1  -1  -4 1961.80 319.898  11
  -1  -1   4 547.152 320.596   1
  -1   1   4 2062.44 319.986  11
   1   1  -4 1901.79 325.491   1
   1   1  -4 1974.59 321.189   7
  -1   1   4 1967.28 321.029   1
   1   1  -4 1900.92 319.528   2
  -1   1   4 2110.31 320.026   3
   0  -1   4 214.803 40.0701   1
   0  -1  -4 205.924 36.6128  11
   0  -1  -4 249.128 35.9176   9
   0  -1   4 159.753 35.2775   9
   0  -1  -4 184.470 38.6955   1
   0  -1   4 306.734 37.9878   4
   0  -1   4 175.055 36.3390  11
   0   1  -4 139.473 36.2239  11
   0   1  -4 94.8174 35.0857   2
   0   1  -4 168.151 36.0001   7
   0   1  -4 307.662 41.3767   1
   0   1   4 207.189 36.7027  11
   0   1   4 189.813 38.8377   1
   0   1   4 310.404 36.9280   4
  -1  -1  -4 1650.33 277.382   1
   1  -1   4 1758.07 272.734  11
  -1  -1  -4 1468.47 273.620  11
  -1  -1  -4 1776.71 273.362   3
   1  -1   4 1630.00 272.728   9
   1  -1   4 1710.45 274.889   1
   1  -1   4 1459.46 273.913   4
  -1   1  -4 1779.86 275.064   1
   1   1   4 1684.53 273.815   7
  -1   1  -4 1906.78 273.458   3
   1   1   4 1190.02 271.857   2
   1   1   4 1305.45 274.559   4
   1   1   4 1579.00 277.972   1
  -1   1  -4 1604.42 272.656  11
   2  -1   4 139.331 33.8084   4
  -2  -1  -4 162.719 30.2936   3
  -2  -1  -4 181.327 35.3142   1
  -2  -1  -4 156.935 35.1609   1
   2  -1   4 148.659 27.7000   2
  -2   1  -4 171.910 30.2551   3
   2   1   4 175.870 30.6640   7
   2   1   4 158.854 27.4721   2
   2   1   4 129.912 34.2078   4
  -3  -1  -4 466.161 93.6463   1
   3  -1   4 469.707 97.2110   4
  -3  -1  -4 458.505 86.4849   3
  -3  -1  -4 507.451 85.5593  11
   3   1   4 446.424 95.4359   4
  -3   1  -4 496.017 86.0790   3
   3   1   4 507.415 85.8992   7
   4  -1   4 417.870 87.1651   4
  -4  -1  -4 413.689 76.9480   3
   4   1   4 355.739 70.3035   5
  -4   1  -4 423.522 76.5026   3
   4   1   4 448.629 92.8224   4
   5   1   4 263.196 52.1878   8
   5   1   4 225.274 42.3405   5
   6   1   4 34.4540 6.89655   5
   6   2  -4 89.2828 16.2167   5
  -4  -2   4 147.833 28.9760   3
   4   2  -4 85.2509 26.3601   7
   4   2  -4 134.528 22.6075   5
  -4   2   4 133.343 27.2279   3
  -3  -2   4 232.662 42.6404   3
  -3  -2   4 225.846 42.3532  11
   3  -2  -4 198.525 38.6873   2
  -3  -2   4 213.655 50.2288   1
  -3  -2   4 214.882 39.0735   9
   3   2  -4 204.207 42.3311   7
  -3   2   4 194.185 46.0348   3
  -2  -2   4 689.522 116.486   3
  -2  -2   4 645.850 114.038   9
   2  -2  -4 722.922 115.381   9
  -2  -2   4 641.715 117.393  11
   2   2  -4 623.966 114.101   2
   2   2  -4 715.765 117.852   7
  -2   2   4 613.558 115.303   3
   1  -2  -4 579.686 110.011   1
  -1  -2   4 701.607 121.182   1
  -1  -2   4 588.242 110.353  11
   1  -2  -4 655.362 108.651   9
  -1  -2   4 621.705 107.899   9
   1  -2  -4 568.227 108.614  11
  -1   2   4 678.242 108.504   3
   1   2  -4 674.895 110.869   7
   1   2  -4 698.836 118.998   1
   1   2  -4 571.575 107.959   2
   0  -2   4 2734.82 475.546  11
   0  -2   4 1984.46 474.405   4
   0  -2  -4 2842.41 479.313   1
   0  -2   4 2652.06 473.671   9
   0  -2  -4 2947.61 474.222   9
   0  -2   4 3160.07 480.688   1
   0   2   4 2862.17 480.463   1
   0   2  -4 3074.59 475.369   7
   0   2   4 2828.15 474.394   4
   0   2  -4 3421.72 482.268   1
   0   2  -4 2305.87 473.718   2
   1  -2   4 529.083 91.9378   4
   1  -2   4 558.917 91.3905   9
  -1  -2  -4 503.172 97.7624   1
  -1  -2  -4 549.476 91.5390   9
  -1  -2  -4 605.272 91.8505   3
   1  -2   4 529.567 94.1672   1
   1   2   4 477.028 90.4567   2
   1   2   4 432.010 93.7036   4
   1   2   4 534.476 93.3877   7
  -1   2  -4 614.361 92.2903   3
  -1   2  -4 548.969 95.4700   1
  -1   2  -4 479.243 91.2057   7
  -2  -2  -4 1147.48 235.016   1
   2  -2   4 1075.72 225.688   9
  -2  -2  -4 1219.39 235.576   1
  -2  -2  -4 1466.80 227.512   3
  -2  -2  -4 1492.74 226.615   9
   2  -2   4 1208.49 228.777   4
   2   2   4 1610.82 225.287   2
  -2   2  -4 1491.89 227.208   3
   2   2   4 1248.70 228.296   7
   2   2   4 1253.94 232.509   4
  -3  -2  -4 142.406 27.7326  11
  -3  -2  -4 114.238 33.3584   1
   3  -2   4 118.020 29.4904   4
  -3  -2  -4 103.928 24.5211   3
  -3  -2  -4 101.987 25.4574   9
  -3   2  -4 107.991 24.0249   3
   3   2   4 121.980 25.6060   7
   3   2   4 104.960 31.4589   4
  -4  -2  -4 139.354 35.7247   3
  -4  -2  -4 204.051 35.3789   9
   4  -2   4 193.449 45.1467   4
   4   2   4 169.426 47.1865   4
   4   2   4 142.805 30.2511   5
  -4   2  -4 193.877 36.6340   3
   5   2   4 36.2763 43.1790  10
   5   2   4 191.122 24.3652   5
   5   2   4 139.204 38.0997   8
   6   2   4 86.1229 15.5706   5
   6   3  -4 37.2354 7.46713   5
  -5  -3   4 55.0366 16.0019   6
   5   3  -4 52.2945 25.3306  10
   5   3  -4 61.4616 20.2246   8
   5   3  -4 49.9335 10.8973   5
  -4  -3   4 7.60314 8.40761   3
   4   3  -4 14.6372 4.53507   5
   4   3  -4 11.6687 19.5170  10
   4   3  -4 12.7781 9.29144   7
  -4   3   4 3.89995 7.12677   3
   3  -3  -4 327.117 59.7133   2
  -3  -3   4 261.658 61.7778   3
  -3  -3   4 388.067 66.4417  11
   3  -3  -4 367.066 61.5500   9
   3   3  -4 389.097 65.7511   7
   3   3  -4 306.781 59.4104   2
  -3   3   4 284.730 60.2289   3
  -2  -3   4 357.328 76.2594   1
  -2  -3   4 322.998 66.6449   3
  -2  -3   4 331.649 85.8935   1
  -2  -3   4 356.439 63.4669   9
   2  -3  -4 395.891 65.1455   9
  -2  -3   4 403.355 68.5306  11
   2  -3  -4 372.649 67.9118   4
   2  -3  -4 317.476 63.5617  11
   2   3  -4 339.515 63.4913   2
  -2   3   4 389.233 64.4429   3
   2   3  -4 375.113 67.9061   7
  -1  -3   4 507.090 110.557   1
   1  -3  -4 590.497 107.685   1
   1  -3  -4 705.187 101.873   9
   1  -3  -4 467.075 103.984   1
  -1  -3   4 502.206 100.306   9
  -1  -3   4 544.425 103.939  11
   1   3  -4 715.640 101.102   2
   1   3  -4 645.464 104.950   7
   0  -3  -4 1782.90 300.043   1
   0  -3   4 1760.55 297.054   1
   0  -3   4 1666.52 286.961   9
   0  -3  -4 1675.98 295.430   1
   0  -3   4 1565.05 289.559  11
   0  -3  -4 1780.11 288.093   9
   0   3   4 1887.13 292.747   7
   0   3   4 1767.10 287.269   4
   0   3  -4 1660.71 301.322   1
   0   3  -4 1501.50 288.078   2
   0   3  -4 1710.57 289.416   7
   0   3   4 1513.73 286.951   2
  -1  -3  -4 332.248 57.3801   9
   1  -3   4 218.560 55.7609   4
   1  -3   4 308.228 61.6186   1
  -1  -3  -4 350.790 71.7692   1
  -1  -3  -4 375.645 58.1525   3
   1  -3   4 314.603 57.0359   9
  -1  -3  -4 438.679 75.5987   1
   1  -3   4 285.404 57.8092  11
  -1   3  -4 340.588 56.2781   2
  -1   3  -4 348.562 64.2972   1
  -1   3  -4 275.413 57.6734   7
   1   3   4 216.289 58.7997   4
   1   3   4 421.081 56.6114   2
   1   3   4 368.091 60.9765   7
   2  -3   4 202.650 43.0813   9
   2  -3   4 194.183 42.8943   4
  -2  -3  -4 261.044 57.4333   1
  -2  -3  -4 231.501 59.1552   1
  -2  -3  -4 235.240 43.3564   9
  -2  -3  -4 214.509 43.7037   3
   2   3   4 283.679 41.6386   2
   2   3   4 260.718 47.1297   7
  -2   3  -4 254.256 44.1714   7
   2   3   4 204.447 48.5514   4
  -2   3  -4 233.562 43.5840   3
  -3  -3  -4 179.930 41.0930  11
   3  -3   4 199.783 41.3255   4
  -3  -3  -4 219.487 36.8177   9
  -3  -3  -4 166.802 38.0197   3
   3   3   4 179.602 46.2443   4
   3   3   4 168.624 38.2353   7
  -3   3  -4 190.261 37.7476   3
  -4  -3  -4 24.2554 11.5961   3
   4   3   4 5.63893 11.6604   7
   4   3   4 24.9131 16.7957   4
  -4   3  -4 19.1080 10.1127   3
   4   3   4 21.5575 5.36545   5
  -5  -3  -4 125.139 26.0071   6
   5   3   4 89.3658 17.3731   5
   5   3   4 66.6941 29.9235  10
   5   3   4 100.059 28.2010   8
   6   3   4 22.8406 5.05086   5
   6   3   4 24.7128 10.6362   8
   6   4  -4 36.0616 7.09676   5
  -5  -4   4 21.0757 10.9910   6
   5   4  -4 16.8568 17.2964  10
   5   4  -4 28.2087 6.08865   5
   5   4  -4 28.2840 14.6963   8
  -4  -4   4 123.443 28.2789   6
   4   4  -4 112.488 28.9481   8
   4   4  -4 34.3659 23.5588   7
   4   4  -4 109.870 17.2736   5
   4   4  -4 61.3227 29.7003  10
   3  -4  -4 128.164 39.8354   9
  -3  -4   4 167.143 44.2531  11
  -3  -4   4 243.316 41.2338   3
   3   4  -4 203.289 36.8418   2
   3   4  -4 136.409 38.9236   7
   3   4  -4 218.384 33.0363   5
   2  -4  -4 317.904 62.2348  11
   2  -4  -4 336.205 62.2994   9
  -2  -4   4 304.359 60.5057   9
  -2  -4   4 400.883 67.4170  11
  -2  -4   4 394.674 82.8188   1
  -2  -4   4 306.929 63.0455   3
   2   4  -4 398.890 67.4512   7
   2   4  -4 302.130 61.0710   2
   1  -4  -4 234.919 55.4624   1
  -1  -4   4 268.221 50.3582   9
  -1  -4   4 282.434 54.3445  11
   1  -4  -4 263.276 51.2144   9
  -1  -4   4 324.131 71.9916   1
   1  -4  -4 248.961 57.6407   1
  -1  -4   4 332.784 70.1538   1
  -1   4   4 321.700 55.4777   7
   1   4  -4 279.362 50.4219   2
   1   4  -4 300.263 55.4503   7
   0  -4   4 1015.32 187.141  11
   0  -4  -4 1195.10 202.067   1
   0  -4   4 1001.82 195.614   1
   0  -4  -4 1102.00 184.558   9
   0  -4  -4 1069.05 198.109   1
   0  -4   4 1040.18 183.899   9
   0   4  -4 1060.19 187.086   7
   0   4  -4 1046.69 183.781   2
   0   4   4 1136.07 188.234   7
  -1  -4  -4 568.337 95.1619   3
   1  -4   4 488.652 100.971   1
   1  -4   4 517.522 94.9330   9
   1  -4   4 551.306 96.8481  11
  -1  -4  -4 674.695 123.844   1
  -1  -4  -4 545.926 112.405   1
   1  -4   4 481.473 101.637   1
  -1  -4  -4 573.585 95.0687   9
   1   4   4 548.611 93.8873   2
  -1   4  -4 502.251 96.0528   7
   1   4   4 530.188 98.6470   7
   2  -4   4 704.070 121.726   9
  -2  -4  -4 622.879 136.284   1
  -2  -4  -4 1316.09 189.301   1
  -2  -4  -4 709.714 122.906   3
   2  -4   4 666.527 120.238  11
   2   4   4 734.856 121.608   2
   2   4   4 616.531 132.281   4
   2   4   4 508.100 123.519   7
   3  -4   4 111.818 26.2972   9
  -3  -4  -4 139.673 26.0726   9
  -3  -4  -4 98.0062 26.7984   3
  -3  -4  -4 143.737 32.0995  11
  -3   4  -4 117.050 27.5573   3
   3   4   4 166.765 31.6894   7
   3   4   4 101.670 21.6967   5
   3   4   4 100.129 38.9914   4
   3   4   4 122.230 25.2920   2
  -4  -4  -4 81.7066 23.7667   6
   4   4   4 67.3959 13.4696   5
   4   4   4 55.0955 20.0858   7
   4   4   4 68.5524 27.6636  10
   4   4   4 76.2018 26.5112   8
  -5  -4  -4 46.6698 15.1379   6
   5   4   4 19.4182 17.1891  10
   5   4   4 44.5877 18.0755   8
   5   4   4 31.1250 7.15271   5
   6   4   4 73.8305 13.9280   8
   6   4   4 26.4620 7.30691   5
   6   5  -4 35.0749 6.73502   5
  -5  -5   4 20.6557 10.8660   6
   5   5  -4 33.7787 6.64186   5
   5   5  -4 16.4473 15.0705  10
   5   5  -4 22.5229 12.7781   8
  -4  -5   4 32.5945 16.5123   6
   4   5  -4 37.5071 25.2824  10
   4   5  -4 77.9095 22.7971   8
   4   5  -4 37.6775 9.00218   5
  -3  -5   4 185.935 38.5794   3
   3  -5  -4 145.322 34.1867   9
   3   5  -4 200.289 30.8228   5
   3   5  -4 167.168 34.4967   2
   3   5  -4 143.637 38.3180   7
  -2  -5   4 525.180 92.0960  11
   2  -5  -4 422.740 82.2207   9
  -2  -5   4 449.495 84.4049   3
   2   5  -4 416.948 87.4454   7
  -2   5   4 504.771 87.7939   7
   2   5  -4 437.717 81.7764   2
  -1  -5   4 341.125 64.3086   9
  -1  -5   4 356.509 71.8321  11
  -1  -5   4 343.569 84.4978   1
   1  -5  -4 362.459 64.5206   9
  -1  -5   4 427.893 88.7381   1
   1  -5  -4 321.734 71.1663   1
   1   5  -4 358.522 63.5451   2
   1   5  -4 338.599 68.6843   7
  -1   5   4 354.113 68.3251   7
   0  -5  -4 560.476 93.1351   9
   0  -5  -4 568.128 110.988   1
   0  -5   4 512.045 93.5609   9
   0  -5   4 642.959 102.059  11
   0  -5   4 433.243 106.576   1
   0   5   4 516.347 97.3905   7
   0   5  -4 455.416 92.1992   2
  -1  -5  -4 237.308 57.9660   1
  -1  -5  -4 202.550 38.0932   9
   1  -5   4 185.323 37.7200   9
   1  -5   4 205.018 41.2755  11
  -1  -5  -4 206.136 39.9447   3
   1  -5   4 189.099 47.9481   1
  -1  -5  -4 244.147 62.0925   1
   1   5   4 178.324 37.2050   2
   1   5   4 137.839 38.5665   4
  -1   5  -4 204.493 41.8327   7
   1   5   4 234.313 43.9249   7
   2  -5   4 328.566 59.4951   9
  -2  -5  -4 315.867 60.5191   3
  -2  -5  -4 271.469 63.0184  11
  -2  -5  -4 347.056 58.6369   9
   2   5   4 304.806 66.4442   4
   2   5   4 336.051 64.2160   7
   2   5   4 292.694 58.8723   2
  -3  -5  -4 93.4614 28.3236   3
  -3  -5  -4 129.172 28.0950   9
   3  -5   4 103.078 26.7049   9
   3   5   4 160.678 34.2997   7
   3   5   4 120.892 22.7230   5
   3   5   4 124.017 40.6247   4
   3   5   4 155.409 27.8221   2
  -4  -5  -4 74.8880 23.2879   6
   4   5   4 63.8129 10.6678   5
   4   5   4 28.6437 20.3622  10
   4   5   4 40.7317 20.0561   8
  -5  -5  -4 49.8281 15.1786   6
   5   5   4 34.1304 17.6317  10
   5   5   4 25.8850 7.45329   5
   5   5   4 43.7654 16.1669   8
   6   5   4 33.4198 6.28916   5
  -5  -6   4 135.137 29.6022   6
   5   6  -4 88.3210 23.2879   8
   5   6  -4 138.264 20.0272   5
   5   6  -4 86.4662 30.3480  10
  -4  -6   4 217.518 44.6886   6
   4   6  -4 216.867 52.4325  10
   4   6  -4 233.761 43.4826   8
   4   6  -4 109.822 32.8252   5
  -3  -6   4 353.763 69.3220   6
   3   6  -4 300.734 76.5437  10
   3   6  -4 370.604 88.8895   4
   3   6  -4 263.751 65.7706   8
   3   6  -4 392.585 58.4062   5
   2  -6  -4 246.823 46.3080   5
   2  -6  -4 230.577 50.1822   9
  -2  -6   4 248.784 52.9977   3
   2   6  -4 286.922 58.0076   7
  -2   6   4 283.220 57.8455   7
   2   6  -4 299.643 46.3242   5
   2   6  -4 254.513 50.9766   2
  -1  -6   4 88.8739 25.1049  11
   1  -6  -4 94.9010 21.8693   9
   1  -6  -4 87.6347 16.0618   5
  -1  -6   4 86.7867 16.2284   5
  -1  -6   4 88.6387 19.3790   9
   1  -6  -4 75.6653 23.6771  11
   1   6  -4 91.2278 29.6395   7
  -1   6   4 80.5137 23.9158   7
   1   6  -4 69.8400 19.5370   2
   0  -6  -4 194.301 41.2759   9
   0  -6   4 215.972 37.9111   5
   0  -6  -4 239.547 50.3002  11
   0  -6   4 210.138 46.0854  11
   0  -6  -4 196.701 37.7435   5
   0  -6   4 203.379 41.6521   9
   0   6  -4 237.131 48.1456   7
   0   6   4 242.053 47.0365   7
   0   6  -4 208.261 41.0924   2
   1  -6   4 58.2913 19.1034  11
  -1  -6  -4 58.7160 16.4732   3
  -1  -6  -4 54.5234 20.5315  11
   1  -6   4 66.3517 12.2836   5
   1  -6   4 64.1417 18.6867   9
  -1  -6  -4 64.5675 12.5198   5
  -1  -6  -4 55.3645 16.1857   9
  -1   6  -4 65.2342 19.9424   7
   1   6   4 68.6950 21.5089   7
  -2  -6  -4 484.909 90.0451   9
   2  -6   4 509.508 91.4094   9
   2  -6   4 489.534 85.6091   5
  -2  -6  -4 539.212 94.1575   3
   2   6   4 464.580 91.3448   2
   2   6   4 473.560 85.2862   5
   2   6   4 529.892 97.2535   7
  -3  -6  -4 230.055 61.9891   6
   3   6   4 300.732 59.3641   8
   3   6   4 352.550 71.7471  10
   3   6   4 237.797 48.2061   5
  -4  -6  -4 123.220 31.6297   6
   4   6   4 135.103 19.0817   5
   4   6   4 73.6169 25.8321   8
   4   6   4 77.1243 30.4758  10
  -5  -6  -4 135.006 26.9936   6
   5   6   4 89.6909 26.5246  10
   5   6   4 90.4700 19.0380   5
   5   6   4 131.030 26.0363   8
  -5  -7   4 41.8798 11.0903   6
   5   7  -4 36.2912 14.3235  10
  -4  -7   4 96.3960 28.3862   6
   4   7  -4 124.429 26.6444   8
   4   7  -4 92.3829 18.2336   5
   4   7  -4 93.1728 32.4537  10
  -3  -7   4 197.874 52.2102   6
   3  -7  -4 219.634 41.2875   5
   3   7  -4 239.877 50.3900   8
   3   7  -4 216.769 53.5597   6
   3   7  -4 297.425 64.2926  10
   3   7  -4 244.641 41.2649   5
   2  -7  -4 76.4355 14.6146   5
  -2  -7   4 68.2654 24.0068   6
   2   7  -4 66.7685 23.1902   8
   2   7  -4 115.327 40.2896  10
   2   7  -4 64.8532 24.1321   6
  -1  -7   4 80.1630 22.5612   9
  -1  -7   4 104.377 16.8583   5
   1  -7  -4 87.0805 21.2121   9
   1  -7  -4 90.9594 16.4800   5
   1   7  -4 42.5560 31.0710   6
  -1   7   4 91.2838 26.3228   7
   1   7  -4 77.0837 21.0390   2
   1   7  -4 91.0756 26.8461   7
   0  -7   4 63.2574 19.4513   9
   0  -7   4 84.0491 16.7111   5
   0  -7  -4 89.0604 16.5486   5
   0  -7  -4 112.677 22.1363   9
   0   7  -4 87.8548 25.8574   7
   0   7   4 91.4830 26.9151   7
  -1  -7  -4 58.9716 16.6259   9
   1  -7   4 66.2889 12.1710   5
  -1  -7  -4 47.8415 16.3392   3
  -1  -7  -4 62.0942 11.9634   5
   1  -7   4 52.3529 16.5848   9
  -1   7  -4 54.9847 19.9226   7
   1   7   4 50.3049 20.1482   7
   2  -7   4 104.796 19.1391   5
  -2  -7  -4 129.016 30.5431   6
   2   7   4 119.291 36.0277   6
   2   7   4 64.8941 26.9653   8
  -3  -7  -4 232.472 58.1189   6
   3  -7   4 228.632 44.0826   5
   3   7   4 259.877 57.0371   6
   3   7   4 304.041 63.3650  10
   3   7   4 201.652 51.0562   8
   3   7   4 288.353 44.1127   5
  -4  -7  -4 219.122 41.6162   6
   4   7   4 146.954 34.7204   8
   4   7   4 168.061 28.7390   5
   4   7   4 137.373 38.8943  10
  -5  -7  -4 102.914 22.8090   6
   5   7   4 102.182 21.7798   8
   4   8  -4 118.539 30.3536  10
   3  -8  -4 95.5790 18.9703   5
  -3  -8   4 84.9051 27.6410   6
   3   8  -4 90.9722 38.9639  10
   3   8  -4 112.242 25.9197   8
   3   8  -4 133.739 29.6578   6
   2  -8  -4 50.0744 9.23639   5
  -2  -8   4 13.9704 13.2965   6
   2   8  -4 63.8647 19.6532   6
   2   8  -4 53.1947 27.8723  10
   1  -8  -4 46.5910 11.3293   5
  -1  -8   4 54.2514 11.2964   5
   1   8  -4 60.4133 21.2057   6
  -1   8   4 65.5025 22.3086   6
   0  -8  -4 149.748 21.3742   5
   0  -8   4 116.117 21.1012   5
   0   8  -4 67.9031 28.5212   6
   0   8   4 104.693 32.6237   6
  -1  -8  -4 62.8144 13.4891   5
   1  -8   4 68.7414 13.9873   5
   1   8   4 76.0242 26.0458   6
   1   8   4 91.1921 32.8573  10
  -1   8  -4 57.7275 21.1666   6
   2  -8   4 94.9301 16.9746   5
  -2  -8  -4 52.7333 26.9593   6
   2   8   4 89.7259 31.4859  10
   2   8   4 115.455 27.7607   6
  -3  -8  -4 96.0677 36.5830   6
   3  -8   4 113.919 24.5103   5
   3   8   4 183.024 37.2584   6
   3   8   4 148.059 31.3147   8
   3   8   4 144.452 36.4567  10
   4  -8   4 83.2692 16.0361   5
   4   8   4 95.5589 20.6666   8
  -4  -9   4 34.9080 10.3159   6
   3  -9  -4 27.8743 6.01136   5
   3   9  -4 23.8529 14.0897  10
   3   9  -4 29.7467 11.0748   6
   2  -9  -4 33.1285 6.93193   5
  -2  -9   4 35.3366 15.6671   6
   2   9  -4 15.0723 14.9314  10
   2   9  -4 26.7130 13.9722   6
   1  -9  -4 97.9300 20.4082   5
  -1  -9   4 101.149 20.1803   5
   1   9  -4 127.208 29.9769   6
   1   9  -4 115.728 38.6777  10
  -1   9   4 121.991 28.1042   6
   0  -9   4 160.819 30.1939   5
   0  -9  -4 168.772 30.1815   5
   0   9  -4 98.1492 36.1001   6
   0   9   4 283.816 54.0800  10
   0   9  -4 117.885 49.2371  10
   0   9   4 216.927 43.4861   6
  -1  -9  -4 43.1593 10.0574   5
   1  -9   4 56.0306 10.9495   5
   1   9   4 63.2116 21.5555   6
  -1   9  -4 49.0096 16.9490   6
  -2  -9  -4 69.0902 21.4869   6
   2  -9   4 58.7505 12.5969   5
   2   9   4 56.6542 20.5214   6
  -3  -9  -4 61.8806 15.5191   6
   3  -9   4 28.0170 8.02504   5
   3   9   4 41.7744 13.6783   6
  -4  -9  -4 37.9976 10.7210   6
  -3 -10   4 21.6373 7.19605   6
   3  10  -4 12.5131 7.37751   6
   2 -10  -4 42.6938 8.23528   5
  -2 -10   4 47.1478 15.9583   6
   2  10  -4 29.5956 13.4384  10
   2  10  -4 60.7317 15.1659   6
   1 -10  -4 84.2562 13.0894   5
   1  10  -4 49.5169 29.8749  10
   1  10  -4 59.0318 19.4003   6
   0 -10  -4 87.2358 18.4214   5
   0 -10   4 90.5087 18.5463   5
   0  10  -4 108.281 34.6371  10
   0  10   4 119.085 26.1012   6
   0  10  -4 115.601 25.5042   6
   1 -10   4 84.2423 14.1936   5
  -1  10  -4 75.2004 20.1226   6
   1  10   4 60.7408 20.0932   6
  -2 -10  -4 92.8269 26.9504   6
   2 -10   4 109.159 19.4073   5
   2  10   4 119.867 25.1612   6
  -3 -10  -4 23.8537 7.56725   6
   3  10   4 16.9934 6.90508   6
   1  11  -4 62.9744 15.8558   6
   0  11  -4 110.534 22.5112   6
   1  11   4 45.5038 11.5733   6
  -4   0   5 246.549 48.8367   3
  -3   0   5 55.3868 25.7444   3
   3   0  -5 160.003 22.1405   2
   2   0  -5 327.631 54.3337   2
  -2   0   5 331.294 54.6143  11
  -2   0   5 308.483 57.2640   1
   2   0  -5 269.983 58.8876   7
  -1   0   5 1825.57 277.002  11
  -1   0   5 1642.04 279.082   1
   1   0  -5 1568.61 275.831   9
   1   0  -5 1420.80 276.287   2
   1   0  -5 1622.12 277.048  11
   1   0  -5 1863.39 277.981   7
   1   0  -5 1580.98 279.478   1
  -1   0   5 1511.75 277.798   3
   0   0  -5 51.2535 10.3557  11
   0   0  -5 42.3129 9.17385   2
   0   0  -5 50.7136 12.7465   1
   0   0   5 51.1850 10.9836   4
   0   0   5 55.8770 10.4847  11
   0   0   5 57.1336 13.1648   1
   1   0   5 1199.97 232.672   4
   1   0   5 1414.52 231.205  11
   1   0   5 1361.10 230.551   7
   1   0   5 1311.59 233.760   1
  -1   0  -5 1443.99 231.310   3
  -1   0  -5 1321.84 233.416   1
  -1   0  -5 1461.96 231.273  11
   2   0   5 458.952 95.8250   2
   2   0   5 590.687 103.507   4
  -2   0  -5 516.529 97.2642  11
  -2   0  -5 587.348 101.061   1
  -2   0  -5 688.622 99.3960   3
  -3   0  -5 244.427 41.1915   3
   3   0   5 221.780 51.4304   4
  -3   0  -5 173.313 41.3340   1
   4   0   5 144.190 39.3143   4
  -4   0  -5 96.4593 25.8216   3
   6   0   5 102.935 18.5991   5
   6   1  -5 22.9530 5.09504   5
   5   1  -5 151.457 34.5820   8
   5   1  -5 131.623 26.2057   5
   5   1  -5 162.579 44.9074  10
   4  -1  -5 269.060 61.9730   4
  -4  -1   5 248.349 50.7504   3
  -4   1   5 248.459 49.8679   3
  -3  -1   5 563.758 100.696   1
  -3  -1   5 571.916 92.9364  11
  -3  -1   5 559.452 95.4578   3
   3  -1  -5 559.460 91.8311   2
   3   1  -5 483.525 91.5243   2
  -3   1   5 347.237 97.5521   3
   3   1  -5 594.914 97.2035   7
  -2  -1   5 277.615 47.9633   3
   2  -1  -5 246.036 46.0226   9
  -2  -1   5 259.673 47.1351  11
   2  -1  -5 256.691 47.0906   2
  -2   1   5 284.582 47.2079   3
   2   1  -5 252.432 48.2477   7
   2   1  -5 240.283 45.8588   2
  -1  -1   5 670.070 117.458   9
  -1  -1   5 760.516 119.792  11
   1  -1  -5 623.753 118.561  11
  -1  -1   5 567.034 122.520   1
   1  -1  -5 690.858 120.653   1
   1  -1  -5 740.806 118.361   9
   1   1  -5 727.436 118.194   2
  -1   1   5 696.657 118.326   3
   1   1  -5 678.875 124.207   1
  -1   1   5 699.228 120.219   1
  -1   1   5 762.766 118.909  11
   1   1  -5 693.051 119.857   7
   0  -1  -5 21.8478 10.7696   3
   0  -1  -5 44.2714 12.5538  11
   0  -1   5 48.3881 12.4072  11
   0  -1  -5 88.6322 16.5372   1
   0  -1   5 169.018 22.0829   1
   0   1  -5 28.2425 12.3697  11
   0   1   5 147.528 20.7722   1
   1  -1   5 918.880 167.456   1
   1  -1   5 881.316 166.199   4
   1  -1   5 980.338 164.981   9
  -1  -1  -5 1055.60 165.501   3
   1  -1   5 1004.98 165.125  11
  -1  -1  -5 996.914 169.769   1
  -1   1  -5 1153.96 168.416   1
  -1   1  -5 1106.14 165.569   3
   1   1   5 612.651 163.885   2
  -1   1  -5 1001.20 165.153  11
   1   1   5 1068.52 166.107   7
   1   1   5 837.613 167.056   4
   1   1   5 981.557 170.701   1
   2  -1   5 322.796 61.4294   4
  -2  -1  -5 367.921 57.0523   3
  -2  -1  -5 333.660 61.5957   1
   2  -1   5 288.383 53.7127   2
   2   1   5 250.787 54.1152   2
  -2   1  -5 327.008 56.5772   1
   2   1   5 300.129 56.4855   7
   2   1   5 288.622 60.8133   4
  -2   1  -5 365.310 56.8306   3
  -3  -1  -5 435.374 81.3915   1
  -3  -1  -5 388.115 73.3238  11
  -3  -1  -5 427.831 74.5134   3
   3  -1   5 370.898 84.6543   4
   3   1   5 375.244 73.2593   7
  -3   1  -5 455.435 74.5096   3
   3   1   5 416.643 82.2523   4
   4  -1   5 496.316 110.392   4
  -4  -1  -5 602.998 104.283   3
  -4   1  -5 667.352 104.196   3
   4   1   5 570.775 116.389   4
   4   1   5 516.490 97.2489   5
   5   1   5 120.916 29.6063   5
   5   1   5 259.154 43.3603   8
   6   1   5 18.1413 4.17708   5
   6   2  -5 85.0393 15.5195   5
   5   2  -5 110.308 20.8190   5
   5   2  -5 107.299 39.8807  10
  -4  -2   5 54.2774 16.8944   3
   4  -2  -5 55.1175 28.0779   4
  -4   2   5 52.4711 15.7602   3
   4   2  -5 68.4793 11.9985   5
  -3  -2   5 224.079 53.5923   1
  -3  -2   5 192.330 40.0455  11
  -3  -2   5 225.099 40.7748   3
   3  -2  -5 194.434 38.2013   2
  -3  -2   5 217.367 37.4751   9
   3   2  -5 195.692 38.6717   2
   3   2  -5 174.348 39.8603   7
  -3   2   5 185.258 42.0013   3
  -2  -2   5 786.228 138.311   9
   2  -2  -5 928.859 139.883   9
  -2  -2   5 961.108 141.647   3
   2   2  -5 805.866 138.686   2
   2   2  -5 693.729 141.289   7
  -2   2   5 683.825 140.554   3
  -1  -2   5 260.919 49.6029   9
   1  -2  -5 267.011 52.3189   1
  -1  -2   5 289.737 52.4541  11
  -1  -2   5 273.148 62.8144   1
   1  -2  -5 303.798 50.6758   9
   1   2  -5 272.471 52.3653   7
   1   2  -5 288.960 50.0081   2
  -1   2   5 277.147 53.4739   1
  -1   2   5 327.368 50.3633   3
   1   2  -5 317.599 60.9584   1
   0  -2  -5 1947.57 308.103   1
   0  -2   5 1186.73 303.165   4
   0  -2  -5 1586.08 302.198   9
   0  -2   5 2016.06 302.022   9
   0  -2   5 2054.03 309.411   1
   0   2   5 2059.73 310.794   1
   0   2  -5 1897.77 302.050   2
   0   2  -5 2054.32 310.259   1
   0   2  -5 1760.18 303.311   7
   0   2   5 1286.08 302.215   4
  -1  -2  -5 458.305 79.9330   1
  -1  -2  -5 448.518 72.1328   9
   1  -2   5 471.984 71.9388   9
  -1  -2  -5 470.058 72.1456   3
   1  -2   5 408.677 71.9705  11
   1  -2   5 353.597 72.4011   4
   1  -2   5 439.370 75.4432   1
  -1   2  -5 409.391 72.4044   3
   1   2   5 471.190 74.2475   7
  -1   2  -5 344.489 71.2638   7
   1   2   5 320.800 73.7224   4
  -1   2  -5 414.296 70.8669   2
   1   2   5 381.636 70.7924   2
  -2  -2  -5 1242.11 234.953   3
  -2  -2  -5 1485.89 246.109   1
   2  -2   5 1174.97 233.713   9
  -2  -2  -5 1621.96 245.732   1
  -2  -2  -5 1651.76 235.059   9
   2  -2   5 1125.05 236.327   4
   2   2   5 1474.33 232.863   2
   2   2   5 1740.82 237.890   7
  -2   2  -5 1293.69 234.638   3
   2   2   5 924.691 237.787   4
  -3  -2  -5 133.730 31.3594  11
  -3  -2  -5 92.5594 45.6566   1
   3  -2   5 174.755 35.9867   4
  -3  -2  -5 149.888 30.8955   3
  -3  -2  -5 146.424 29.0486   9
   3   2   5 124.130 29.5360   7
  -3   2  -5 170.549 30.1564   3
   3   2   5 138.569 37.9375   4
  -4  -2  -5 69.7468 16.6341   9
  -4  -2  -5 43.1992 15.5096   3
   4  -2   5 62.4485 22.9863   4
   4   2   5 69.6521 24.5620   4
   4   2   5 47.6995 10.7677   5
  -4   2  -5 47.9853 15.7082   3
   5   2   5 167.200 29.1843   5
   5   2   5 151.438 41.8972   8
   6   2   5 110.998 19.7079   5
   6   3  -5 35.4248 7.21634   5
  -5  -3   5 77.8405 20.3473   6
   5   3  -5 109.152 26.2368   8
   5   3  -5 73.3719 30.9847  10
   5   3  -5 67.5778 15.1069   5
  -4  -3   5 15.1382 11.6335   3
  -4   3   5 10.8616 9.31490   3
   4   3  -5 21.4860 6.31106   5
   4   3  -5 37.0663 21.7723  10
   4   3  -5 114.575 25.1028   8
   4   3  -5 15.6988 10.4813   7
  -3  -3   5 721.690 112.589  11
   3  -3  -5 641.298 102.982   2
   3  -3  -5 604.567 103.767   9
  -3  -3   5 469.914 104.620   3
  -3   3   5 543.045 103.151   3
   3   3  -5 538.350 102.062   2
   3   3  -5 586.432 107.365   7
   2  -3  -5 307.075 48.3518   9
  -2  -3   5 288.549 51.7065  11
   2  -3  -5 205.729 48.3298   4
  -2  -3   5 231.578 45.7965   9
  -2  -3   5 273.485 59.0643   1
  -2  -3   5 272.901 61.9364   1
  -2  -3   5 243.688 56.0263   3
   2   3  -5 242.516 51.7147   7
  -2   3   5 292.485 47.3095   3
   2   3  -5 248.347 46.3925   2
  -1  -3   5 925.012 156.447  11
   1  -3  -5 730.261 156.272   1
   1  -3  -5 760.748 159.329   1
  -1  -3   5 1220.15 171.386   1
  -1  -3   5 565.587 152.085   9
   1  -3  -5 733.284 153.184   9
   1   3  -5 860.192 152.973   2
   1   3  -5 1145.85 157.785   7
   1   3  -5 1280.57 175.672   1
   0  -3  -5 507.238 102.584   1
   0  -3   5 606.991 107.538   1
   0  -3  -5 561.900 96.2633   9
   0  -3  -5 530.423 108.847   1
   0  -3   5 548.701 95.5172   9
   0  -3   5 584.591 98.2893  11
   0   3  -5 547.450 96.1911   2
   0   3  -5 556.994 109.412   1
   0   3  -5 524.220 97.6552   7
   0   3   5 551.506 98.9759   7
   0   3   5 576.081 95.9314   4
   1  -3   5 343.487 66.2147   9
   1  -3   5 335.674 70.5597   1
   1  -3   5 316.255 65.8551   4
  -1  -3  -5 593.842 84.5260   1
   1  -3   5 384.354 67.4034  11
  -1  -3  -5 347.427 78.6684   1
  -1  -3  -5 449.567 67.1123   9
  -1   3  -5 328.033 72.2581   1
   1   3   5 353.112 69.1124   4
  -1   3  -5 324.757 65.2184   2
   1   3   5 531.115 65.9377   2
  -1   3  -5 290.994 66.4597   7
   1   3   5 384.431 69.4657   7
   2  -3   5 153.904 36.4818   4
  -2  -3  -5 188.950 47.2222   1
  -2  -3  -5 212.794 37.1881   9
   2  -3   5 162.807 34.3882  11
  -2  -3  -5 183.340 37.1621   3
   2   3   5 249.149 35.5172   2
  -2   3  -5 157.353 35.5070   7
   2   3   5 235.116 43.5788   4
   2   3   5 191.572 39.6944   7
  -2   3  -5 223.187 37.5174   3
   3  -3   5 420.019 68.8773   4
  -3  -3  -5 358.881 61.8503   9
  -3  -3  -5 335.882 64.0120   3
  -3  -3  -5 268.326 64.9002  11
   3   3   5 317.715 74.3615   4
  -3   3  -5 361.827 62.7319   3
   3   3   5 273.604 62.6605   7
  -4  -3  -5 9.75562 8.64135   9
  -4  -3  -5 23.8201 14.1874   3
   4   3   5 24.3231 18.1621   4
  -4   3  -5 12.6878 9.04468   3
   4   3   5 28.9914 6.17452   5
  -5  -3  -5 150.658 30.3488   6
   5   3   5 117.563 22.0775   5
   5   3   5 100.809 35.9793  10
   5   3   5 121.638 31.6707   8
   6   3   5 26.8844 11.1926   8
   6   3   5 35.1993 6.49719   5
   6   4  -5 13.2306 3.40744   5
  -5  -4   5 19.0808 10.1907   6
   5   4  -5 8.64331 14.0490  10
   5   4  -5 18.2542 4.90374   5
   5   4  -5 22.6204 13.4995   8
  -4  -4   5 189.655 53.0474   6
   4   4  -5 198.016 44.6708   5
   4   4  -5 420.883 60.5036   8
   4   4  -5 262.296 62.6844  10
  -3  -4   5 71.3233 20.1709   3
   3  -4  -5 59.0188 21.4223   9
  -3  -4   5 104.204 26.9242  11
   3   4  -5 89.9812 22.2783   7
   3   4  -5 68.2254 17.2453   2
   3   4  -5 69.9382 14.5833   5
   2  -4  -5 272.106 45.6828   9
  -2  -4   5 229.257 43.7198   9
  -2  -4   5 228.260 51.1566  11
  -2  -4   5 238.348 46.3108   3
  -2  -4   5 266.400 61.4023   1
   2  -4  -5 213.847 44.8489  11
   2   4  -5 246.793 44.4358   2
   2   4  -5 229.862 48.7470   7
   1  -4  -5 429.327 78.0162   9
  -1  -4   5 442.175 84.2526  11
   1  -4  -5 399.609 85.2882   1
  -1  -4   5 436.274 77.2675   9
   1  -4  -5 389.402 82.9641   1
  -1  -4   5 412.760 90.6624   1
   1   4  -5 476.979 82.7392   7
   1   4  -5 448.869 77.7006   2
  -1   4   5 527.973 82.6389   7
   0  -4   5 1212.85 212.984  11
   0  -4   5 1242.08 209.454   9
   0  -4   5 1120.11 220.674   1
   0  -4  -5 1284.51 210.091   9
   0  -4  -5 1190.28 223.573   1
   0   4  -5 1212.42 209.451   2
   0   4   5 1297.36 213.895   7
   0   4  -5 1221.42 212.557   7
   1  -4   5 604.637 109.726   9
  -1  -4  -5 529.367 130.985   1
  -1  -4  -5 594.181 124.433   1
   1  -4   5 645.709 112.598  11
  -1  -4  -5 690.853 110.532   3
   1  -4   5 569.687 116.280   1
  -1  -4  -5 685.097 110.127   9
   1   4   5 648.179 114.063   7
   1   4   5 655.910 109.089   2
  -1   4  -5 655.281 109.109   2
   1   4   5 625.978 115.017   4
  -1   4  -5 616.769 111.693   7
   2  -4   5 418.601 77.0468  11
  -2  -4  -5 471.857 95.4554   1
  -2  -4  -5 419.355 78.3529   9
   2  -4   5 412.889 78.0698   9
  -2  -4  -5 362.728 78.5438   3
   2   4   5 496.064 83.7694   7
  -2   4  -5 481.496 79.6849   7
  -3  -4  -5 100.392 22.3531   9
  -3  -4  -5 125.077 26.6888   3
  -3  -4  -5 81.6254 26.9018  11
   3   4   5 99.3228 18.6807   5
  -3   4  -5 108.853 28.0888   3
   3   4   5 107.465 35.0969   4
   3   4   5 85.1198 25.2944   7
   3   4   5 111.404 22.2448   2
  -4  -4  -5 255.397 47.6243   6
   4   4   5 76.1904 37.7691   8
   4   4   5 217.511 31.8195   5
  -5  -4  -5 37.7366 14.0034   6
   5   4   5 38.0031 17.4450   8
   5   4   5 30.7097 7.06327   5
   5   4   5 25.0045 18.7397  10
   6   4   5 15.1824 3.97965   5
   6   4   5 25.5597 9.13456   8
   6   5  -5 35.8337 6.77849   5
  -5  -5   5 18.2994 10.6888   6
   5   5  -5 26.7429 12.2761   8
   5   5  -5 21.3652 17.9210  10
  -4  -5   5 111.520 30.9794   6
   4   5  -5 130.912 33.4546   8
   4   5  -5 97.9185 21.2541   5
   4   5  -5 133.126 39.9368  10
  -3  -5   5 229.066 44.5820   3
   3  -5  -5 220.854 41.7299   9
   3   5  -5 227.602 41.0785   2
   3   5  -5 139.994 43.6766   7
   3   5  -5 209.100 36.3186   5
   2  -5  -5 403.857 70.3063   9
  -2  -5   5 392.017 72.1572   3
  -2  -5   5 419.613 84.1726  11
  -2   5   5 347.503 73.7328   7
   2   5  -5 374.859 74.6995   7
   2   5  -5 366.468 69.1196   2
  -1  -5   5 213.124 52.8400   1
   1  -5  -5 202.219 39.0051   9
  -1  -5   5 228.707 46.7749  11
  -1  -5   5 211.077 38.3551   9
  -1  -5   5 211.214 57.5246   1
   1  -5  -5 189.244 47.5468   1
   1   5  -5 192.819 42.7016   7
  -1   5   5 183.643 42.1414   7
   1   5  -5 201.122 38.0109   2
   0  -5   5 389.208 72.9416  11
   0  -5  -5 397.607 67.0045   9
   0  -5   5 319.629 79.5301   1
   0  -5  -5 297.595 79.7743   1
   0  -5   5 335.593 66.4904   9
   0   5   5 486.769 73.3337   7
   0   5  -5 346.570 65.9204   2
  -1  -5  -5 125.960 39.5015   1
  -1  -5  -5 141.687 39.9296   1
   1  -5   5 112.327 38.1951   1
   1  -5   5 118.705 24.6298   9
  -1  -5  -5 128.887 25.5407   9
   1  -5   5 135.203 28.2483  11
   1   5   5 120.475 24.7036   2
   1   5   5 94.3705 25.9775   4
  -1   5  -5 112.737 27.0668   7
   1   5   5 120.403 29.1710   7
  -2  -5  -5 401.579 84.4307   3
   2  -5   5 524.445 84.1543   9
  -2  -5  -5 524.589 83.9697   9
  -2  -5  -5 418.631 88.6587  11
   2   5   5 539.857 89.9523   7
   2   5   5 391.593 82.2449   2
   2   5   5 428.115 89.9846   4
   3  -5   5 104.114 25.2829   9
  -3  -5  -5 113.739 25.0341   9
  -3  -5  -5 91.4536 26.8206   3
   3   5   5 114.539 20.3186   5
   3   5   5 113.869 29.5407   7
   3   5   5 114.363 38.6066   4
  -4  -5  -5 105.606 29.8242   6
   4   5   5 64.7275 26.6597   8
   4   5   5 71.1860 29.5496  10
   4   5   5 117.465 17.4249   5
  -5  -5  -5 35.3658 12.8926   6
   5   5   5 29.5439 14.3163   8
   5   5   5 17.5254 14.3032  10
   5   5   5 24.3004 6.08430   5
   6   5   5 35.4944 6.63136   5
  -5  -6   5 69.9110 22.0985   6
   5   6  -5 50.8908 16.6394   8
   5   6  -5 88.8489 12.6220   5
   5   6  -5 49.9230 24.4156  10
  -4  -6   5 294.072 60.8970   6
   4   6  -5 293.936 50.5265   5
   4   6  -5 309.634 68.9277  10
   4   6  -5 263.773 59.2674   8
  -3  -6   5 160.610 41.0270   6
   3   6  -5 157.962 39.9320   8
   3   6  -5 239.617 31.6715   5
   3   6  -5 125.027 48.7298  10
   2  -6  -5 253.193 53.9413   9
  -2  -6   5 279.846 56.7901   3
   2  -6  -5 269.812 49.9259   5
   2   6  -5 283.656 49.9743   5
   2   6  -5 358.764 62.1996   7
   2   6  -5 269.879 54.2142   2
  -2   6   5 313.405 61.8499   7
   1  -6  -5 75.4727 18.2429   9
  -1  -6   5 71.2600 13.9812   5
   1  -6  -5 55.9485 21.2370  11
  -1  -6   5 71.8106 22.2313  11
  -1  -6   5 66.8107 16.1721   9
   1  -6  -5 66.1360 13.7469   5
   1   6  -5 91.4623 24.7881   7
   1   6  -5 72.4430 17.7313   2
  -1   6   5 77.7470 23.3595   7
   0  -6  -5 346.280 70.9669  11
   0  -6   5 384.531 61.8362   5
   0  -6   5 366.447 65.7905   9
   0  -6   5 350.539 70.3828  11
   0  -6  -5 351.708 61.5534   5
   0  -6  -5 366.857 65.3164   9
   0   6  -5 350.426 70.8286   7
   0   6   5 361.734 71.5863   7
   0   6  -5 313.923 64.7186   2
   1  -6   5 58.2332 19.7212   9
  -1  -6  -5 82.0979 25.4275  11
  -1  -6  -5 65.5880 18.9811   3
  -1  -6  -5 98.7041 15.4849   5
   1  -6   5 81.9295 14.9964   5
  -1  -6  -5 79.8548 19.7904   9
   1  -6   5 77.1620 21.3913  11
  -1   6  -5 80.2433 22.1119   7
   1   6   5 68.1873 22.6289   7
   2  -6   5 451.057 82.1862   9
  -2  -6  -5 452.982 85.2617   3
   2  -6   5 422.487 77.2996   5
  -2  -6  -5 405.859 81.6930   9
   2   6   5 471.697 89.1927   7
   2   6   5 484.047 77.1304   5
  -3  -6  -5 285.722 47.1764   6
   3   6   5 214.080 54.3708  10
   3   6   5 126.526 40.7172   8
   3   6   5 176.007 33.9087   5
  -4  -6  -5 153.348 40.6410   6
   4   6   5 203.117 46.4196  10
   4   6   5 153.875 28.5238   5
   4   6   5 139.058 36.8503   8
  -5  -6  -5 84.8802 19.9144   6
   5   6   5 43.4446 17.9288  10
   5   6   5 50.9746 11.0559   5
   5   6   5 84.6609 18.4407   8
  -5  -7   5 18.9550 7.31189   6
   5   7  -5 9.10745 9.33684  10
  -4  -7   5 151.793 41.3279   6
   4   7  -5 201.006 48.5727  10
   4   7  -5 169.201 32.6394   5
   4   7  -5 224.436 39.1963   8
   3  -7  -5 233.333 43.4030   5
  -3  -7   5 345.124 59.0501   6
   3   7  -5 293.959 66.0662  10
   3   7  -5 149.414 51.5048   6
   3   7  -5 283.107 43.4805   5
   3   7  -5 205.692 50.2824   8
   2  -7  -5 136.566 27.8538   5
  -2  -7   5 115.752 36.6812   6
   2   7  -5 133.708 35.6968   8
   2   7  -5 185.557 40.9522   6
   2   7  -5 251.839 58.2727  10
   1  -7  -5 125.659 22.1042   5
  -1  -7   5 127.397 22.2645   5
   1  -7  -5 109.541 27.2764   9
  -1  -7   5 109.499 26.3300   9
   1   7  -5 165.006 38.4984   6
   1   7  -5 93.8321 27.8721   2
   1   7  -5 115.016 34.9817   7
  -1   7   5 101.220 30.5514   7
   0  -7   5 19.1342 8.31691   9
   0  -7  -5 15.3038 5.40875   5
   0  -7   5 22.2655 5.99445   5
   0  -7  -5 22.8799 9.71630   9
   0   7   5 19.6064 14.4744   7
   0   7  -5 7.88330 10.1699   7
  -1  -7  -5 67.9537 19.5533   9
   1  -7   5 92.9122 16.4857   5
  -1  -7  -5 81.5448 21.2845   3
   1  -7   5 98.9400 21.8728   9
  -1  -7  -5 76.5370 16.0458   5
   1   7   5 51.2814 24.6392   7
  -1   7  -5 84.0073 24.7035   7
   1   7   5 133.111 36.0775   6
   2  -7   5 315.227 51.9532   5
  -2  -7  -5 312.940 67.4312   6
   2   7   5 322.218 63.0765   6
   2   7   5 238.100 60.6067   8
  -3  -7  -5 324.061 56.2832   6
   3  -7   5 206.122 42.8296   5
   3   7   5 234.896 51.7203   8
   3   7   5 266.126 57.9774   6
   3   7   5 216.608 42.5710   5
   3   7   5 255.389 59.0796  10
  -4  -7  -5 351.432 58.8016   6
   4   7   5 243.202 45.6633   5
   4   7   5 221.372 51.9702   8
   4   7   5 262.936 57.2467  10
  -5  -7  -5 54.6319 14.2331   6
   5   7   5 46.1451 12.9086   8
  -4  -8   5 62.3387 17.5871   6
   4   8  -5 34.7344 17.4744  10
   3  -8  -5 75.1183 16.1358   5
   3   8  -5 93.9440 34.9833  10
   3   8  -5 94.8129 25.0873   6
   3   8  -5 95.6572 22.5642   8
   2  -8  -5 42.9197 7.99278   5
  -2  -8   5 13.2153 12.4579   6
   2   8  -5 32.5200 26.1356  10
   2   8  -5 57.0351 18.5444   6
   1  -8  -5 133.734 27.6174   5
  -1  -8   5 133.689 27.4938   5
   1   8  -5 306.549 65.3526  10
   1   8  -5 114.572 37.1144   6
  -1   8   5 157.008 38.3090   6
   0  -8   5 218.077 40.5017   5
   0  -8  -5 196.689 40.2384   5
   0   8  -5 239.825 51.9691   6
   0   8   5 274.603 54.5607   6
   1  -8   5 88.6315 16.6140   5
  -1  -8  -5 84.3963 16.1310   5
   1   8   5 84.3326 27.7373   6
  -1   8  -5 79.2533 24.6813   6
  -2  -8  -5 76.7378 22.8729   6
   2  -8   5 60.4706 13.2500   5
   2   8   5 83.1027 28.0261   6
   2   8   5 59.9694 29.7585  10
  -3  -8  -5 100.502 31.2278   6
   3  -8   5 92.7079 18.3474   5
   3   8   5 112.734 30.7171  10
   3   8   5 96.6004 25.4882   8
   3   8   5 91.9722 28.4042   6
   4  -8   5 42.9916 9.70654   5
   4   8   5 60.6755 14.7020   8
  -4  -9   5 43.7286 11.4521   6
   3  -9  -5 41.6983 8.42608   5
   3   9  -5 36.8678 17.2906  10
   3   9  -5 46.7403 13.6761   6
   2  -9  -5 34.4664 7.58675   5
  -2  -9   5 29.9951 14.7732   6
   2   9  -5 37.0279 20.3261  10
   2   9  -5 31.8984 14.6908   6
  -1  -9   5 106.510 23.1655   5
   1  -9  -5 130.140 23.3975   5
  -1   9   5 145.431 31.3479   6
   1   9  -5 121.379 41.9672  10
   1   9  -5 144.200 32.7251   6
   0  -9  -5 77.5113 13.6596   5
   0  -9   5 79.2183 13.9357   5
   0   9   5 64.5736 22.9364   6
   0   9  -5 60.1212 21.4317   6
   0   9  -5 46.8493 33.6345  10
   1  -9   5 76.4749 12.7813   5
  -1  -9  -5 54.9196 11.8852   5
  -1   9  -5 52.2760 18.2377   6
   1   9   5 61.3865 22.5878   6
   2  -9   5 69.8971 13.7527   5
  -2  -9  -5 56.2270 20.6661   6
   2   9   5 80.0395 23.2691   6
  -3  -9  -5 36.8602 14.3002   6
   3  -9   5 37.5579 7.81494   5
   3   9   5 38.6275 13.9575   6
  -4  -9  -5 75.2690 17.0951   6
  -3 -10   5 15.5190 6.43772   6
   3  10  -5 11.7523 6.22498   6
  -2 -10   5 35.9192 12.6751   6
   2 -10  -5 39.4140 6.72320   5
   2  10  -5 17.1436 12.0351  10
   2  10  -5 38.7370 12.2792   6
   1 -10  -5 176.573 30.1564   5
   1  10  -5 118.509 35.5495   6
   1  10  -5 237.926 53.3870  10
   0 -10  -5 126.069 20.8806   5
   0 -10   5 115.407 20.9195   5
   0  10   5 123.211 27.7385   6
   0  10  -5 64.6070 30.5317  10
   0  10  -5 152.873 28.8469   6
   1 -10   5 148.949 26.0800   5
   1  10   5 161.494 32.4264   6
  -1  10  -5 98.3183 48.9068  10
  -1  10  -5 161.539 33.1526   6
   2 -10   5 85.7901 16.0577   5
  -2 -10  -5 89.7867 21.9364   6
   2  10   5 88.9547 20.8970   6
  -3 -10  -5 31.1518 9.25912   6
   3  10   5 27.8399 9.18447   6
   1  11  -5 38.3226 10.2962   6
   0  11  -5 2.30036 6.29480  10
   0  11  -5 40.8511 8.24560   6
   1  11   5 23.4349 8.14960   6
   6   0  -6 158.841 28.1587   5
  -4   0   6 192.572 39.6009   3
   3   0  -6 436.815 70.7097   2
  -3   0   6 363.229 75.9650   3
  -2   0   6 205.795 45.8521   3
  -2   0   6 231.417 43.7570   1
  -2   0   6 239.246 41.6373  11
  -1   0   6 184.562 29.5769  11
  -1   0   6 101.795 29.9919   3
   1   0  -6 190.543 28.7628   2
  -1   0   6 160.321 31.8091   1
   1   0  -6 112.885 29.1084  11
   1   0  -6 179.861 27.8973   9
   1   0  -6 183.207 30.5906   7
   1   0  -6 170.626 33.0296   1
   0   0  -6 1190.67 226.005   2
   0   0   6 1324.89 227.212  11
   0   0  -6 1374.58 230.357   1
   0   0  -6 1315.17 227.148  11
   0   0   6 1304.21 227.850   4
   0   0   6 1503.56 231.237   1
   1   0   6 297.054 44.9022  11
  -1   0  -6 263.110 44.3813   3
   1   0   6 214.666 45.8679   4
   1   0   6 260.829 43.6048   7
  -1   0  -6 279.335 47.5966   1
  -1   0  -6 184.881 44.7274  11
   1   0   6 270.641 47.8205   1
  -2   0  -6 385.214 60.5671   3
  -2   0  -6 366.307 63.3403   1
   2   0   6 333.466 64.7276   4
  -2   0  -6 270.613 59.2161  11
  -3   0  -6 268.002 52.2249   3
   3   0   6 285.085 59.0258   4
  -3   0  -6 282.992 54.7666   1
   4   0   6 162.267 43.1678   4
  -4   0  -6 120.278 30.0045   3
   6   0   6 58.2781 11.1302   5
   6   1  -6 14.1787 3.69046   5
   5   1  -6 124.708 25.1668   5
   5   1  -6 164.851 44.7080  10
  -4  -1   6 226.574 42.7632   3
  -4   1   6 181.274 40.2762   3
   3  -1  -6 414.992 75.2287   2
  -3  -1   6 438.255 83.4562   1
  -3  -1   6 459.025 76.5597  11
  -3  -1   6 376.678 78.0017   3
   3   1  -6 500.776 84.5782   7
   3   1  -6 396.030 75.0068   2
   2  -1  -6 120.045 24.0793   9
  -2  -1   6 125.407 25.7676   3
  -2  -1   6 130.085 25.2263  11
  -2  -1   6 122.808 33.2747   1
   2  -1  -6 120.129 24.0793   2
  -2   1   6 122.930 24.9017   3
   2   1  -6 132.745 32.2432   1
   2   1  -6 150.931 27.2606   7
   2   1  -6 134.245 23.7460   2
  -1  -1   6 2627.52 463.421   1
  -1  -1   6 2336.15 456.756   9
  -1  -1   6 2737.00 459.252  11
   1  -1  -6 2432.80 459.139  11
   1  -1  -6 2796.49 457.857   9
   1   1  -6 2854.29 458.075   2
  -1   1   6 2997.35 458.940  11
   1   1  -6 2573.30 464.072   1
  -1   1   6 2533.96 460.598   1
  -1   1   6 2773.09 458.061   3
   1   1  -6 3080.98 459.953   7
   0  -1   6 778.508 161.205   9
   0  -1  -6 817.738 160.991   3
   0  -1  -6 929.221 165.648   1
   0  -1  -6 841.732 162.497  11
   0  -1   6 1067.51 164.258   4
   0  -1   6 1167.93 164.116  11
   0  -1  -6 915.212 162.004   9
   0  -1   6 1012.71 166.629   1
   0   1  -6 885.483 162.073   7
   0   1  -6 851.421 162.872  11
   0   1  -6 1065.25 167.708   1
   0   1   6 946.919 162.882   4
   0   1   6 1068.47 163.516  11
   0   1   6 1079.97 167.956   1
   0   1  -6 866.970 161.340   2
  -1  -1  -6 3028.60 443.205   3
  -1  -1  -6 2447.30 447.113   1
   1  -1   6 2401.17 445.810   1
   1  -1   6 2566.42 444.105   4
   1  -1   6 2598.10 443.050  11
   1  -1   6 2779.97 442.581   9
  -1   1  -6 2663.67 443.236  11
  -1   1  -6 3067.34 443.284   3
   1   1   6 2495.34 445.085   4
   1   1   6 2619.48 443.600   7
   1   1   6 2682.54 449.006   1
   1   1   6 1873.88 441.635   2
  -1   1  -6 2737.31 446.462   1
  -2  -1  -6 213.823 42.1016   1
   2  -1   6 155.575 33.9452   2
  -2  -1  -6 217.100 37.3585   3
   2  -1   6 179.417 40.2928   4
   2  -1   6 203.843 37.6616   1
   2   1   6 191.327 41.3353   4
  -2   1  -6 227.076 38.5622   1
  -2   1  -6 237.436 37.4830   3
   2   1   6 207.170 37.3273   7
   2   1   6 177.585 34.1955   2
  -3  -1  -6 477.283 86.7692  11
   3  -1   6 549.218 101.461   4
  -3  -1  -6 424.662 93.3009   1
  -3  -1  -6 501.890 87.9415   3
   3   1   6 441.185 85.8471   7
   3   1   6 477.783 94.4579   4
  -3   1  -6 527.901 87.2345   3
  -4  -1  -6 465.747 82.8068   3
   4  -1   6 433.420 90.5576   4
   4   1   6 432.373 76.3980   5
  -4   1  -6 443.653 81.8318   3
   4   1   6 432.963 97.0109   4
   5   1   6 119.961 22.4037   5
   5   1   6 130.557 32.4771   8
   6   1   6 25.9270 5.35128   5
   6   2  -6 97.1859 17.5114   5
   5   2  -6 67.8873 21.1198   8
   5   2  -6 73.8599 13.3250   5
   5   2  -6 48.6156 29.5330  10
   4  -2  -6 88.8705 31.1296   4
  -4  -2   6 76.0482 20.6987   3
   4   2  -6 81.1172 14.7258   5
  -4   2   6 63.1127 18.4386   3
  -3  -2   6 146.844 31.4539  11
  -3  -2   6 141.488 30.7114   3
   3  -2  -6 135.719 28.7861   2
   3   2  -6 149.242 31.1066   7
  -3   2   6 130.295 28.9648   3
   3   2  -6 152.072 27.5236   2
  -2  -2   6 447.055 78.7376   3
   2  -2  -6 487.693 77.5769   9
  -2  -2   6 435.889 79.7168  11
  -2  -2   6 410.486 75.7162   9
  -2   2   6 423.366 77.0999   3
   2   2  -6 420.244 76.3395   2
   2   2  -6 456.284 80.1688   7
  -1  -2   6 1532.64 241.734  11
  -1  -2   6 1351.45 238.001   9
   1  -2  -6 1415.87 241.727   1
   1  -2  -6 1453.98 239.117   9
  -1  -2   6 1397.02 247.941   1
  -1   2   6 962.397 239.393   3
   1   2  -6 1670.61 253.005   1
  -1   2   6 1427.13 243.314   1
   1   2  -6 1348.15 238.753   2
   1   2  -6 1510.63 241.381   7
   0  -2  -6 1504.79 294.785   1
   0  -2   6 1587.63 291.925   4
   0  -2  -6 1666.67 290.471   9
   0  -2   6 1671.65 289.861   9
   0  -2   6 1749.89 291.936  11
   0  -2   6 1666.56 296.462   1
   0   2   6 1861.32 291.335   4
   0   2   6 1918.67 299.538   1
   0   2  -6 1681.19 291.261   7
   0   2  -6 1572.44 289.934   2
   0   2  -6 1942.54 299.952   1
   1  -2   6 1059.93 184.754   1
  -1  -2  -6 1088.30 179.837   9
  -1  -2  -6 1018.33 186.506   1
   1  -2   6 1110.97 180.771   4
   1  -2   6 1048.30 179.851  11
   1  -2   6 1035.87 179.480   9
  -1  -2  -6 1188.95 179.894   3
   1   2   6 1156.93 181.979   7
  -1   2  -6 1196.24 180.498   3
   1   2   6 1144.20 190.172   1
   1   2   6 881.476 182.002   4
   1   2   6 900.389 178.529   2
  -1   2  -6 971.599 178.591   2
  -1   2  -6 901.558 178.906   7
  -1   2  -6 1083.98 184.685   1
   2  -2   6 478.271 76.7592   9
   2  -2   6 319.333 78.4525   4
  -2  -2  -6 457.017 77.0551   9
  -2  -2  -6 422.931 85.9959   1
  -2  -2  -6 470.676 77.4863   3
  -2  -2  -6 389.815 83.8519   1
   2   2   6 452.933 82.7150   4
   2   2   6 479.397 79.0265   7
  -2   2  -6 414.326 76.7971   3
   2   2   6 451.313 74.4129   2
  -3  -2  -6 99.4935 21.7447   9
  -3  -2  -6 87.0312 22.4418   3
  -3  -2  -6 105.908 23.3444  11
   3   2   6 90.1000 28.8879   4
  -3   2  -6 110.896 22.2763   3
   3   2   6 99.1398 22.4717   7
  -4  -2  -6 31.9222 16.0761   9
   4  -2   6 70.9824 25.4362   4
  -4  -2  -6 56.8237 17.8170   3
  -4   2  -6 63.6006 18.3349   3
   4   2   6 76.6053 13.1291   5
   4   2   6 103.153 31.0906   4
   5   2   6 134.724 25.6431   5
   5   2   6 154.367 37.2457   8
   6   2   6 143.361 32.2958   8
   6   2   6 173.480 27.7574   5
   6   3  -6 64.7580 12.1427   5
  -5  -3   6 139.732 28.7945   6
   5   3  -6 152.560 41.1498  10
   5   3  -6 105.839 23.1863   5
   5   3  -6 122.806 31.1807   8
  -4  -3   6 77.6815 33.5677   3
  -4   3   6 67.3472 27.7338   3
   4   3  -6 115.220 24.6349   5
   4   3  -6 203.448 40.2452   8
   4   3  -6 191.421 44.6127  10
   4   3  -6 189.212 34.0651   7
   3  -3  -6 443.703 89.7617   2
  -3  -3   6 506.761 93.5094   3
   3  -3  -6 536.019 91.2916   9
  -3  -3   6 541.500 97.3410  11
   3   3  -6 439.523 93.6201   7
  -3   3   6 640.706 91.8532   3
   3   3  -6 465.852 89.5863   2
  -2  -3   6 181.659 45.5825   1
  -2  -3   6 113.419 40.6723   3
  -2  -3   6 157.329 38.8909  11
   2  -3  -6 247.656 36.9879   9
  -2  -3   6 164.337 33.8275   9
   2   3  -6 204.156 34.8348   2
  -2   3   6 260.254 35.8669   3
   2   3  -6 148.398 45.0137   7
   1  -3  -6 783.018 101.634   9
  -1  -3   6 466.218 102.769  11
   1  -3  -6 639.054 105.258   1
   1  -3  -6 594.060 107.881   1
  -1  -3   6 499.328 110.943   1
  -1  -3   6 523.766 99.6371   9
   1   3  -6 742.899 120.059   1
   1   3  -6 699.846 100.601   2
   1   3  -6 320.446 101.264   7
   0  -3   6 154.995 39.4671   1
   0  -3  -6 138.435 34.7402   1
   0  -3   6 154.069 28.6097   9
   0  -3  -6 168.910 29.8382   9
   0   3   6 162.272 32.3761   7
   0   3  -6 141.616 30.4300   7
   0   3  -6 154.957 28.7360   2
   0   3  -6 157.870 38.2225   1
   0   3   6 177.760 29.5026   4
   1  -3   6 386.813 66.8022   1
  -1  -3  -6 473.254 77.6809   1
  -1  -3  -6 361.289 71.8954   1
   1  -3   6 309.722 60.2680   9
  -1  -3  -6 296.385 60.4965   9
   1  -3   6 300.886 61.1472  11
   1  -3   6 281.943 62.0643   4
  -1  -3  -6 307.501 61.3070   3
   1   3   6 229.142 62.1430   4
  -1   3  -6 364.639 68.6016   1
   1   3   6 419.180 59.8352   2
  -1   3  -6 342.424 61.0244   7
  -1   3  -6 308.526 59.5385   2
   1   3   6 504.747 66.1444   7
   2  -3   6 274.148 59.3722   9
  -2  -3  -6 359.258 74.0773   1
  -2  -3  -6 316.648 70.3965   1
  -2  -3  -6 296.050 58.6260   3
  -2  -3  -6 425.979 59.5321   9
   2  -3   6 331.788 59.2519   4
   2   3   6 210.389 61.7061   4
   2   3   6 354.843 56.6523   2
  -2   3  -6 248.440 58.0622   3
   2   3   6 419.164 63.2779   7
  -3  -3  -6 278.889 53.3042   3
  -3  -3  -6 286.090 51.9425   9
  -3  -3  -6 257.405 56.2102  11
   3  -3   6 312.942 57.1662   4
  -3   3  -6 245.933 51.8811   3
   3   3   6 272.052 53.7960   7
   3   3   6 266.919 61.3608   4
  -4  -3  -6 119.710 33.2391   6
  -4  -3  -6 107.185 28.8844   3
  -4  -3  -6 41.7239 19.0942   9
   4   3   6 112.568 40.1779   4
   4   3   6 65.9673 26.8472   8
  -4   3  -6 87.8502 23.4593   3
   4   3   6 93.2892 16.5195   5
  -5  -3  -6 184.245 35.3535   6
   5   3   6 150.759 42.4374  10
   5   3   6 134.543 27.1486   5
   5   3   6 146.941 36.4561   8
   6   3   6 76.8755 12.6115   5
   6   3   6 59.5149 16.7178   8
   6   4  -6 12.5247 3.27439   5
  -5  -4   6 17.5311 10.5482   6
   5   4  -6 31.6943 13.9442   8
   5   4  -6 20.4432 5.55570   5
   5   4  -6 26.6918 19.4151  10
  -4  -4   6 448.989 105.751   6
   4   4  -6 851.036 124.555  10
   4   4  -6 603.963 109.397   8
   4   4  -6 432.593 98.1023   5
  -3  -4   6 29.2529 12.6918   3
   3  -4  -6 21.7108 12.8635   9
   3   4  -6 28.3153 12.8685   7
   3   4  -6 25.0851 11.6434   2
   3   4  -6 43.8861 8.16632   5
  -2  -4   6 166.957 38.7839   9
  -2  -4   6 208.950 47.9289  11
   2  -4  -6 218.358 41.2200   9
  -2  -4   6 278.284 55.9842   1
  -2  -4   6 163.968 41.2050   3
   2   4  -6 255.893 46.0701   7
   2   4  -6 245.448 40.8367   2
   1  -4  -6 847.563 164.651   1
  -1  -4   6 921.885 174.156   1
   1  -4  -6 888.363 171.103   1
   1  -4  -6 939.083 159.067   9
  -1  -4   6 911.754 157.870   9
  -1  -4   6 931.107 162.721  11
   1   4  -6 917.178 158.599   2
   1   4  -6 1002.95 163.300   7
   0  -4  -6 571.637 153.077   1
   0  -4   6 807.558 143.183  11
   0  -4   6 880.500 140.111   9
   0  -4  -6 875.042 140.618   9
   0  -4   6 746.953 150.511   1
   0  -4  -6 780.624 153.630   1
   0   4   6 868.275 144.397   7
   0   4  -6 817.592 139.592   2
   0   4  -6 813.565 142.941   7
   0   4  -6 934.987 161.210   1
  -1  -4  -6 947.343 174.382   1
  -1  -4  -6 951.427 151.407   3
   1  -4   6 911.988 154.050  11
  -1  -4  -6 937.507 151.564   9
  -1  -4  -6 862.517 168.398   1
   1  -4   6 881.617 151.094   9
   1  -4   6 780.172 158.434   1
  -1   4  -6 848.197 152.782   7
   1   4   6 908.163 155.734   7
   1   4   6 803.381 153.854   4
  -1   4  -6 855.370 150.339   2
   1   4   6 810.640 149.795   2
  -2  -4  -6 321.865 46.2907   9
  -2  -4  -6 248.204 45.7265   3
   2  -4   6 101.470 43.0504   1
  -2  -4  -6 273.462 59.8887   1
   2  -4   6 244.786 43.4349  11
   2  -4   6 260.748 45.0878   9
   2   4   6 202.519 47.2229   7
   2   4   6 265.722 59.4742   4
  -3  -4  -6 50.3633 14.5237   9
  -3  -4  -6 48.2798 16.6788   3
  -3  -4  -6 79.9501 23.8229  11
   3   4   6 48.9971 11.0030   5
   3   4   6 82.2071 20.4222   7
   3   4   6 47.9625 20.9274   4
  -4  -4  -6 686.442 99.8814   6
   4   4   6 347.388 88.1430   8
   4   4   6 332.580 95.1297  10
   4   4   6 583.769 81.7738   5
  -5  -4  -6 53.0277 16.4471   6
   5   4   6 29.1337 19.1089  10
   5   4   6 44.5949 18.7200   8
   5   4   6 49.7919 9.13982   5
   6   4   6 18.1042 9.29516   8
   6   4   6 28.5110 5.09876   5
   6   5  -6 41.4375 7.68893   5
  -5  -5   6 41.1139 13.9319   6
   5   5  -6 28.3637 7.55946   5
   5   5  -6 45.1355 14.4068   8
   5   5  -6 27.0234 19.3343  10
  -4  -5   6 390.145 73.1765   6
   4   5  -6 387.954 71.8571   8
   4   5  -6 265.390 60.3639   5
   4   5  -6 368.511 79.9304  10
  -3  -5   6 151.762 35.0564   3
   3  -5  -6 174.665 33.4089   9
   3   5  -6 160.058 27.9611   5
   3   5  -6 147.668 36.7734   7
   3   5  -6 133.315 31.2955   2
  -2  -5   6 341.702 62.7306   3
   2  -5  -6 332.580 60.8163   9
   2   5  -6 313.553 59.7976   2
   2   5  -6 288.419 65.7941   7
  -2   5   6 343.507 66.0366   7
   2   5  -6 342.773 58.5028   5
  -1  -5   6 128.560 41.1165   1
   1  -5  -6 108.266 24.7078   9
  -1  -5   6 119.918 28.9504  11
  -1  -5   6 134.629 36.5959   1
  -1  -5   6 80.5534 22.5160   9
  -1   5   6 133.804 29.7982   7
   1   5  -6 107.233 24.0297   2
   1   5  -6 177.338 31.6815   7
   0  -5   6 416.710 66.0526  11
   0  -5   6 343.662 60.9777   9
   0  -5  -6 340.009 79.8756   1
   0  -5   6 314.849 76.1264   1
   0  -5  -6 351.110 61.4839   9
   0   5   6 254.057 63.5924   7
   0   5  -6 332.128 60.4309   2
   1  -5   6 136.053 32.8853  11
   1  -5   6 155.375 30.6136   9
  -1  -5  -6 168.256 45.9200   1
  -1  -5  -6 124.954 45.0547   1
  -1  -5  -6 189.543 32.1427   9
  -1  -5  -6 108.356 30.8722   3
   1   5   6 174.550 33.8517   4
   1   5   6 145.783 35.2091   7
  -1   5  -6 178.958 32.9599   7
  -2  -5  -6 530.220 87.8689   9
  -2  -5  -6 479.677 88.9457   3
   2  -5   6 491.352 87.7238   9
   2   5   6 449.590 87.1854   2
   2   5   6 512.294 95.8314   4
   2   5   6 433.949 91.1817   7
  -3  -5  -6 134.975 34.4142   3
  -3  -5  -6 126.268 30.0483   9
   3   5   6 103.991 32.1511   7
   3   5   6 162.863 25.6633   5
   3   5   6 175.536 47.7279   4
  -4  -5  -6 278.543 49.8150   6
   4   5   6 236.751 34.4620   5
   4   5   6 112.923 40.6580   8
   4   5   6 163.488 48.1447  10
  -5  -5  -6 30.9054 12.8264   6
   5   5   6 16.8082 13.7940  10
   5   5   6 25.8771 5.89906   5
   5   5   6 26.8466 14.5171   8
   6   5   6 35.6567 6.63870   5
  -5  -6   6 22.1979 10.8582   6
   5   6  -6 9.28188 13.6146  10
   5   6  -6 36.7278 5.78407   5
  -4  -6   6 237.400 56.2301   6
   4   6  -6 333.779 66.5993  10
   4   6  -6 255.651 46.6852   5
   4   6  -6 249.684 53.6455   8
  -3  -6   6 142.511 43.5621   6
   3   6  -6 180.375 34.6834   5
   3   6  -6 280.493 61.8209  10
   3   6  -6 200.144 45.2435   8
   2  -6  -6 315.037 51.7252   9
   2  -6  -6 227.852 45.8186   5
  -2  -6   6 230.696 52.1469   3
   2   6  -6 228.850 50.0912   2
   2   6  -6 298.007 46.0243   5
   2   6  -6 273.059 59.1795   7
  -2   6   6 266.485 56.8518   7
   1  -6  -6 117.335 27.1977   9
   1  -6  -6 110.212 30.1272  11
  -1  -6   6 111.553 25.6624   9
   1  -6  -6 124.394 23.2321   5
  -1  -6   6 118.415 23.4317   5
  -1  -6   6 153.588 35.0627  11
   1   6  -6 128.130 26.9299   2
  -1   6   6 122.308 32.1602   7
   1   6  -6 218.221 37.3452   7
   0  -6   6 280.303 49.5954   5
   0  -6   6 280.371 58.5591  11
   0  -6   6 296.274 53.4823   9
   0  -6  -6 298.615 53.4943   9
   0  -6  -6 263.571 49.4021   5
   0   6  -6 284.258 58.1907   7
   0   6  -6 263.994 52.5139   2
   0   6   6 305.464 59.1329   7
   1  -6   6 121.263 29.7338  11
  -1  -6  -6 148.131 23.0206   5
  -1  -6  -6 121.533 31.0488   9
   1  -6   6 125.254 22.7048   5
  -1  -6  -6 103.789 26.7249   3
   1   6   6 126.085 31.8768   7
  -1   6  -6 112.378 29.1062   7
   2  -6   6 173.805 35.4235   5
  -2  -6  -6 178.907 42.6088   3
   2  -6   6 197.918 41.2654   9
  -2  -6  -6 205.907 41.0987   9
   2   6   6 246.651 48.3944   7
   2   6   6 210.344 35.2587   5
  -3  -6  -6 121.536 36.7375   6
   3   6   6 108.474 29.2089   8
   3   6   6 106.550 36.1015  10
   3   6   6 125.994 21.2357   5
  -4  -6  -6 189.275 39.0423   6
   4   6   6 122.357 38.1169  10
   4   6   6 142.906 34.8764   8
   4   6   6 139.663 25.7965   5
  -5  -6  -6 48.5009 17.1163   6
   5   6   6 29.0958 7.40280   5
   5   6   6 50.6270 14.9859   8
  -5  -7   6 24.0046 8.08163   6
   5   7  -6 15.1669 10.9324  10
  -4  -7   6 231.487 61.6005   6
   4   7  -6 278.676 54.1053   5
   4   7  -6 420.597 72.9748  10
   4   7  -6 337.873 61.5756   8
  -3  -7   6 188.564 39.0881   6
   3  -7  -6 140.095 25.4776   5
   3   7  -6 54.5059 31.6330   6
   3   7  -6 182.213 25.7422   5
   3   7  -6 143.612 43.1835  10
   3   7  -6 151.536 35.5996   8
   2  -7  -6 174.940 29.5978   5
  -2  -7   6 110.857 38.5209   6
   2   7  -6 184.542 54.6192  10
   2   7  -6 185.877 41.8980   6
   2   7  -6 165.889 39.5440   8
   1  -7  -6 266.469 46.1129   5
  -1  -7   6 233.438 45.7659   5
   1   7  -6 355.499 64.4645   7
   1   7  -6 229.639 56.9676   6
  -1   7   6 255.549 56.2148   7
   0  -7   6 53.6641 10.4282   5
   0  -7  -6 47.8166 14.7724   9
   0  -7  -6 51.0193 10.2856   5
   0  -7   6 41.1516 13.8234   9
   0   7   6 44.6153 17.4172   7
   0   7  -6 38.1798 19.2156   7
   1  -7   6 254.914 34.7362   5
  -1  -7  -6 148.929 37.5586   9
  -1  -7  -6 108.487 38.7718   3
   1  -7   6 176.278 38.8347   9
  -1  -7  -6 208.976 34.0196   5
   1   7   6 77.6473 43.4518   7
   1   7   6 371.972 54.0231   6
  -2  -7  -6 474.817 82.2023   6
   2  -7   6 340.608 62.9783   5
   2   7   6 330.816 78.9991   6
   2   7   6 279.586 70.1707   8
  -2   7  -6 414.785 72.3578   6
   3  -7   6 86.0990 21.9093   5
  -3  -7  -6 180.425 40.8110   6
   3   7   6 126.376 35.2690  10
   3   7   6 110.431 35.7522   6
   3   7   6 145.333 32.9175   8
   3   7   6 122.384 22.0149   5
  -4  -7  -6 295.193 66.3451   6
   4   7   6 320.651 56.0093   5
   4   7   6 331.503 62.7983   8
   4   7   6 351.743 68.1197  10
  -5  -7  -6 39.3081 10.9050   6
   5   7   6 27.1556 10.4108   8
  -4  -8   6 135.998 31.1664   6
   4   8  -6 118.654 32.2406  10
   3  -8  -6 90.8552 15.6927   5
  -3  -8   6 53.8190 27.2210   6
   3   8  -6 110.754 26.4278   6
   3   8  -6 76.4263 34.0434  10
   2  -8  -6 92.9940 17.0159   5
  -2  -8   6 39.0661 23.7290   6
   2   8  -6 113.275 28.4194   6
   2   8  -6 139.977 42.2109  10
   1  -8  -6 410.533 66.7883   5
  -1  -8   6 358.974 66.5595   5
  -1   8   6 447.877 79.4493   6
   1   8  -6 242.530 73.9527   6
   1   8  -6 479.886 96.8108  10
   0  -8   6 160.514 27.1223   5
   0  -8  -6 138.849 26.6222   5
   0   8  -6 121.621 35.5364   6
   0   8   6 166.841 38.6793   6
   1  -8   6 218.987 36.2367   5
  -1  -8  -6 180.368 35.6593   5
  -1   8  -6 180.076 43.2252   6
   1   8   6 239.805 51.9251   6
   2  -8   6 128.279 20.4997   5
  -2  -8  -6 63.6621 29.7912   6
   2   8   6 132.439 35.0871   6
  -3  -8  -6 125.655 34.2802   6
   3  -8   6 67.7662 14.2484   5
   3   8   6 73.0782 24.3261   6
   3   8   6 69.6017 20.0570   8
   4  -8   6 50.5250 9.65386   5
   4   8   6 49.6892 14.0973   8
  -4  -9   6 33.8462 9.50811   6
  -3  -9   6 78.4678 18.7878   6
   3  -9  -6 57.9733 11.0610   5
   3   9  -6 61.2689 16.9099   6
   3   9  -6 45.9859 20.0252  10
  -2  -9   6 29.6524 14.9289   6
   2  -9  -6 43.2264 8.50482   5
   2   9  -6 41.5852 15.8067   6
   2   9  -6 45.0665 22.5000  10
  -1  -9   6 163.091 34.7049   5
   1  -9  -6 172.565 34.4434   5
   1   9  -6 251.605 56.9280  10
   1   9  -6 206.373 43.6307   6
  -1   9   6 201.439 42.4456   6
   0  -9  -6 51.4116 11.7534   5
   0  -9   6 58.2500 12.1537   5
   0   9  -6 55.1956 19.2457   6
   0   9   6 60.7436 22.1287   6
   0   9  -6 90.1920 39.3376  10
   1  -9   6 125.940 20.0022   5
  -1  -9  -6 87.8789 19.1258   5
  -1   9  -6 94.8263 25.5767   6
   1   9   6 117.176 30.7986   6
  -2  -9  -6 77.9213 22.9927   6
   2  -9   6 70.7456 13.9031   5
   2   9   6 62.0611 21.8654   6
   3  -9   6 55.4707 10.8944   5
  -3  -9  -6 62.1394 18.0282   6
   3   9   6 50.9645 16.6895   6
  -4  -9  -6 89.4180 19.6777   6
  -3 -10   6 22.9184 7.36402   6
   3  10  -6 23.3483 8.80958   6
   2 -10  -6 29.9715 5.12426   5
  -2 -10   6 17.4530 8.69874   6
   2  10  -6 15.6008 10.8756  10
   2  10  -6 20.1746 9.69459   6
   1 -10  -6 218.380 32.9771   5
   1  10  -6 151.607 38.6514   6
   0 -10   6 72.8314 12.5233   5
   0 -10  -6 72.9204 12.4019   5
   0  10   6 68.8492 18.0838   6
   0  10  -6 30.1302 21.5611  10
   0  10  -6 81.3781 19.5737   6
   1 -10   6 157.056 24.4397   5
   1  10   6 177.675 33.0571   6
  -1  10  -6 32.5242 39.1566  10
  -1  10  -6 166.275 29.9904   6
   2 -10   6 44.7408 9.74300   5
  -2 -10  -6 54.1848 15.1459   6
   2  10   6 56.3030 14.8313   6
  -3 -10  -6 35.9309 9.73390   6
   3  10   6 29.7248 10.4585   6
   1  11  -6 212.833 39.7507   6
   0  11  -6 8.50188 4.95441   6
   0  11  -6 4.86660 7.50379  10
   1  11   6 62.1225 14.1428   6
   6   0  -7 90.7607 16.4296   5
  -4   0   7 130.698 29.1336   3
   4   0  -7 129.346 26.8034   2
   3   0  -7 738.234 126.389   2
  -3   0   7 642.049 131.152   3
  -3   0   7 811.007 131.440   1
  -2   0   7 147.336 26.6787  11
  -2   0   7 146.274 29.5876   1
   2   0  -7 137.230 25.9421   2
  -2   0   7 124.342 29.4664   3
   2   0  -7 141.447 30.6745   1
   1   0  -7 487.428 84.9679   9
  -1   0   7 513.256 87.1440   3
   1   0  -7 428.291 87.1047  11
  -1   0   7 393.011 87.9034   4
  -1   0   7 525.002 86.9782  11
   1   0  -7 483.870 85.7790   2
   1   0  -7 496.237 90.6799   1
   1   0  -7 686.054 88.4783   7
  -1   0   7 493.792 89.6247   1
   0   0  -7 118.576 23.2562  11
   0   0  -7 108.532 21.8350   2
   0   0   7 131.798 27.2224   1
   0   0  -7 157.958 30.2803   1
   0   0   7 120.486 23.3786  11
  -1   0  -7 638.908 109.455   1
  -1   0  -7 714.760 105.922   3
   1   0   7 719.084 108.426   4
  -1   0  -7 526.877 105.856  11
   1   0   7 520.911 106.565  11
   1   0   7 622.961 109.612   1
   1   0   7 568.883 104.904   7
  -2   0  -7 301.748 45.2813   3
   2   0   7 245.386 48.6551   1
   2   0   7 246.032 49.2474   4
  -2   0  -7 188.252 43.4418  11
  -2   0  -7 252.730 48.0756   1
   3   0   7 479.807 88.1519   4
  -3   0  -7 488.847 81.5482   3
  -3   0  -7 383.896 83.7952   1
   4   0   7 141.590 38.5737   4
  -4   0  -7 131.327 30.1302   3
   5   0   7 63.3955 12.1263   5
   6   0   7 23.6002 5.35237   5
   6   1  -7 16.0449 4.08553   5
   5   1  -7 156.387 31.2220   5
   5   1  -7 205.289 55.7678  10
  -4  -1   7 136.175 32.2981   3
  -4   1   7 120.448 30.7092   3
   4   1  -7 172.994 27.3210   5
   4   1  -7 159.884 29.7324   2
  -3  -1   7 225.058 37.6298  11
  -3  -1   7 205.247 43.3034   1
   3  -1  -7 187.909 36.2088   2
  -3  -1   7 213.978 39.5454   3
  -3   1   7 80.7914 42.3005   3
   3   1  -7 231.607 40.2166   7
  -2  -1   7 240.340 42.3534   1
  -2  -1   7 190.330 36.1690   3
   2  -1  -7 173.613 34.2934   9
  -2  -1   7 193.557 35.7884  11
   2  -1  -7 109.250 33.8886  11
   2  -1  -7 202.918 34.5445   2
   2   1  -7 214.145 34.4258   2
  -2   1   7 144.715 35.5007   1
   2   1  -7 253.895 45.5376   1
  -2   1   7 163.250 33.8391  11
   2   1  -7 330.097 39.8480   7
  -2   1   7 148.549 34.6666   3
  -1  -1   7 2736.45 452.978  11
   1  -1  -7 2814.64 451.393   9
  -1  -1   7 2629.46 457.382   1
   1  -1  -7 2759.63 455.797   1
   1  -1  -7 2532.30 452.360  11
   1   1  -7 2821.13 453.324   7
  -1   1   7 2079.46 453.067   4
  -1   1   7 2633.69 451.476   3
   1   1  -7 2883.22 451.715   2
  -1   1   7 2659.43 456.811   1
  -1   1   7 2729.93 453.642  11
   1   1  -7 2711.44 458.701   1
   0  -1   7 175.972 28.2883  11
   0  -1  -7 112.752 25.8818   3
   0  -1  -7 59.3453 28.0360  11
   0  -1  -7 155.188 30.6801   1
   0  -1   7 209.050 30.7632   4
   0  -1   7 131.673 26.3328   9
   0  -1  -7 146.564 27.0763   9
   0  -1   7 199.608 33.7137   1
   0   1   7 171.224 29.0643   4
   0   1  -7 204.587 35.2249   1
   0   1  -7 132.847 26.6367   2
   0   1   7 185.081 29.0242  11
   0   1  -7 154.989 27.5474   7
   0   1   7 168.222 32.6503   1
   0   1  -7 107.151 29.4439  11
   1  -1   7 2117.09 378.526   4
   1  -1   7 2355.29 377.893  11
  -1  -1  -7 2501.94 383.990   1
  -1  -1  -7 2309.16 377.279   3
   1  -1   7 2009.02 380.799   1
   1   1   7 1846.55 378.981   4
  -1   1  -7 2109.36 377.778  11
   1   1   7 2438.04 384.368   1
   1   1   7 2313.38 378.117   7
  -1   1  -7 2332.85 377.437   3
  -1   1  -7 1923.21 375.944   2
  -1   1  -7 2439.16 382.021   1
  -2  -1  -7 233.619 43.5954   1
   2  -1   7 175.617 39.0545   1
   2  -1   7 276.732 43.2911   4
   2   1   7 142.280 37.0630   7
  -2   1  -7 309.666 39.2600   3
   2   1   7 163.915 34.9403   2
  -2   1  -7 173.527 39.2399   1
   3  -1   7 271.233 60.8618   4
  -3  -1  -7 314.471 55.1160   3
  -3  -1  -7 299.647 62.6641   1
  -3   1  -7 312.829 54.8299   3
   3   1   7 300.199 53.8647   7
   3   1   7 262.543 62.8428   4
  -4  -1  -7 313.829 57.5885   3
   4  -1   7 340.936 68.5408   4
   4   1   7 204.823 50.2578   5
  -4   1  -7 256.458 55.4581   3
   4   1   7 371.148 71.6917   4
   5   1   7 138.079 34.8756   8
   6   1   7 33.1206 6.56473   5
   6   2  -7 97.5605 17.5856   5
   5   2  -7 85.7646 24.9499   8
   5   2  -7 81.5281 31.4757  10
   5   2  -7 72.3104 15.2092   5
   4  -2  -7 105.244 41.9440   4
  -4  -2   7 100.901 28.1948   3
  -4   2   7 104.362 26.3620   3
   4   2  -7 146.254 22.9440   5
   4   2  -7 162.593 27.5970   2
  -3  -2   7 270.815 47.7238  11
   3  -2  -7 242.187 43.8477   2
  -3  -2   7 218.229 46.5320   3
   3   2  -7 262.665 47.6289   7
   3   2  -7 244.414 43.7332   2
  -3   2   7 178.236 50.4748   3
   2  -2  -7 1171.28 194.776   9
   2  -2  -7 1067.76 196.278  11
  -2  -2   7 1081.52 209.291   1
  -2  -2   7 1144.03 196.503   3
  -2  -2   7 1039.32 197.373  11
   2   2  -7 1333.98 198.697   7
   2   2  -7 1177.32 194.382   2
   2   2  -7 1211.09 208.388   1
  -2   2   7 1005.81 194.417   3
  -1  -2   7 739.325 140.336   9
  -1  -2   7 763.388 143.611  11
  -1  -2   7 898.522 152.190   1
   1  -2  -7 883.199 145.151   1
   1  -2  -7 877.730 141.744   9
   1   2  -7 824.534 151.849   1
   1   2  -7 749.037 141.292   2
   1   2  -7 706.077 143.224   7
  -1   2   7 799.049 146.081   1
  -1   2   7 1034.70 141.247   3
   0  -2  -7 891.492 155.618   9
   0  -2   7 941.656 158.000   4
   0  -2  -7 827.151 160.150   1
   0  -2   7 905.172 157.066  11
   0  -2   7 824.069 154.798   9
   0  -2   7 998.491 163.763   1
   0   2  -7 882.143 156.379   7
   0   2  -7 1070.90 166.479   1
   0   2   7 931.881 157.448   4
   0   2  -7 862.616 155.011   2
   0   2   7 900.897 162.471   1
   1  -2   7 746.814 128.766   4
  -1  -2  -7 855.605 137.569   1
  -1  -2  -7 678.582 127.560   9
   1  -2   7 818.936 127.423   9
  -1  -2  -7 759.330 127.454   3
   1  -2   7 806.073 127.993  11
   1  -2   7 849.220 132.896   1
   1   2   7 1056.07 144.134   1
  -1   2  -7 771.845 126.480   2
   1   2   7 575.071 129.450   4
  -1   2  -7 608.829 126.496   7
   1   2   7 839.806 130.040   7
  -1   2  -7 845.186 133.719   1
   1   2   7 557.896 126.162   2
  -1   2  -7 442.923 128.098   3
  -2  -2  -7 1304.11 205.472   9
  -2  -2  -7 1069.13 213.003   1
   2  -2   7 998.355 208.077   4
   2  -2   7 1051.89 205.076   1
   2   2   7 1069.11 206.576   7
   2   2   7 1432.12 203.160   2
  -2   2  -7 1545.71 206.602   3
  -2   2  -7 1092.17 206.917   1
  -3  -2  -7 186.425 35.6166   3
   3  -2   7 172.746 40.9848   4
   3   2   7 177.824 43.5277   4
  -3   2  -7 219.721 35.2134   3
   3   2   7 110.421 32.7458   7
   4  -2   7 158.239 39.3431   4
  -4  -2  -7 165.122 33.9605   3
  -4  -2  -7 88.8447 29.0292   9
   4   2   7 168.618 26.7679   5
  -4   2  -7 155.340 32.6342   3
   4   2   7 151.043 47.7763   4
   5   2   7 140.061 34.6323   8
   5   2   7 103.731 21.2327   5
   6   2   7 167.641 32.8352   5
   6   2   7 215.945 38.2193   8
   6   3  -7 118.812 21.3027   5
  -5  -3   7 119.365 30.4432   6
   5   3  -7 158.872 42.7430  10
   5   3  -7 188.172 36.6986   8
   5   3  -7 126.103 25.9721   5
  -4  -3   7 110.550 35.5801   3
  -4  -3   7 125.386 34.1451   6
   4   3  -7 188.126 26.0032   5
   4   3  -7 122.502 39.9678  10
   4   3  -7 104.124 29.8364   7
   4   3  -7 144.700 35.6916   8
   3  -3  -7 250.845 50.4215   2
  -3  -3   7 292.859 54.3184   3
   3  -3  -7 346.097 52.6989   9
  -3  -3   7 264.715 55.8736  11
  -3   3   7 311.589 51.5676   3
   3   3  -7 234.290 49.8579   2
   3   3  -7 233.482 53.4830   7
   2  -3  -7 235.985 38.1815   9
  -2  -3   7 123.130 38.8407   3
  -2  -3   7 267.058 42.6185  11
  -2  -3   7 163.838 35.1307   9
  -2  -3   7 243.890 50.8971   1
  -2   3   7 81.2996 35.7279   3
   2   3  -7 358.464 46.8566   7
   2   3  -7 199.603 37.0156   2
   1  -3  -7 601.478 125.144   1
  -1  -3   7 702.033 125.103  11
   1  -3  -7 726.881 122.095   9
  -1  -3   7 700.425 120.855   9
  -1  -3   7 732.924 136.430   1
   1   3  -7 790.676 138.752   1
   1   3  -7 683.333 121.355   2
   1   3  -7 727.402 125.158   7
   0  -3   7 70.1959 17.9746  11
   0  -3   7 74.1538 22.5063   1
   0  -3   7 59.5657 17.0717   4
   0  -3  -7 89.0428 22.2899   1
   0  -3   7 78.9408 15.3454   9
   0  -3  -7 98.7585 17.2405   9
   0   3  -7 76.9748 15.5502   2
   0   3  -7 76.8999 17.4598   7
   0   3  -7 88.1102 26.5418   1
   0   3   7 88.5266 19.5652   7
  -1  -3  -7 332.884 57.4041   3
   1  -3   7 313.089 58.2874   4
   1  -3   7 302.462 62.5936   1
   1  -3   7 324.974 58.5400  11
  -1  -3  -7 347.251 58.1628   9
  -1  -3  -7 362.642 70.2738   1
   1  -3   7 326.718 57.4235   9
  -1   3  -7 336.413 66.2550   1
   1   3   7 358.374 61.4834   7
   1   3   7 303.921 56.2269   2
  -1   3  -7 299.516 57.7408   7
  -1   3  -7 325.508 56.5810   2
   1   3   7 289.060 60.1386   4
  -2  -3  -7 218.640 78.8243   1
  -2  -3  -7 657.106 75.1817   3
  -2  -3  -7 543.465 73.2484   9
   2  -3   7 520.513 74.1910   4
   2  -3   7 417.622 73.2601   9
   2  -3   7 109.932 70.3573   1
  -2  -3  -7 370.042 83.6466   1
   2  -3   7 350.220 69.8627  11
   2   3   7 522.052 84.6354   4
   2   3   7 342.725 70.6900   2
  -3  -3  -7 162.835 38.1878  11
  -3  -3  -7 194.341 36.1216   9
  -3  -3  -7 175.153 37.2083   3
   3  -3   7 203.975 40.7287   4
   3   3   7 174.282 43.4443   4
  -3   3  -7 162.213 35.5627   3
   3   3   7 160.666 36.6455   7
  -4  -3  -7 66.6688 20.5510   9
  -4  -3  -7 63.2268 22.1369   3
  -4  -3  -7 100.318 26.6109   6
   4   3   7 99.7691 28.8525   8
   4   3   7 69.0343 30.6659   4
   4   3   7 99.5115 17.1534   5
  -5  -3  -7 192.911 41.1006   6
   5   3   7 150.999 41.5850   8
   5   3   7 225.563 33.9670   5
   6   3   7 103.703 18.5361   5
   6   3   7 103.652 23.3001   8
   6   4  -7 22.1421 4.77943   5
  -5  -4   7 31.4183 12.4238   6
   5   4  -7 27.5269 20.5599  10
   5   4  -7 29.7865 6.87530   5
   5   4  -7 27.5142 16.4198   8
  -4  -4   7 728.235 151.656   6
   4   4  -7 676.371 158.077  10
   4   4  -7 986.644 151.682   8
   4   4  -7 930.714 142.477   5
   3  -4  -7 47.7480 16.6460   9
  -3  -4   7 51.4150 20.3629  11
  -3  -4   7 63.0237 17.0062   3
   3  -4  -7 51.4698 14.9198   2
   3   4  -7 45.4801 16.2644   2
   3   4  -7 50.9506 10.5801   5
   3   4  -7 39.7902 16.0568   7
  -2  -4   7 1459.15 222.156  11
  -2  -4   7 1128.56 218.596   3
  -2  -4   7 1312.90 241.179   1
   2  -4  -7 1175.99 216.834   9
   2   4  -7 1076.35 216.098   2
   2   4  -7 1421.78 222.649   7
   1  -4  -7 671.677 134.797   1
   1  -4  -7 761.338 151.222   1
  -1  -4   7 898.617 154.678   1
   1  -4  -7 817.517 130.084   9
  -1  -4   7 757.076 128.230   9
  -1  -4   7 692.001 133.201  11
   1   4  -7 593.176 131.346   2
   1   4  -7 784.502 133.112   7
   0  -4   7 337.185 62.1297  11
   0  -4  -7 298.754 68.7750   1
   0  -4   7 315.124 69.0227   1
   0  -4   7 323.905 58.6702   9
   0  -4  -7 334.832 72.1848   1
   0  -4  -7 342.048 59.6682   9
   0   4  -7 324.735 61.3753   7
   0   4   7 348.278 63.3410   7
   0   4  -7 347.154 75.6086   1
   0   4  -7 325.838 58.4760   2
  -1  -4  -7 580.758 99.0472   9
   1  -4   7 564.317 98.6905   9
  -1  -4  -7 564.969 98.3594   3
  -1  -4  -7 620.708 114.943   1
   1  -4   7 547.443 116.251   1
  -1  -4  -7 597.687 118.331   1
   1  -4   7 555.194 100.888  11
  -1   4  -7 560.742 111.628   1
   1   4   7 560.050 103.392   7
  -1   4  -7 583.739 97.8770   2
   1   4   7 585.321 97.6157   2
   1   4   7 495.291 100.723   4
  -1   4  -7 507.789 100.079   7
  -2  -4  -7 1749.89 371.651   1
  -2  -4  -7 2260.49 350.502   3
  -2  -4  -7 2326.22 349.129   9
   2  -4   7 1334.61 351.462   1
   2  -4   7 2565.84 349.500   9
   2  -4   7 2203.77 348.402  11
   2   4   7 1167.64 349.134   7
   2   4   7 2681.59 359.748   4
  -3  -4  -7 42.4913 15.6368   3
  -3  -4  -7 55.5182 14.5125   9
  -3  -4  -7 41.6048 21.1638  11
   3   4   7 55.8993 22.1928   4
   3   4   7 55.4604 17.5858   7
   3   4   7 47.8437 10.4470   5
  -4  -4  -7 955.221 151.459   6
   4   4   7 790.181 137.363   5
   4   4   7 784.891 153.499  10
   4   4   7 701.909 145.872   8
  -5  -4  -7 88.7337 21.7240   6
   5   4   7 66.8708 21.7959   8
   5   4   7 68.8796 25.6042  10
   5   4   7 53.7949 12.6109   5
   6   4   7 33.8047 11.8389   8
   6   4   7 40.7247 7.23293   5
   6   5  -7 57.8913 10.4271   5
  -5  -5   7 57.1386 16.8304   6
   5   5  -7 65.1219 18.6719   8
   5   5  -7 46.9977 10.9773   5
   5   5  -7 59.2445 24.3882  10
  -4  -5   7 120.747 31.6844   6
   4   5  -7 76.8407 36.6709  10
   4   5  -7 158.922 34.8926   8
   3  -5  -7 116.069 26.3048   9
  -3  -5   7 122.782 28.7598   3
   3   5  -7 126.796 22.0425   5
   3   5  -7 101.422 24.5929   2
   3   5  -7 121.367 30.4785   7
   2  -5  -7 472.958 74.3982   9
  -2  -5   7 445.291 77.4809   3
  -2  -5   7 390.898 82.1175  11
   2   5  -7 368.986 72.3675   2
   2   5  -7 455.538 81.2010   7
   2   5  -7 364.404 69.6827   5
  -2   5   7 339.202 76.9742   7
  -1  -5   7 161.038 44.6357   9
  -1  -5   7 230.241 68.0201   1
  -1  -5   7 335.312 53.3704  11
  -1  -5   7 299.818 67.5273   1
   1  -5  -7 249.943 47.2468   9
   1   5  -7 250.437 46.2978   2
  -1   5   7 244.962 51.6202   7
   1   5  -7 276.823 52.3848   7
   0  -5   7 231.238 50.9541   9
   0  -5  -7 334.641 52.9499   9
   0  -5   7 229.780 56.0289  11
   0   5  -7 280.918 51.3146   2
   0   5   7 323.216 57.0402   7
   0   5  -7 286.474 59.9293   7
  -1  -5  -7 359.926 80.4480   3
   1  -5   7 476.417 84.0108  11
  -1  -5  -7 541.467 81.3479   9
  -1  -5  -7 584.036 102.607   1
   1  -5   7 429.647 79.9959   9
   1   5   7 453.295 82.3758   4
   1   5   7 451.069 84.9106   7
  -1   5  -7 317.313 81.0194   7
  -2  -5  -7 776.080 141.136   3
  -2  -5  -7 903.499 139.075   9
   2  -5   7 831.631 138.881   9
   2   5   7 664.201 134.064   5
   2   5   7 870.408 144.673   7
   2   5   7 683.725 143.926   4
  -3  -5  -7 158.326 42.7543   3
  -3  -5  -7 185.477 40.5753   9
   3   5   7 223.449 35.9076   5
   3   5   7 206.637 45.5439   7
   3   5   7 228.490 58.2336   4
  -4  -5  -7 133.073 35.1604   6
   4   5   7 124.593 37.5259  10
   4   5   7 122.270 33.2333   8
   4   5   7 116.697 22.3708   5
  -5  -5  -7 39.0159 13.6204   6
   5   5   7 38.5109 16.2329   8
   5   5   7 34.8588 7.07580   5
   5   5   7 22.1979 14.9390  10
   6   5   7 42.9967 10.6485   8
   6   5   7 38.1961 7.40225   5
  -5  -6   7 36.9136 15.4725   6
   5   6  -7 34.5111 20.8092  10
   5   6  -7 29.7520 6.55516   5
  -4  -6   7 147.339 41.8296   6
   4   6  -7 189.703 42.1616   8
   4   6  -7 258.515 33.7300   5
   4   6  -7 140.932 48.2123  10
  -3  -6   7 311.678 71.4650   6
   3   6  -7 343.557 60.7789   5
   3   6  -7 341.253 70.4052   8
   3   6  -7 406.614 84.8674  10
  -2  -6   7 388.654 73.2512   3
   2  -6  -7 324.342 65.6517   5
   2  -6  -7 412.671 70.9875   9
   2   6  -7 348.592 65.6544   5
   2   6  -7 389.271 70.3109   2
  -2   6   7 388.058 77.1735   7
   2   6  -7 437.231 77.4158   7
  -1  -6   7 125.815 29.0811   9
   1  -6  -7 196.586 33.0184   9
  -1  -6   7 151.702 35.9174  11
   1  -6  -7 146.293 26.9656   5
   1  -6  -7 133.985 35.0838  11
  -1  -6   7 175.376 27.4996   5
   1   6  -7 175.160 31.2280   2
  -1   6   7 136.686 39.7018   7
   1   6  -7 114.442 33.3442   7
   0  -6  -7 225.279 44.8636   9
   0  -6  -7 225.806 40.3078   5
   0  -6   7 242.673 44.1807   9
   0  -6   7 209.045 49.4403  11
   0  -6   7 243.234 40.6023   5
   0   6   7 218.109 49.6608   7
   0   6  -7 210.757 43.6528   2
   0   6  -7 254.371 47.9101   7
  -1  -6  -7 98.9785 26.3050   3
   1  -6   7 136.206 29.1214   9
  -1  -6  -7 117.882 27.3041   9
   1  -6   7 102.854 29.4279  11
  -1  -6  -7 134.573 22.2857   5
   1  -6   7 111.601 21.8190   5
   1   6   7 118.820 31.1866   7
  -1   6  -7 107.306 28.0852   7
  -2  -6  -7 428.273 77.1290   3
   2  -6   7 478.884 76.1415   9
   2  -6   7 456.331 68.7399   5
  -2  -6  -7 360.702 73.1241   9
   2   6   7 352.265 67.8614   5
   2   6   7 305.666 77.1883   7
  -3  -6  -7 217.532 47.4594   6
   3   6   7 180.626 41.0512   8
   3   6   7 153.384 46.5810  10
   3   6   7 187.273 32.3238   5
  -4  -6  -7 125.085 34.6516   6
   4   6   7 95.0603 33.4989  10
   4   6   7 131.421 31.1106   8
   4   6   7 116.401 20.9603   5
   5   6   7 32.1810 6.71833   5
   5   6   7 37.1862 13.6190   8
  -5  -7   7 39.6817 9.98511   6
   5   7  -7 21.8556 13.0315  10
  -4  -7   7 97.6719 27.5704   6
   4   7  -7 76.2078 32.0295  10
   4   7  -7 130.459 26.7438   8
   3  -7  -7 50.6294 9.85413   5
  -3  -7   7 65.5435 20.9840   6
   3   7  -7 32.0480 25.2699  10
   3   7  -7 19.5030 15.1564   6
   3   7  -7 67.9227 10.0658   5
   3   7  -7 50.6762 18.3745   8
   2  -7  -7 142.964 18.1955   5
  -2  -7   7 137.433 33.1866   6
   2   7  -7 93.7447 26.3189   8
   2   7  -7 28.9766 28.8532  10
   2   7  -7 72.9153 26.5225   6
  -1  -7   7 560.405 76.7256   5
   1  -7  -7 451.131 76.4320   5
   1  -7  -7 472.173 83.7861   9
   1   7  -7 258.211 83.4088   6
   1   7  -7 382.051 82.3223   2
  -1   7   7 516.466 94.8081   6
  -1   7   7 477.543 90.8935   7
   1   7  -7 403.969 91.1572   7
   0  -7  -7 98.2548 24.0379   9
   0  -7   7 89.8372 22.7743   9
   0  -7   7 108.376 19.1097   5
   0  -7  -7 108.186 18.9992   5
   0   7  -7 106.670 30.7624   7
   0   7   7 80.3978 26.9807   7
   1  -7   7 437.836 76.1126   5
   1  -7   7 492.829 82.7957   9
  -1  -7  -7 356.457 81.0193   9
  -1  -7  -7 502.513 75.7487   5
   1   7   7 610.033 91.1389   6
   1   7   7 318.848 87.2282   7
  -1   7  -7 329.048 86.4213   6
   2  -7   7 295.537 67.0099   5
  -2  -7  -7 400.645 78.2866   6
   2   7   7 242.434 72.5116   8
  -2   7  -7 522.396 76.7642   6
   2   7   7 524.982 81.3472   6
   3  -7   7 29.2456 9.45133   5
  -3  -7  -7 62.9420 23.3824   6
   3   7   7 80.0010 24.0869   6
   3   7   7 54.0540 9.69073   5
   3   7   7 42.3131 18.5054   8
  -4  -7  -7 248.675 47.2087   6
   4   7   7 187.506 35.1502   5
   4   7   7 184.839 41.6397   8
  -5  -7  -7 99.1967 20.0729   6
   5   7   7 70.6655 18.0756   8
  -4  -8   7 187.551 35.6416   6
   4   8  -7 101.081 31.7883  10
  -3  -8   7 78.9926 29.0563   6
   3  -8  -7 111.698 19.0938   5
   3   8  -7 127.089 38.2913  10
   3   8  -7 98.2101 27.5126   6
  -2  -8   7 89.1424 42.5955   6
   2  -8  -7 178.835 36.2491   5
   2   8  -7 227.216 47.7283   6
   2   8  -7 408.262 69.9804  10
   1  -8  -7 287.287 40.7837   5
  -1  -8   7 279.276 40.7439   5
   1   8  -7 105.117 55.8655  10
  -1   8   7 278.070 53.0656   6
   1   8  -7 186.716 50.3827   6
   0  -8   7 146.122 24.6712   5
   0  -8  -7 152.394 24.5765   5
   0   8   7 151.600 38.9455   6
   0   8  -7 80.5290 31.6819   6
   1  -8   7 172.968 30.6092   5
  -1  -8  -7 144.645 30.0147   5
   1   8   7 170.846 46.3089   6
  -1   8  -7 192.964 41.0002   6
   2  -8   7 274.529 40.9161   5
  -2  -8  -7 251.855 53.9278   6
   2   8   7 157.896 49.8381   6
   3  -8   7 65.4383 13.2518   5
  -3  -8  -7 72.5791 25.8688   6
   3   8   7 57.7055 19.6200   8
   3   8   7 95.0660 25.2070   6
   4  -8   7 119.042 22.1795   5
   4   8   7 131.088 26.4029   8
  -4  -9   7 41.5336 8.69493   6
   4   9  -7 0.77555 9.81616  10
  -3  -9   7 45.7046 14.1222   6
   3  -9  -7 42.2957 7.16358   5
   3   9  -7 25.1281 11.9697   6
   3   9  -7 24.6446 15.8591  10
   2  -9  -7 46.8793 8.08528   5
  -2  -9   7 23.5360 14.0872   6
   2   9  -7 44.6471 15.3261   6
   2   9  -7 25.5066 19.8668  10
   1  -9  -7 174.762 29.6800   5
  -1  -9   7 191.645 30.6046   5
   1   9  -7 84.7457 42.0391  10
  -1   9   7 197.416 38.8222   6
   1   9  -7 183.684 39.2390   6
   0  -9  -7 87.6815 19.8678   5
   0  -9   7 95.3191 20.1435   5
   0   9  -7 132.719 30.3608   6
   0   9   7 141.986 32.2150   6
   0   9  -7 109.689 43.9698  10
  -1  -9  -7 95.9048 22.6737   5
   1  -9   7 124.025 23.0056   5
  -1   9  -7 129.383 30.0664   6
   1   9   7 173.134 36.6711   6
   2  -9   7 45.5037 9.39339   5
  -2  -9  -7 49.6448 18.4926   6
   2   9   7 36.1842 17.2199   6
   3  -9   7 67.3794 13.1642   5
  -3  -9  -7 91.0679 20.1697   6
   3   9   7 57.4731 17.4633   6
  -4  -9  -7 68.4470 15.4084   6
  -3 -10   7 40.3157 9.44040   6
   3  10  -7 18.4122 8.82137   6
  -2 -10   7 44.4550 14.3723   6
   2 -10  -7 43.7349 8.96219   5
   2  10  -7 57.1978 18.0221  10
   2  10  -7 47.4230 14.1339   6
   1 -10  -7 86.6553 12.9771   5
   1  10  -7 77.6699 19.2510   6
   1  10  -7 24.6039 27.9502  10
   0 -10   7 26.4921 5.15787   5
   0 -10  -7 21.1430 4.89645   5
   0  10  -7 20.9813 9.98238   6
   0  10  -7 0.85619 11.0669  10
   0  10   7 22.2128 10.3076   6
   1 -10   7 72.8633 12.2308   5
  -1  10  -7 8.19048 30.5202  10
  -1  10  -7 64.0973 16.1990   6
   1  10   7 83.8922 20.0158   6
   2 -10   7 43.9612 9.27879   5
  -2 -10  -7 53.1455 15.9688   6
   2  10   7 47.9403 13.9721   6
  -3 -10  -7 35.4913 9.73211   6
   3  10   7 30.6726 8.43920   6
   1  11  -7 150.130 29.2314   6
   0  11  -7 22.0460 7.06865   6
   0  11  -7 21.4275 11.6147  10
   1  11   7 66.2181 14.6894   6
   6   0  -8 33.7351 6.81121   5
   4   0  -8 119.765 23.1669   2
  -4   0   8 98.7363 24.9226   3
  -3   0   8 1172.60 183.011   1
  -3   0   8 888.146 182.657   3
  -2   0   8 125.814 28.3907   1
  -2   0   8 139.646 25.5783  11
   2   0  -8 130.899 29.8596   1
  -2   0   8 135.625 27.6495   3
   2   0  -8 124.844 24.4395   2
   0   0   8 343.010 59.7442   1
   0   0  -8 364.093 62.2004   1
   0   0   8 305.371 54.9154  11
   0   0   8 315.766 55.9831   4
   0   0  -8 272.025 53.1939   2
   0   0  -8 275.181 54.5662  11
   1   0   8 9999.99 1609.45   1
  -1   0  -8 9880.90 1609.01   1
   1   0   8 9806.98 1603.53   7
  -1   0  -8 8264.98 1605.72  11
   2   0   8 128.659 21.4986   7
   2   0   8 113.953 26.7829   1
   2   0   8 99.8352 26.5777   4
  -2   0  -8 122.883 23.2214   3
  -2   0  -8 112.790 26.1978   1
   3   0   8 493.373 96.1934   4
  -3   0  -8 486.152 91.6034   1
  -3   0  -8 472.700 86.8871   3
   4   0   8 133.431 39.2174   4
  -4   0  -8 153.528 31.8586   3
   5   0   8 312.209 54.2836   5
   6   0   8 16.5790 4.16806   5
   6   1  -8 20.1115 4.73616   5
   5   1  -8 346.465 79.6731   5
   5   1  -8 620.089 108.875  10
  -4  -1   8 116.177 28.5586   3
   4  -1  -8 123.731 25.7261   2
   4   1  -8 121.784 27.8848   2
   4   1  -8 141.711 23.0931   5
  -4   1   8 107.747 26.7341   3
   3  -1  -8 224.065 41.6759   2
  -3  -1   8 220.188 48.0449   1
  -3  -1   8 248.404 44.6657   3
  -3  -1   8 236.623 45.0788  11
   3   1  -8 206.655 42.8474   2
   3   1  -8 232.605 44.5207   7
  -3   1   8 200.370 44.3419   3
  -2  -1   8 642.935 119.953   1
   2  -1  -8 596.831 115.401   1
   2  -1  -8 726.674 113.507   9
  -2  -1   8 735.059 115.666   3
  -2  -1   8 626.308 114.687  11
   2  -1  -8 536.836 113.301  11
   2  -1  -8 627.377 113.377   2
   2   1  -8 599.383 115.430   7
  -2   1   8 678.960 115.665   1
   2   1  -8 708.930 113.407   2
  -2   1   8 839.967 118.072  11
   2   1  -8 601.846 121.965   1
  -2   1   8 648.648 114.180   3
   0  -1   8 1538.57 245.041   1
   0  -1   8 1448.51 241.249   4
   0  -1  -8 1230.59 237.471   3
   0  -1   8 1386.79 239.517  11
   0  -1  -8 1240.15 242.095   1
   0  -1  -8 1188.33 238.304   9
   0   1   8 1493.90 240.227  11
   0   1  -8 1290.56 239.105   7
   0   1   8 1613.56 246.408   1
   0   1  -8 1308.16 238.052   2
   0   1   8 1278.67 239.973   4
   0   1  -8 1889.80 250.126   1
  -2  -1  -8 1116.99 189.244   1
  -2  -1  -8 1119.19 182.899   3
   2  -1   8 899.590 185.493   4
   2  -1   8 1136.73 186.041   1
   2   1   8 1128.90 183.060   7
   2   1   8 722.113 185.280   4
  -2   1  -8 1020.03 182.570   3
  -2   1  -8 1203.67 182.717  11
   2   1   8 1108.73 191.378   1
  -2   1  -8 1181.12 186.848   1
  -3  -1  -8 271.641 63.9607   1
  -3  -1  -8 354.101 59.6464   3
   3  -1   8 330.592 65.8051   4
   3   1   8 336.031 69.0362   4
   3   1   8 225.420 56.4465   7
  -3   1  -8 382.925 59.0071   3
   4  -1   8 158.174 43.9666   4
  -4  -1  -8 135.444 31.6601   3
   4   1   8 176.844 42.9529   4
   4   1   8 135.902 25.6292   5
  -4   1  -8 123.476 30.5847   3
   5   1   8 460.303 89.9634   8
   6   1   8 48.8592 9.17143   5
   6   2  -8 82.1629 15.0067   5
   5   2  -8 86.3477 31.4606  10
   5   2  -8 72.0524 22.6884   8
   5   2  -8 72.4875 14.6383   5
  -4  -2   8 358.764 73.2560   3
  -4   2   8 347.383 70.6272   3
   4   2  -8 466.234 71.0520   2
   4   2  -8 382.251 66.8500   5
   3  -2  -8 139.042 28.3641   2
  -3  -2   8 145.220 31.0651  11
  -3  -2   8 174.677 32.6156   3
   3   2  -8 161.568 28.4044   2
   3   2  -8 133.611 31.2497   7
  -3   2   8 137.043 31.9462   3
   2  -2  -8 3157.21 531.371  11
  -2  -2   8 3573.81 533.845   3
  -2  -2   8 2618.11 539.767   1
   2  -2  -8 3717.19 531.061   9
  -2  -2   8 2789.47 533.121  11
  -2  -2   8 2720.57 528.296   9
   2   2  -8 3269.61 530.957   2
  -2   2   8 3146.51 531.139   3
   2   2  -8 2978.26 544.454   1
   2   2  -8 3290.93 534.058   7
   1  -2  -8 6180.73 1066.43   9
  -1  -2   8 6539.62 1069.35  11
  -1  -2   8 5692.38 1064.96   9
   1  -2  -8 6480.76 1072.05   1
  -1  -2   8 6502.40 1077.53   1
   1   2  -8 6478.34 1078.86   1
   1   2  -8 6206.04 1068.33   2
  -1   2   8 6369.60 1072.89   1
   0  -2  -8 1156.86 204.320   3
   0  -2   8 1316.52 208.594   4
   0  -2  -8 1240.07 205.650   9
   0  -2   8 1115.07 204.614   9
   0  -2  -8 1116.85 210.610   1
   0  -2   8 1200.61 206.899  11
   0  -2   8 1158.44 211.596   1
   0   2   8 1338.06 207.038   4
   0   2  -8 1227.86 206.305   7
   0   2  -8 1214.48 213.499   1
   0   2  -8 1173.59 204.916   2
   0   2   8 1202.28 212.917   1
   1  -2   8 3273.21 566.992   9
  -1  -2  -8 3468.34 567.422   3
  -1  -2  -8 2961.14 574.353   1
   1  -2   8 3585.61 568.294  11
   1  -2   8 3493.13 573.327   1
   1  -2   8 3127.00 568.822   4
  -1   2  -8 3835.70 570.236   3
   1   2   8 3149.73 570.344   4
  -1   2  -8 3160.30 566.667   2
   1   2   8 3427.50 578.251   1
   1   2   8 3565.54 569.976   7
  -1   2  -8 3322.50 566.683   7
  -1   2  -8 3149.80 573.283   1
  -2  -2  -8 6202.75 1034.36   9
   2  -2   8 6396.13 1034.04  11
   2  -2   8 6309.18 1037.37   1
  -2  -2  -8 6116.75 1044.84   1
  -2  -2  -8 7418.81 1035.90   3
   2  -2   8 6072.90 1037.55   4
  -2   2  -8 6166.54 1038.72   1
   2   2   8 5056.45 1038.95   4
   2   2   8 6321.65 1037.35   7
   2   2   8 5294.60 1033.28   2
  -2   2  -8 5838.32 1035.31   3
   3  -2   8 90.8446 30.1691   4
  -3  -2  -8 108.215 24.6233   3
  -3   2  -8 98.9532 24.0669   3
   3   2   8 136.923 31.0774   4
   3   2   8 132.428 25.2993   7
  -4  -2  -8 356.093 65.5014   3
   4  -2   8 421.390 76.4174   4
  -4  -2  -8 219.856 59.4398   9
   4   2   8 345.311 76.2907   4
  -4   2  -8 312.766 62.8381   3
   4   2   8 337.519 57.2285   5
   5   2   8 80.4581 17.3381   5
   5   2   8 123.719 29.7935   8
   6   2   8 167.209 32.9777   8
   6   2   8 151.996 27.6596   5
   6   3  -8 158.893 28.1061   5
  -5  -3   8 264.645 53.6986   6
   5   3  -8 232.659 48.4615   5
   5   3  -8 288.701 65.5220  10
   5   3  -8 335.973 58.5041   8
  -4  -3   8 276.902 56.4943   6
  -4  -3   8 192.441 54.5250   3
   4   3  -8 361.509 69.4950  10
   4   3  -8 262.593 58.7226   7
   4   3  -8 248.506 51.6974   2
   4   3  -8 324.252 58.0343   8
   4   3  -8 230.039 48.0328   5
  -3  -3   8 85.2303 22.9895   3
   3  -3  -8 89.9156 20.6279   2
   3  -3  -8 107.657 21.5597   9
  -3  -3   8 118.304 28.4487  11
   3   3  -8 89.2922 24.3102   7
   3   3  -8 92.4005 20.4338   2
  -3   3   8 96.8188 23.6881   3
  -2  -3   8 1079.56 177.725  11
  -2  -3   8 835.920 184.457   1
   2  -3  -8 1313.32 175.027   9
  -2  -3   8 994.017 171.839   9
  -2  -3   8 1428.09 183.450   3
  -2   3   8 1027.20 174.305   3
   2   3  -8 824.368 181.735   7
   2   3  -8 599.043 174.017   2
  -1  -3   8 4361.80 717.661  11
  -1  -3   8 4065.10 712.499   9
   1  -3  -8 4178.24 713.752   9
   1  -3  -8 3862.93 718.634   1
  -1  -3   8 3904.16 725.530   1
   1   3  -8 3968.32 714.164   2
   1   3  -8 4352.79 716.783   7
   1   3  -8 5038.46 738.429   1
   0  -3   8 165.442 33.0103  11
   0  -3   8 133.019 33.1360   1
   0  -3  -8 142.224 40.9313   1
   0  -3   8 131.852 24.8128   9
   0  -3  -8 145.849 26.2269   9
   0  -3   8 104.025 27.0921   4
   0   3  -8 138.958 25.2445   2
   0   3   8 151.118 26.6475   4
   0   3  -8 117.902 34.3401   1
   0   3   8 163.078 35.2033   1
   0   3  -8 122.146 26.9774   7
   1  -3   8 1694.80 328.703   1
  -1  -3  -8 1911.82 336.246   1
  -1  -3  -8 1973.01 323.313   3
   1  -3   8 1805.27 324.393   4
   1  -3   8 2000.08 324.798  11
  -1  -3  -8 1879.69 323.607   9
   1  -3   8 1980.52 323.313   9
  -1   3  -8 1807.00 323.482   7
   1   3   8 1816.66 329.078   4
   1   3   8 2030.03 327.140   7
  -1   3  -8 1972.56 334.487   1
  -1   3  -8 1907.37 322.651   2
   2  -3   8 2312.95 396.212   4
  -2  -3  -8 2331.55 406.020   1
   2  -3   8 2235.87 392.755  11
  -2  -3  -8 1888.46 393.696   3
  -2  -3  -8 2456.80 414.546   1
  -2  -3  -8 3313.53 398.147   9
   2   3   8 1814.48 393.023   2
  -2   3  -8 1907.66 394.481   3
   2   3   8 2727.40 398.308   7
   2   3   8 2158.16 399.782   4
   3  -3   8 69.4814 28.9971   4
  -3  -3  -8 137.083 27.5962   3
  -3  -3  -8 110.777 25.6517   9
   3   3   8 69.5573 24.1030   7
   3   3   8 146.009 34.6424   4
   3   3   8 130.276 21.2555   5
  -3   3  -8 138.777 26.0817   3
  -4  -3  -8 229.123 44.3975   6
  -4  -3  -8 104.853 36.2866   9
  -4  -3  -8 183.360 41.3248   3
   4   3   8 138.146 43.8808   8
   4   3   8 247.916 53.8163   4
   4   3   8 227.700 34.2236   5
  -4   3  -8 208.460 41.6800   3
  -5  -3  -8 794.310 105.187   6
   5   3   8 318.333 99.5436   8
   5   3   8 557.219 94.0303   5
   6   3   8 103.844 23.9724   8
   6   3   8 115.994 19.6389   5
   6   4  -8 35.0826 6.87892   5
  -5  -4   8 20.6555 11.7959   6
   5   4  -8 14.3238 15.2215  10
   5   4  -8 26.4122 5.78028   5
   5   4  -8 22.9907 13.0434   8
  -4  -4   8 1196.62 215.993   6
   4   4  -8 1336.20 216.074   8
   4   4  -8 1022.22 206.316   5
   4   4  -8 1300.40 226.906  10
  -3  -4   8 57.1459 17.4673   3
  -3  -4   8 80.0304 20.9501  11
   3  -4  -8 69.1537 18.6121   9
   3   4  -8 73.5908 21.4051   7
   3   4  -8 51.5899 12.4352   5
   3   4  -8 58.0406 15.5502   2
  -2  -4   8 1667.18 319.083  11
  -2  -4   8 1481.46 328.772   1
   2  -4  -8 2136.00 315.585   9
  -2  -4   8 2112.80 318.210   3
   2   4  -8 1733.28 319.253   7
   2   4  -8 1892.28 315.187   2
  -1  -4   8 157.052 31.0014   9
  -1  -4   8 206.614 44.9414   1
  -1  -4   8 162.438 37.2051  11
   1  -4  -8 158.752 36.4640   1
   1   4  -8 180.660 51.8666   1
   1   4  -8 156.244 40.1557   7
   1   4  -8 170.687 32.6326   2
   0  -4  -8 93.5964 19.0215   9
   0  -4  -8 81.8660 23.9406   1
   0  -4  -8 74.8719 26.6847   1
   0  -4   8 79.0715 19.7716  11
   0  -4   8 84.5454 25.9595   1
   0  -4   8 78.2220 16.8905   9
   0   4  -8 81.5167 19.6858   7
   0   4   8 86.9116 21.9749   7
   0   4   8 83.2059 19.4835   4
   0   4  -8 81.3296 17.4773   2
   0   4  -8 79.8446 29.3335   1
   1  -4   8 154.646 34.6724   4
  -1  -4  -8 233.848 56.8707   1
  -1  -4  -8 189.697 33.0449   3
  -1  -4  -8 181.030 44.3164   1
   1  -4   8 162.692 34.5338  11
  -1  -4  -8 128.134 36.2893   9
   1  -4   8 182.692 32.6734   9
   1   4   8 147.551 34.8279   4
  -1   4  -8 182.537 32.0849   2
  -1   4  -8 167.116 33.3832   7
  -2  -4  -8 3539.90 685.354   3
   2  -4   8 4193.40 683.497   9
  -2  -4  -8 4619.44 684.749   9
  -2  -4  -8 3779.06 720.635   1
   2  -4   8 4249.85 684.916  11
   2  -4   8 4182.77 697.209   1
   2   4   8 3064.14 689.221   4
   2   4   8 4553.09 690.181   7
  -3  -4  -8 108.686 23.6269   3
  -3  -4  -8 52.6202 22.5893  11
  -3  -4  -8 77.5447 21.7444   9
   3   4   8 53.3749 20.4132   7
   3   4   8 94.8706 15.5690   5
   3   4   8 104.687 30.3378   4
  -4  -4  -8 1162.20 177.045   6
   4   4   8 815.342 179.613  10
   4   4   8 965.879 162.661   5
   4   4   8 885.505 171.671   8
  -5  -4  -8 52.1509 16.8979   6
   5   4   8 36.4755 8.64858   5
   5   4   8 47.0507 18.7383   8
   6   4   8 56.8438 13.5327   8
   6   4   8 40.8598 8.57962   5
   6   5  -8 57.4918 10.5193   5
  -5  -5   8 68.9857 19.2330   6
   5   5  -8 85.0429 27.8439  10
   5   5  -8 60.7970 13.1754   5
  -4  -5   8 239.064 64.3053   6
   4   5  -8 409.981 67.5342   8
   4   5  -8 250.383 55.0728   5
   4   5  -8 409.079 83.4543  10
  -3  -5   8 153.031 46.6062   6
   3  -5  -8 161.770 34.1014   9
  -3  -5   8 143.471 36.1252   3
   3   5  -8 167.752 34.0810   2
   3   5  -8 165.173 30.0145   5
   3   5  -8 178.505 39.8480   7
  -3   5   8 201.551 46.3732   7
  -2  -5   8 112.364 34.0262  11
   2  -5  -8 162.749 29.8591   9
   2   5  -8 155.611 39.7846   7
  -2   5   8 112.207 32.3699   7
   2   5  -8 142.393 25.2019   5
   2   5  -8 152.604 30.9335   2
  -1  -5   8 285.381 79.3133   1
   1  -5  -8 395.314 60.1918   9
  -1  -5   8 341.083 66.9967  11
  -1  -5   8 242.369 56.9512   9
  -1  -5   8 337.078 76.1952   1
  -1   5   8 340.319 64.2036   7
   1   5  -8 284.451 64.0938   7
   1   5  -8 363.372 58.9933   2
   0  -5   8 242.579 40.2376   9
   0  -5  -8 252.842 41.7110   9
   0  -5   8 188.935 45.2795  11
   0  -5  -8 163.548 53.8778   1
   0   5  -8 186.128 47.6294   7
   0   5   8 227.161 45.2566   7
   0   5  -8 213.165 40.1304   2
   1  -5   8 536.147 117.406  11
   1  -5   8 655.215 114.625   9
  -1  -5  -8 795.676 116.073   9
  -1  -5  -8 598.891 132.522   1
   1   5   8 762.239 121.041   7
  -1   5  -8 771.640 114.286   2
  -1   5  -8 509.946 114.764   7
   1   5   8 582.393 116.778   4
  -2  -5  -8 189.632 40.9276   3
   2  -5   8 193.865 42.0748   9
  -2  -5  -8 186.048 39.4163   9
   2   5   8 207.038 34.5086   5
   2   5   8 167.852 45.1162   4
   2   5   8 232.249 45.3855   7
  -3  -5  -8 301.385 62.5518   3
  -3  -5  -8 266.898 58.5392   9
   3   5   8 316.657 64.8227   7
   3   5   8 351.099 73.0455   4
   3   5   8 318.859 54.1327   5
  -4  -5  -8 158.545 40.4483   6
   4   5   8 131.322 44.1710  10
   4   5   8 91.2966 35.9314   8
   4   5   8 208.857 27.4648   5
  -5  -5  -8 72.1145 19.6755   6
   5   5   8 55.5635 19.4644   8
   5   5   8 52.4456 10.9267   5
   6   5   8 50.6458 12.1449   8
   5   6  -8 52.2158 20.9094  10
   5   6  -8 40.0535 8.55387   5
  -4  -6   8 258.537 58.5188   6
   4   6  -8 344.383 69.7358  10
   4   6  -8 256.159 49.0240   5
   4   6  -8 275.059 56.2230   8
  -3  -6   8 377.421 77.1747   6
   3   6  -8 318.119 73.0598   8
   3   6  -8 401.143 87.1248  10
   3   6  -8 394.402 64.7597   5
   2  -6  -8 488.504 83.6888   5
   2  -6  -8 463.886 88.0924   9
  -2  -6   8 496.444 91.4728   3
   2   6  -8 475.779 97.6263   7
   2   6  -8 527.368 83.8874   5
  -2   6   8 411.501 93.3276   7
   2   6  -8 534.641 88.8606   2
   1  -6  -8 90.2579 18.1088   5
  -1  -6   8 103.344 18.7041   5
   1  -6  -8 120.707 23.4472   9
  -1  -6   8 81.9113 20.1416   9
  -1   6   8 82.1345 26.2414   7
   1   6  -8 108.171 22.1410   2
   1   6  -8 79.6956 25.4434   7
   0  -6   8 131.230 25.3110   9
   0  -6   8 132.754 34.3488  11
   0  -6   8 128.195 22.4795   5
   0  -6  -8 130.521 22.2457   5
   0   6  -8 109.275 25.9953   2
   0   6   8 78.9860 32.4324   7
   0   6  -8 114.983 30.1340   7
   1  -6   8 89.1170 20.9694   9
  -1  -6  -8 80.9498 16.7129   5
   1  -6   8 83.2417 23.9847  11
   1  -6   8 97.9044 16.8544   5
  -1  -6  -8 88.9700 20.8079   3
  -1  -6  -8 74.4546 20.4826   9
  -1   6  -8 69.4604 21.7036   7
   1   6   8 72.3735 24.1349   7
  -2  -6  -8 780.485 139.801   3
   2  -6   8 778.809 130.713   5
   2  -6   8 705.427 136.257   9
  -2  -6  -8 800.625 136.135   9
   2   6   8 749.595 142.630   7
   2   6   8 759.306 130.056   5
  -3  -6  -8 333.890 50.6000   6
   3  -6   8 193.469 36.4260   5
   3   6   8 132.125 42.3139   8
   3   6   8 194.811 35.7943   5
  -4  -6  -8 216.611 44.4467   6
   4   6   8 180.892 40.4871   8
   4   6   8 146.604 43.2232  10
   4   6   8 168.836 30.8280   5
  -5  -6  -8 49.0924 16.9496   6
   5   6   8 44.0197 7.91230   5
   5   6   8 28.7131 13.8593   8
  -5  -7   8 21.0067 8.56767   6
   5   7  -8 18.1341 11.6268  10
  -4  -7   8 125.040 30.7967   6
   4   7  -8 111.981 22.0462   5
   4   7  -8 138.902 37.5565  10
  -3  -7   8 28.3905 14.8915   6
   3  -7  -8 20.8770 5.50267   5
   3   7  -8 24.1348 5.42577   5
   3   7  -8 23.2112 13.2965   8
   3   7  -8 14.5760 18.4508  10
   3   7  -8 13.5175 11.5279   6
   2  -7  -8 33.7078 7.91340   5
  -2  -7   8 34.7214 17.1305   6
   2   7  -8 43.7564 29.5134  10
   2   7  -8 44.6015 16.9102   8
   2   7  -8 20.9129 15.1908   6
   1  -7  -8 608.643 109.007   5
  -1  -7   8 651.781 108.883   5
   1  -7  -8 718.806 115.286   9
   1   7  -8 438.671 117.045   6
   1   7  -8 416.112 120.160   7
   1   7  -8 1123.48 162.071  10
  -1   7   8 639.987 121.110   6
   1   7  -8 558.996 113.588   2
   0  -7   8 100.517 26.5645   9
   0  -7  -8 135.720 21.6114   5
   0  -7  -8 106.776 25.7549   9
   0  -7   8 120.250 21.5500   5
   0   7   8 92.9744 29.2511   7
   0   7  -8 113.154 32.5670   7
   0   7  -8 117.357 25.5518   2
   1  -7   8 442.390 86.8176   9
  -1  -7  -8 400.572 87.3361   9
  -1  -7  -8 562.085 78.9178   5
   1  -7   8 504.503 79.5056   5
  -1   7  -8 328.768 84.9495   6
   1   7   8 549.104 101.981   6
   1   7   8 382.384 90.2125   7
   2  -7   8 74.4455 13.1999   5
  -2  -7  -8 112.233 34.1667   6
  -2   7  -8 31.3164 17.3501   6
   2   7   8 54.4379 20.2207   8
   2   7   8 120.885 35.8024   6
   3  -7   8 17.3117 5.45240   5
  -3  -7  -8 40.3659 19.8641   6
   3   7   8 29.3931 17.8110   6
   3   7   8 18.3371 12.1470   8
   3   7   8 20.7601 5.44089   5
  -4  -7  -8 121.644 27.7862   6
   4  -7   8 62.3234 16.4775   5
   4   7   8 82.1481 22.9437   8
   4   7   8 95.3124 15.9654   5
  -5  -7  -8 71.0207 17.1658   6
   5   7   8 78.1892 16.6131   8
  -4  -8   8 154.184 34.2109   6
   4   8  -8 122.623 32.8515  10
  -3  -8   8 87.4796 28.8604   6
   3  -8  -8 149.460 20.8099   5
   3   8  -8 87.1339 28.2303   6
   3   8  -8 115.642 36.8052  10
  -2  -8   8 181.745 55.9355   6
   2  -8  -8 303.527 48.0444   5
   2   8  -8 288.879 59.0761   6
   2   8  -8 317.343 70.6104  10
   1  -8  -8 101.325 18.6930   5
  -1  -8   8 103.707 18.7483   5
  -1   8   8 103.244 28.1742   6
   1   8  -8 141.906 46.0590  10
   1   8  -8 56.5752 26.5339   6
   0  -8   8 194.290 31.9234   5
   0  -8  -8 182.955 31.9057   5
   0   8   8 234.465 47.3197   6
   0   8  -8 105.661 38.2488   6
   1  -8   8 134.055 23.4292   5
  -1  -8  -8 110.108 22.6882   5
  -1   8  -8 80.2139 29.3551   6
   1   8   8 208.069 37.6225   6
  -2  -8  -8 462.346 85.8829   6
   2  -8   8 403.790 67.6443   5
   2   8   8 306.677 79.6806   6
   3  -8   8 68.9784 12.9810   5
  -3  -8  -8 108.131 25.8139   6
   3   8   8 52.8002 21.6607   6
   3   8   8 55.7720 18.7942   8
  -4  -8  -8 155.314 34.2556   6
   4  -8   8 115.626 24.6630   5
   4   8   8 155.044 28.5687   8
  -4  -9   8 52.4356 13.4378   6
   3  -9  -8 29.6715 5.39828   5
  -3  -9   8 20.5244 11.1069   6
   3   9  -8 18.8336 14.2402  10
   3   9  -8 20.9504 9.66251   6
   2  -9  -8 47.6472 8.28594   5
  -2  -9   8 16.1495 12.1972   6
   2   9  -8 35.8968 21.3609  10
   2   9  -8 58.8352 17.6909   6
   1  -9  -8 94.2689 18.8967   5
  -1  -9   8 82.5983 19.5747   5
   1   9  -8 109.139 28.4842   6
   1   9  -8 119.674 39.2119  10
  -1   9   8 112.457 27.3535   6
   0  -9  -8 81.0807 16.4277   5
   0  -9   8 107.137 17.1308   5
   0   9  -8 117.091 27.4964   6
   0   9   8 69.4261 24.9564   6
   0   9  -8 58.6883 36.6503  10
   1  -9   8 74.5935 13.7530   5
  -1  -9  -8 56.6020 13.5802   5
   1   9   8 71.6033 25.5586   6
  -1   9  -8 67.3114 19.5503   6
  -2  -9  -8 48.3593 18.4553   6
   2  -9   8 39.8249 9.15289   5
   2   9   8 45.0243 17.3265   6
  -3  -9  -8 72.8880 19.7735   6
   3  -9   8 51.2116 11.5302   5
   3   9   8 69.7944 17.2948   6
   2 -10  -8 115.252 19.7669   5
  -2 -10   8 115.333 24.4483   6
   2  10  -8 91.7102 26.6186  10
   2  10  -8 127.814 25.6771   6
   1 -10  -8 71.4960 13.9704   5
   1  10  -8 81.5171 20.5440   6
   0 -10   8 5.96869 2.50984   5
   0 -10  -8 9.49264 3.20810   5
   0  10  -8 12.7070 13.2461  10
   0  10   8 6.66130 6.19437   6
   0  10  -8 2.98049 5.13345   6
   1 -10   8 58.5142 9.76981   5
  -1  10  -8 14.3984 28.7748  10
   1  10   8 56.2088 15.9646   6
  -1  10  -8 40.9800 12.8802   6
   2 -10   8 200.568 30.8268   5
  -2 -10  -8 158.787 34.0696   6
   2  10   8 165.184 34.8414   6
   1  11  -8 120.383 23.8269   6
   0  11  -8 61.7629 12.5885   6
   0  11  -8 36.8499 15.0402  10
   1  11   8 75.9942 16.9052   6
   6   0  -9 14.6220 3.69746   5
  -4   0   9 63.4682 17.3783   3
   3   0  -9 851.494 154.217   2
  -3   0   9 829.547 157.084   3
  -3   0   9 967.918 157.793   1
   2   0  -9 74.2725 16.0547   2
   2   0  -9 77.5091 21.3297   1
  -2   0   9 83.8556 17.3987  11
  -2   0   9 82.6636 19.9381   1
  -2   0   9 77.3891 18.8776   3
  -1   0   9 1426.13 242.920   3
  -1   0   9 1515.78 248.381   1
  -1   0   9 1507.94 244.039  11
   1   0  -9 1332.68 241.476   9
  -1   0   9 1265.19 245.768   4
   1   0  -9 1573.59 249.785   1
   1   0  -9 1379.20 242.611   2
   0   0   9 12.5850 7.25546   4
   0   0   9 10.0481 6.36102  11
   0   0   9 11.9852 11.6870   1
   0   0  -9 11.0999 4.11733   2
   0   0  -9 13.3642 13.3463   1
  -1   0  -9 1091.26 188.921   1
   1   0   9 1128.52 189.518   1
   1   0   9 1192.47 185.170  11
   1   0   9 1074.43 183.274   7
   1   0   9 961.430 185.652   4
  -1   0  -9 1021.29 183.621   3
   2   0   9 95.5149 24.4342   1
  -2   0  -9 94.6622 23.8068   1
  -2   0  -9 103.574 19.9477   3
   2   0   9 91.0690 23.7585   4
  -3   0  -9 375.325 74.8646   1
  -3   0  -9 338.755 69.7606   3
   3   0   9 439.193 79.2554   4
  -4   0  -9 68.6204 19.1604   3
   4   0   9 80.3902 27.8946   4
   6   0   9 32.9190 6.57445   5
   6   1  -9 22.8190 5.23222   5
   5   1  -9 540.449 58.3995   5
   5   1  -9 105.230 77.2919  10
   4  -1  -9 256.699 47.3519   2
  -4  -1   9 209.013 46.4340   3
  -4   1   9 210.358 45.0177   3
   4   1  -9 248.923 44.2405   2
   4   1  -9 235.343 40.6211   5
  -3  -1   9 138.752 33.1809  11
  -3  -1   9 140.910 30.0750   3
  -3  -1   9 136.926 33.7598   1
   3  -1  -9 126.876 27.0257   2
   3   1  -9 146.249 27.1068   2
  -3   1   9 134.522 28.7231   3
   3   1  -9 157.841 30.9252   7
   2  -1  -9 249.415 49.4911   2
  -2  -1   9 285.237 51.1461  11
   2  -1  -9 324.794 49.7026   9
   2  -1  -9 247.877 52.2015   1
  -2  -1   9 300.015 51.7022   3
  -2  -1   9 271.012 59.6533   1
   2   1  -9 304.384 49.6942   2
  -2   1   9 289.493 52.8004   1
  -2   1   9 298.210 50.4163  11
   2   1  -9 249.121 51.7613   7
  -2   1   9 258.040 49.9487   3
   2   1  -9 270.434 58.4580   1
   1  -1  -9 2463.68 424.017   1
   1  -1  -9 2416.43 418.299   9
  -1  -1   9 2531.87 420.176  11
  -1  -1   9 2140.59 422.315   4
  -1  -1   9 2591.13 426.262   1
  -1   1   9 2854.09 420.751  11
   1   1  -9 2498.78 418.774   2
  -1   1   9 2235.69 418.176   3
  -1   1   9 2723.26 447.230   1
   1   1  -9 2731.78 420.581   7
  -1   1   9 2106.60 421.112   4
   1   1  -9 2373.20 426.611   1
   0  -1   9 362.354 62.7595  11
   0  -1  -9 252.015 61.2066   9
   0  -1   9 391.076 65.1253   4
   0  -1  -9 224.955 66.7071   1
   0  -1   9 410.896 69.0238   1
   0   1   9 374.880 68.4336   1
   0   1   9 402.764 63.9905   4
   0   1  -9 442.335 71.5376   1
   0   1  -9 359.336 61.1129   2
   0   1  -9 289.170 61.8455   7
   0   1   9 425.057 64.0745  11
   1  -1   9 1855.11 286.303  11
   1  -1   9 1596.93 290.283   1
  -1  -1  -9 1778.44 292.242   1
  -1  -1  -9 1660.54 284.848   3
   1  -1   9 1661.92 286.970   4
  -1   1  -9 1598.71 290.571   1
   1   1   9 1486.67 287.251   4
   1   1   9 1752.89 292.741   1
  -1   1  -9 1802.51 285.395   3
  -1   1  -9 1471.53 283.649   2
   1   1   9 1792.53 286.356   7
   1   1   9 1666.23 286.622  11
   2  -1   9 345.161 73.8131   4
  -2  -1  -9 448.746 77.6697   1
  -2  -1  -9 402.874 70.8545   3
   2  -1   9 444.794 75.1721   1
  -2   1  -9 356.686 70.5594   3
   2   1   9 480.554 81.0877   1
  -2   1  -9 369.442 70.0091  11
   2   1   9 227.752 72.6920   4
  -2   1  -9 478.096 76.4414   1
   2   1   9 478.370 71.5939   7
  -3  -1  -9 185.992 40.0893   1
   3  -1   9 168.718 37.2101   4
  -3  -1  -9 166.038 32.2693   3
   3   1   9 193.409 38.8644   4
  -3   1  -9 138.402 31.7780   3
   3   1   9 109.543 32.0031   7
  -4  -1  -9 183.328 42.2420   3
   4  -1   9 233.867 56.5792   4
  -4   1  -9 185.703 41.3454   3
   4   1   9 197.913 36.1415   5
   4   1   9 235.155 56.5761   4
   5   1   9 447.751 77.4283   5
   6   1   9 76.4351 13.7694   5
   6   2  -9 94.4387 17.1643   5
   5   2  -9 87.0233 17.5017   5
   5   2  -9 103.557 34.7280  10
   4  -2  -9 168.944 49.3504   2
  -4  -2   9 284.897 54.9163   3
   4   2  -9 319.209 47.8500   5
   4   2  -9 235.784 50.5800   2
  -4   2   9 349.806 52.8335   3
  -3  -2   9 96.9235 24.0609  11
  -3  -2   9 111.767 23.9450   3
   3  -2  -9 106.502 21.0964   2
  -3   2   9 97.8183 21.1735   3
   3   2  -9 91.0687 23.0432   7
   3   2  -9 104.328 20.5941   2
  -2  -2   9 2437.14 384.639   3
   2  -2  -9 2669.20 382.384   9
  -2  -2   9 1948.55 384.203  11
  -2  -2   9 2044.02 391.471   1
   2   2  -9 2407.18 382.156   2
  -2   2   9 2415.28 382.191   3
   2   2  -9 2071.52 394.991   1
   2   2  -9 1961.04 384.324   7
  -1  -2   9 653.931 139.191   9
   1  -2  -9 930.633 141.363   9
   1  -2  -9 879.136 148.702   1
  -1  -2   9 889.652 152.562   1
   1   2  -9 600.730 140.920   2
  -1   2   9 848.287 142.942  11
   1   2  -9 917.593 143.651   7
  -1   2   9 751.625 142.630   4
   1   2  -9 973.693 157.081   1
  -1   2   9 820.452 149.566   1
   0  -2   9 917.965 143.033   4
   0  -2  -9 730.628 137.518   3
   0  -2   9 909.887 148.625   1
   0  -2   9 778.725 140.238  11
   0  -2   9 708.696 137.930   9
   0  -2  -9 807.168 139.038   9
   0   2   9 835.943 140.540   4
   0   2   9 896.077 149.304   1
   0   2  -9 779.084 138.279   2
   0   2  -9 824.413 148.082   1
   0   2  -9 750.393 139.379   7
  -1  -2  -9 1441.29 212.338   3
   1  -2   9 1275.49 218.569   1
   1  -2   9 809.145 212.754   9
  -1  -2  -9 1005.58 212.204   9
   1  -2   9 1276.99 214.092   4
  -1  -2  -9 1254.10 220.227   1
   1  -2   9 1347.05 213.056  11
  -1   2  -9 1293.01 211.252   2
   1   2   9 1391.68 215.115   7
  -1   2  -9 989.205 210.816   7
   1   2   9 1178.27 215.114   4
   1   2   9 1386.86 224.909   1
  -1   2  -9 1512.07 213.345   3
  -1   2  -9 1260.11 219.276   1
  -2  -2  -9 4302.14 658.399   3
  -2  -2  -9 4719.73 658.196   9
   2  -2   9 3510.66 659.902   4
   2  -2   9 2921.59 660.399   1
  -2  -2  -9 4223.21 668.871   1
   2   2   9 2322.59 660.449   4
   2   2   9 5114.04 661.427   7
  -2   2  -9 4367.50 663.265   1
  -2   2  -9 3411.77 657.789   3
   3  -2   9 104.974 26.2392   4
  -3  -2  -9 93.9318 22.5608   3
  -3  -2  -9 83.1574 21.2815   9
   3   2   9 89.4332 21.1143   7
  -3   2  -9 99.9451 21.8914   3
   3   2   9 105.573 30.2396   4
   4  -2   9 214.267 49.7381   4
  -4  -2  -9 184.405 37.6130   9
  -4  -2  -9 187.531 40.2049   3
  -4   2  -9 172.510 39.0907   3
   4   2   9 225.517 51.4236   4
   4   2   9 158.554 32.9507   5
   5   2   9 123.223 21.4880   5
   5   2   9 111.099 31.4690   8
   6   2   9 150.347 28.3439   8
   6   2   9 113.602 22.7450   5
   6   3  -9 158.881 28.1569   5
  -5  -3   9 268.325 44.3932   6
   5   3  -9 169.061 51.6175  10
   5   3  -9 252.479 37.9028   5
   5   3  -9 156.275 44.3120   8
  -4  -3   9 229.220 50.8503   3
  -4  -3   9 237.365 51.6811   6
   4   3  -9 286.900 43.9200   5
   4   3  -9 342.860 57.1597   8
   4   3  -9 186.789 60.2809  10
   4   3  -9 172.192 49.6714   7
   4   3  -9 271.440 47.4850   2
   3  -3  -9 108.328 17.6532   2
  -3  -3   9 71.9878 18.5026   3
  -3  -3   9 81.3111 20.6212  11
   3  -3  -9 73.9868 16.6880   9
   3   3  -9 96.6136 21.5397   7
  -3   3   9 15.2388 13.3521   3
   3   3  -9 74.9123 16.3635   2
   3   3  -9 66.9776 13.4644   5
  -2  -3   9 341.120 75.0663  11
  -2  -3   9 317.176 75.0579   3
  -2  -3   9 379.654 82.1790   1
   2  -3  -9 554.974 72.6834   9
   2   3  -9 511.292 74.0574   2
   2   3  -9 307.592 72.9777   7
   1  -3  -9 288.548 48.6786   9
  -1  -3   9 265.535 51.1925  11
  -1  -3   9 286.027 60.7664   1
  -1  -3   9 194.373 46.2500   9
   1  -3  -9 259.249 52.4111   1
   1   3  -9 282.233 47.9159   2
   1   3  -9 284.736 63.7312   1
  -1   3   9 259.783 55.0816   1
   1   3  -9 314.146 51.7181   7
   0  -3  -9 363.120 77.5475   1
   0  -3   9 357.540 70.9032  11
   0  -3   9 374.855 68.2908   9
   0  -3  -9 382.491 69.4187   9
   0  -3   9 345.319 71.5228   4
   0  -3   9 428.321 80.1298   1
   0   3  -9 436.898 68.9083   2
   0   3  -9 347.210 70.3125   7
   0   3   9 360.592 70.1569   4
   0   3  -9 456.937 84.3978   1
   0   3   9 564.850 88.5241   1
   1  -3   9 151.793 28.4643   9
   1  -3   9 142.088 29.2717  11
  -1  -3  -9 186.406 28.5706   3
   1  -3   9 139.824 33.5592   1
   1  -3   9 142.650 30.4029   4
  -1  -3  -9 203.805 42.0001   1
  -1  -3  -9 144.896 29.4649   9
   1   3   9 142.421 31.4097   4
  -1   3  -9 127.861 35.8321   1
  -1   3  -9 130.126 28.3325   7
   1   3   9 152.593 32.2404   7
  -1   3  -9 153.929 27.6585   2
   2  -3   9 977.692 164.807   9
  -2  -3  -9 1040.60 167.030   9
  -2  -3  -9 1176.07 183.487   1
   2  -3   9 1020.29 164.196  11
  -2  -3  -9 1061.46 166.030   3
   2  -3   9 727.246 165.572   4
  -2  -3  -9 961.577 180.723   1
   2   3   9 1283.45 170.581   7
  -2   3  -9 376.015 164.128   3
  -3  -3  -9 181.807 31.6516   3
   3  -3   9 90.0696 34.7062   4
  -3  -3  -9 121.939 29.3879   9
   3   3   9 180.686 40.8498   4
   3   3   9 159.978 24.9052   5
   3   3   9 89.4980 28.5669   7
  -3   3  -9 154.658 29.9243   3
  -4  -3  -9 357.781 57.4282   6
  -4  -3  -9 184.551 49.1103   9
  -4  -3  -9 222.910 52.4127   3
   4   3   9 351.090 70.7166   4
   4   3   9 285.513 45.0826   5
   4   3   9 223.925 55.6800   8
  -4   3  -9 187.946 49.7173   3
  -5  -3  -9 667.336 102.504   6
   5   3   9 576.196 103.122   8
   5   3   9 395.178 92.1966   5
   6   3   9 115.335 22.7487   8
   6   3   9 82.6519 17.1985   5
   6   4  -9 50.8950 9.55363   5
  -5  -4   9 17.4640 11.9016   6
   5   4  -9 13.7834 15.3938  10
   5   4  -9 17.4135 4.96300   5
  -4  -4   9 782.794 119.891   6
   4   4  -9 563.719 123.637  10
   4   4  -9 524.318 113.146   8
   3  -4  -9 70.9260 17.6628   2
  -3  -4   9 57.9510 18.8815   3
  -3  -4   9 90.5819 23.0831  11
   3  -4  -9 69.8817 18.9518   9
   3   4  -9 80.0308 21.5477   7
   3   4  -9 70.9922 14.2975   5
   3   4  -9 67.4306 17.3409   2
  -2  -4   9 1672.31 298.668  11
  -2  -4   9 1810.36 295.480   3
   2  -4  -9 1834.36 292.885   9
   2   4  -9 1611.23 296.273   7
   2   4  -9 1602.20 292.222   2
  -1  -4   9 57.5398 21.2975   1
  -1  -4   9 44.3102 12.1280   9
   1  -4  -9 56.0801 17.0248   1
   1  -4  -9 61.4636 16.7423   9
  -1  -4   9 63.9439 16.8092  11
   1   4  -9 52.3088 28.1017   1
   1   4  -9 67.5249 20.9169   7
   1   4  -9 66.5113 16.8062   2
   0  -4  -9 46.4197 12.8065   9
   0  -4  -9 30.4812 18.6248   1
   0  -4   9 28.2442 9.87032   9
   0  -4   9 14.7451 13.5269   1
   0  -4  -9 53.8828 20.6667   1
   0  -4   9 26.6304 12.6277  11
   0   4  -9 42.8692 11.4660   2
   0   4   9 52.9901 16.3176   7
   0   4  -9 50.4474 25.0059   1
   0   4  -9 48.0270 13.6526   7
   0   4   9 93.9466 14.5777   4
   1  -4   9 78.1990 21.8270   4
  -1  -4  -9 136.322 35.5709   1
  -1  -4  -9 103.104 21.7374   3
   1  -4   9 111.407 24.1167  11
  -1  -4  -9 158.984 39.8586   1
  -1  -4  -9 102.381 24.1145   9
   1  -4   9 104.103 21.7691   9
   1   4   9 112.733 29.7988   7
  -1   4  -9 112.949 21.2387   2
   1   4   9 92.3522 23.9434   4
  -2  -4  -9 3737.53 587.959   3
   2  -4   9 3213.49 592.789   1
  -2  -4  -9 2960.49 607.271   1
   2  -4   9 3306.21 584.257   9
  -2  -4  -9 4079.06 585.783   9
   2   4   9 3312.63 593.034   4
   2   4   9 3413.20 589.775   7
  -3  -4  -9 83.5940 23.5197   9
  -3  -4  -9 132.439 28.3514   3
   3   4   9 117.510 20.3414   5
   3   4   9 124.779 34.6547   4
   3   4   9 95.5247 27.6158   7
  -4  -4  -9 1023.90 152.794   6
   4   4   9 546.002 134.761   5
   4   4   9 879.525 145.873   8
   4   4   9 756.461 153.761  10
  -5  -4  -9 38.6346 15.8813   6
   5   4   9 27.6839 17.1458   8
   5   4   9 27.0071 6.56087   5
   6   4   9 41.1369 7.89433   5
   6   4   9 45.1484 13.0544   8
  -5  -5   9 70.0032 19.3322   6
   5   5  -9 76.8634 27.6423  10
   5   5  -9 73.6282 13.9536   5
  -4  -5   9 263.024 57.8070   6
   4   5  -9 313.677 45.9031   5
   4   5  -9 195.364 53.9104   8
  -3  -5   9 220.688 54.8865   6
  -3  -5   9 286.776 53.6786   3
   3  -5  -9 237.265 46.8536   9
   3   5  -9 223.919 65.9247  10
   3   5  -9 265.839 43.0781   5
   3   5  -9 215.962 54.7989   7
  -3   5   9 243.816 53.3434   7
   3   5  -9 248.146 47.6708   2
   2  -5  -9 188.638 39.9641   9
  -2  -5   9 235.950 43.4009   3
  -2  -5   9 214.580 47.2493  11
   2   5  -9 161.905 41.6782   2
   2   5  -9 192.786 35.3772   5
  -2   5   9 184.605 44.1366   7
   2   5  -9 225.741 47.8170   7
  -1  -5   9 323.452 72.7654  11
  -1  -5   9 314.489 66.7571   9
   1  -5  -9 444.357 69.3907   9
   1   5  -9 347.734 72.3925   7
  -1   5   9 400.054 74.1953   7
   1   5  -9 445.918 68.6576   2
   0  -5  -9 124.869 50.5843   1
   0  -5   9 163.097 31.1331   9
   0  -5  -9 172.201 32.4807   9
   0  -5   9 161.931 34.3465  11
   0   5  -9 160.623 31.1189   2
   0   5  -9 163.449 34.5456   7
   0   5   9 152.493 35.8334   7
  -1  -5  -9 884.353 150.453   1
  -1  -5  -9 743.748 118.481   9
   1  -5   9 689.066 117.168   9
   1   5   9 701.779 123.144   7
  -1   5  -9 721.490 116.969   2
  -1   5  -9 494.451 119.974   7
   1   5   9 514.420 118.896   4
  -2  -5  -9 396.374 67.0289   3
   2  -5   9 396.738 68.2707   9
  -2  -5  -9 337.893 63.9652   9
   2   5   9 332.103 58.6946   5
   2   5   9 237.967 65.5879   7
   2   5   9 360.622 69.9314   4
  -3  -5  -9 321.746 65.8327   9
  -3  -5  -9 332.565 69.7493   3
   3   5   9 342.029 71.7403   7
   3   5   9 332.991 61.1464   5
   3   5   9 354.195 78.0611   4
   3   5   9 439.517 80.4560   8
  -4  -5  -9 333.522 60.2288   6
   4   5   9 203.175 34.4188   5
   4   5   9 130.310 43.4064   8
   4   5   9 169.807 53.7570  10
  -5  -5  -9 62.5657 18.4284   6
   5   5   9 60.3164 19.8497   8
   5   5   9 53.4943 10.8005   5
   6   5   9 60.8312 13.7283   8
  -5  -6   9 52.3571 14.7259   6
   5   6  -9 29.9219 24.7089  10
   5   6  -9 51.7188 9.18458   5
  -4  -6   9 91.0821 29.7217   6
   4   6  -9 102.540 29.7013   8
   4   6  -9 192.122 22.5255   5
   4   6  -9 79.5124 34.6780  10
  -3  -6   9 305.270 60.2457   6
   3   6  -9 205.796 65.7632  10
   3   6  -9 352.950 48.1933   5
   3   6  -9 220.941 55.5138   8
  -2  -6   9 354.524 69.3637   3
   2  -6  -9 360.942 66.9791   9
   2  -6  -9 291.492 61.8346   5
   2   6  -9 409.995 73.3616   7
   2   6  -9 381.128 62.2100   5
   2   6  -9 403.904 67.5142   2
  -2   6   9 319.701 72.5653   7
   1  -6  -9 129.233 27.1521   5
  -1  -6   9 169.603 28.5013   5
  -1  -6   9 133.035 29.9990   9
   1  -6  -9 148.864 31.3141   9
  -1   6   9 124.995 35.3743   7
   1   6  -9 188.483 31.6390   2
   1   6  -9 177.394 38.5134   7
   0  -6   9 102.451 25.2921  11
   0  -6  -9 82.3936 21.1819   9
   0  -6   9 90.7152 21.2321   9
   0   6  -9 90.8813 23.8544   7
   0   6  -9 54.0906 21.2602   2
   0   6   9 84.7916 27.9997   7
  -1  -6  -9 256.463 46.1097   3
   1  -6   9 232.321 38.9745   5
   1  -6   9 204.919 48.6342  11
  -1  -6  -9 230.263 38.8569   5
   1  -6   9 264.672 44.9278   9
  -1  -6  -9 206.267 43.7080   9
   1   6   9 168.177 46.9504   7
  -1   6  -9 193.502 45.0112   7
  -2  -6  -9 401.740 93.3889   9
  -2  -6  -9 613.379 100.305   3
   2  -6   9 692.138 98.1261   9
   2  -6   9 612.150 89.9274   5
   2   6   9 488.832 88.8463   5
   2   6   9 342.858 96.5110   7
  -3  -6  -9 192.388 46.6799   6
   3  -6   9 155.443 27.8975   5
   3   6   9 165.759 27.5725   5
   3   6   9 112.959 35.3944   8
  -4  -6  -9 111.632 31.3399   6
   4   6   9 74.4876 16.3485   5
   4   6   9 101.000 27.6787   8
  -5  -6  -9 45.8568 14.9275   6
   5   6   9 39.7156 8.58588   5
   5   6   9 50.9760 15.4604   8
  -5  -7   9 31.0947 10.3351   6
   5   7  -9 29.6373 13.2465  10
  -4  -7   9 132.125 31.1446   6
   4   7  -9 118.888 22.6469   5
   4   7  -9 132.827 37.3981  10
  -3  -7   9 45.9386 19.2176   6
   3  -7  -9 40.6551 8.86467   5
   3   7  -9 51.4376 19.1076   8
   3   7  -9 44.7230 19.1867   6
   3   7  -9 60.5444 28.6595  10
   3   7  -9 33.8309 8.55633   5
  -2  -7   9 64.1445 23.2408   6
   2  -7  -9 57.5765 11.9332   5
   2   7  -9 86.3979 37.2361  10
   2   7  -9 62.2526 20.5563   8
   2   7  -9 41.4737 20.8499   6
  -1  -7   9 693.572 115.187   5
   1  -7  -9 650.357 114.894   5
   1  -7  -9 526.047 118.460   9
   1   7  -9 787.918 120.899   2
   1   7  -9 704.386 129.059   7
  -1   7   9 637.422 128.845   7
  -1   7   9 686.751 127.065   6
   0  -7   9 115.381 26.2788   9
   0  -7   9 133.697 22.2988   5
   0  -7  -9 105.698 26.6646   9
   0  -7  -9 152.902 22.5584   5
   0   7  -9 88.5399 25.1265   2
   0   7   9 90.3997 30.0200   7
   0   7  -9 118.769 33.9324   7
  -1  -7  -9 406.364 70.9683   5
   1  -7   9 331.607 76.6733   9
  -1  -7  -9 414.322 77.6568   9
   1  -7   9 454.309 70.9191   5
   1   7   9 407.317 82.5233   7
  -2  -7  -9 120.643 27.1055   6
   2  -7   9 95.5570 15.6298   5
   2   7   9 96.4095 26.7214   6
  -2   7  -9 41.9088 19.3371   6
   2   7   9 52.9920 22.3391   8
   3  -7   9 32.3742 6.86128   5
  -3  -7  -9 44.8294 19.5663   6
   3   7   9 25.1563 6.64754   5
   3   7   9 21.5887 13.6215   8
   3   7   9 26.2796 16.2928   6
  -4  -7  -9 152.873 30.8954   6
   4  -7   9 89.8901 17.9626   5
   4   7   9 71.4737 23.4912   8
   4   7   9 103.752 17.8014   5
  -5  -7  -9 86.3341 19.2715   6
   5   7   9 55.0403 15.2592   8
  -4  -8   9 55.7055 16.3093   6
   4   8  -9 35.5529 16.7215  10
   3  -8  -9 123.328 17.3764   5
  -3  -8   9 112.214 28.0446   6
   3   8  -9 67.8960 29.7706  10
   3   8  -9 62.5736 23.5502   6
  -2  -8   9 127.646 45.5927   6
   2  -8  -9 258.057 36.9129   5
   2   8  -9 219.183 48.0463   6
   2   8  -9 216.101 57.1038  10
  -1  -8   9 144.533 29.8846   5
   1  -8  -9 162.859 30.2896   5
   1   8  -9 309.414 68.8257  10
  -1   8   9 182.858 41.8125   6
   1   8  -9 106.248 38.8096   6
   0  -8   9 213.634 38.2774   5
   0  -8  -9 207.395 38.0225   5
   0   8   9 281.726 54.8018   6
   0   8  -9 171.507 47.0027   6
  -1  -8  -9 176.744 30.6656   5
   1  -8   9 212.326 31.4303   5
  -1   8  -9 124.583 37.8487   6
   1   8   9 167.405 46.8799   6
  -2  -8  -9 316.377 59.8184   6
   2  -8   9 229.853 46.0761   5
  -2   8  -9 218.954 51.4136   6
   2   8   9 414.240 65.8147   6
   2   8   9 206.019 54.0344   8
   3  -8   9 61.0051 12.4596   5
  -3  -8  -9 72.7359 23.4726   6
   3   8   9 56.0813 18.6240   8
   3   8   9 81.4749 24.0732   6
   4  -8   9 61.8235 17.9631   5
  -4  -8  -9 159.034 26.0294   6
   4   8   9 109.271 22.7121   8
  -3  -9   9 39.4365 13.2858   6
   3  -9  -9 36.9557 6.95503   5
   3   9  -9 33.2762 12.0970   6
   3   9  -9 30.1394 16.2799  10
  -2  -9   9 24.8356 13.6213   6
   2  -9  -9 37.0335 6.91673   5
   2   9  -9 22.4256 13.7612   6
   2   9  -9 29.9003 19.8839  10
   1  -9  -9 126.701 28.1636   5
  -1  -9   9 141.148 28.4561   5
  -1   9   9 129.649 37.3520   6
   1   9  -9 139.793 37.1916   6
   1   9  -9 310.782 55.4979  10
   0  -9  -9 47.0126 9.27983   5
   0  -9   9 46.4582 9.54791   5
   0   9  -9 13.8356 22.4285  10
   0   9   9 67.2121 20.6567   6
   0   9  -9 43.7825 17.1422   6
   1  -9   9 73.0924 14.0820   5
   1   9   9 99.9662 26.4826   6
  -1   9  -9 50.1397 18.8846   6
   2  -9   9 46.5502 9.23182   5
  -2  -9  -9 37.4343 16.3167   6
   2   9   9 41.9063 16.7213   6
  -3  -9  -9 67.6757 18.0600   6
   3  -9   9 69.3322 12.3199   5
   3   9   9 57.9159 17.9834   6
   2 -10  -9 87.0714 11.9335   5
  -2 -10   9 63.3455 16.5185   6
   2  10  -9 34.1561 17.2812  10
   2  10  -9 70.2960 17.3311   6
   1 -10  -9 145.982 24.5121   5
   1  10  -9 114.092 30.8683   6
   1  10  -9 157.235 43.9208  10
   0 -10   9 16.9598 4.23385   5
   0 -10  -9 17.9105 4.20957   5
   0  10   9 17.7289 9.92982   6
   0  10  -9 13.7646 14.6429  10
   0  10  -9 9.00688 6.91323   6
   1 -10   9 103.566 17.0236   5
   1  10   9 103.640 23.8141   6
  -1  10  -9 73.9456 20.2560   6
  -1  10  -9 79.6983 43.7788  10
  -2 -10  -9 174.640 37.2902   6
   2 -10   9 176.892 31.3748   5
   2  10   9 186.071 36.0774   6
   0  11  -9 77.1777 13.3867   6
   0  11  -9 19.5487 13.8981  10
   6   0 -10 45.6205 8.80906   5
  -4   0  10 24.6883 11.0819   3
   4   0 -10 21.1874 9.01351   2
  -3   0  10 709.412 118.066   1
  -3   0  10 654.157 118.089   3
   3   0 -10 580.880 112.293   2
   2   0 -10 24.8073 7.80781   2
  -2   0  10 30.2773 10.2048   3
  -2   0  10 16.6639 9.61189   1
   2   0 -10 25.0441 12.5849   1
  -2   0  10 20.5233 8.79696  11
  -1   0  10 334.316 50.5278   3
  -1   0  10 320.347 52.0854  11
   1   0 -10 293.286 49.0332   9
  -1   0  10 185.659 55.8706   1
   1   0 -10 313.609 58.2369   1
   1   0 -10 288.280 50.2073   2
  -1   0  10 266.201 53.9954   4
   0   0  10 34.9582 11.2914   4
   0   0  10 32.5793 9.86192  11
   0   0  10 33.9821 13.0835   1
   0   0 -10 41.7262 15.4120   1
   0   0 -10 27.6163 7.24723   2
   1   0  10 337.765 57.1089   7
  -1   0 -10 316.185 55.7434   2
   1   0  10 352.217 59.1202  11
   1   0  10 322.584 59.7428   4
  -1   0 -10 308.744 62.7162   1
  -1   0 -10 328.599 57.3112   3
   1   0  10 334.773 63.4377   1
  -2   0 -10 23.7673 12.0325   1
  -2   0 -10 25.2849 8.07434   3
   2   0  10 25.2393 13.3413   1
   2   0  10 22.0277 11.1785   4
   3   0  10 336.798 62.5476   4
  -3   0 -10 255.336 59.9764   1
  -3   0 -10 309.971 56.3009   3
  -4   0 -10 9.68719 7.10845   3
   4   0  10 11.1881 9.85171   4
   5   0  10 41.9359 8.90800   5
   6   0  10 68.6098 12.4179   5
   6   1 -10 43.0124 8.65835   5
   5   1 -10 63.3659 35.5747  10
   5   1 -10 129.956 19.3770   5
  -4  -1  10 269.539 61.0719   3
   4  -1 -10 393.444 59.1695   2
   4   1 -10 316.313 55.5495   5
  -4   1  10 273.776 59.8249   3
   4   1 -10 355.772 59.0297   2
  -3  -1  10 202.525 40.4445   3
  -3  -1  10 208.493 45.5421   1
  -3  -1  10 195.431 39.0044  11
   3  -1 -10 203.295 37.3087   2
   3   1 -10 223.197 37.5454   2
  -3   1  10 177.612 38.4083   3
  -2  -1  10 801.326 131.586   3
   2  -1 -10 744.047 129.046   9
   2  -1 -10 735.020 133.798   1
   2  -1 -10 690.165 129.374   2
  -2  -1  10 861.312 132.717  11
  -2  -1  10 737.665 146.717   1
   2   1 -10 693.717 131.600   7
  -2   1  10 711.847 129.894   3
  -2   1  10 772.869 133.737   1
   2   1 -10 743.475 129.373   2
   2   1 -10 697.766 138.954   1
  -2   1  10 834.171 130.778  11
  -1  -1  10 849.525 141.590   1
  -1  -1  10 788.776 139.282   4
  -1  -1  10 749.708 135.700  11
   1  -1 -10 877.088 141.099   1
   1  -1 -10 779.922 134.070   9
   1   1 -10 885.713 145.697   1
  -1   1  10 578.918 133.365   3
  -1   1  10 706.294 137.342   4
   1   1 -10 689.592 135.741   7
  -1   1  10 813.685 140.495   1
  -1   1  10 894.997 136.703  11
   1   1 -10 839.460 134.432   2
   0  -1  10 1184.24 217.766   4
   0  -1  10 1346.92 216.240  11
   0  -1 -10 1300.82 221.810   1
   0  -1 -10 904.185 214.358   9
   0  -1  10 1387.05 222.519   1
   0   1  10 1136.53 216.704   4
   0   1  10 1406.72 217.189  11
   0   1  10 1526.20 225.213   1
   0   1 -10 1223.66 214.361   2
   0   1 -10 1348.09 223.364   1
   0   1 -10 1161.77 215.062   7
  -1  -1 -10 856.082 159.052   3
  -1  -1 -10 1137.48 169.008   1
   1  -1  10 897.153 165.514   1
   1  -1  10 910.643 161.642   4
   1  -1  10 948.837 160.639  11
   1   1  10 769.879 161.560   4
   1   1  10 987.326 167.702   1
   1   1  10 994.625 160.874   7
   1   1  10 917.388 161.223  11
  -1   1 -10 861.977 168.666   1
  -1   1 -10 987.737 159.763   3
  -2  -1 -10 432.889 74.2811   3
  -2  -1 -10 385.958 79.5266   1
   2  -1  10 416.609 73.3930  11
   2  -1  10 452.191 79.2107   1
   2  -1  10 411.298 77.8318   4
  -2   1 -10 377.322 78.3857   1
   2   1  10 454.060 83.3916   1
   2   1  10 423.545 74.0968   7
   2   1  10 382.967 80.1709   4
  -2   1 -10 447.025 74.1991   3
   3  -1  10 166.413 37.3130   4
  -3  -1 -10 160.293 31.2625   3
  -3  -1 -10 106.554 35.7341   1
  -3   1 -10 157.701 30.8255   3
   3   1  10 131.982 32.0841   7
   3   1  10 163.188 39.7595   4
  -4  -1 -10 417.944 87.4883   3
   4  -1  10 514.558 97.4307   4
  -4   1 -10 457.985 87.3036   3
   4   1  10 463.675 81.3815   5
   4   1  10 515.859 100.895   4
   5   1  10 105.402 19.4528   5
   6   1  10 76.6185 13.8305   5
   6   2 -10 99.4683 18.0377   5
   5   2 -10 80.1073 13.6524   5
   5   2 -10 51.4965 27.5784  10
   4  -2 -10 83.0566 19.0520   2
  -4  -2  10 69.6938 20.6946   3
   4   2 -10 86.8861 15.8878   5
   4   2 -10 87.5029 19.8184   2
   3  -2 -10 57.8742 14.2601   2
  -3  -2  10 61.6539 17.1032  11
  -3  -2  10 64.6829 16.9935   3
   3   2 -10 53.3496 15.9598   7
   3   2 -10 64.3287 14.1969   2
  -3   2  10 64.9297 14.2566   3
   2  -2 -10 1138.44 204.603   1
  -2  -2  10 1305.18 205.204   3
  -2  -2  10 991.640 211.134   1
   2  -2 -10 1431.21 203.266   9
  -2  -2  10 1131.72 205.548  11
   2   2 -10 1119.61 216.825   1
  -2   2  10 1286.70 202.384   3
   2   2 -10 1277.65 202.668   2
   2   2 -10 949.486 204.746   7
  -2   2  10 1188.86 205.423   1
  -1  -2  10 688.177 141.247   4
  -1  -2  10 745.124 139.085  11
   1  -2 -10 916.158 137.067   9
  -1  -2  10 828.819 147.303   1
   1  -2 -10 717.586 141.244   1
  -1   2  10 747.273 138.478  11
  -1   2  10 713.129 138.574   4
   1   2 -10 901.645 139.569   7
   1   2 -10 905.708 136.716   2
  -1   2  10 794.312 144.939   1
   1   2 -10 807.239 149.866   1
   0  -2  10 617.686 111.866  11
   0  -2  10 606.606 109.481   9
   0  -2  10 747.996 120.182   1
   0  -2 -10 609.238 110.518   9
   0  -2  10 730.985 114.908   4
   0  -2 -10 584.419 115.797   1
   0  -2 -10 613.429 108.892   3
   0   2  10 686.461 119.436   1
   0   2  10 666.776 112.907  11
   0   2 -10 679.312 120.231   1
   0   2  10 559.575 111.820   4
   0   2 -10 602.588 111.008   7
   0   2 -10 656.730 109.886   2
  -1  -2 -10 1818.64 279.224   3
   1  -2  10 1608.64 280.130  11
   1  -2  10 1495.62 278.859   9
   1  -2  10 1683.30 281.511   4
  -1  -2 -10 1548.87 286.950   1
  -1  -2 -10 1355.55 279.157   9
   1  -2  10 1531.43 285.619   1
  -1   2 -10 1956.10 280.420   3
   1   2  10 1713.79 282.095   7
  -1   2 -10 1537.78 278.271   2
   1   2  10 1600.51 283.575   4
   1   2  10 2001.36 297.518   1
  -1   2 -10 1494.74 286.425   1
  -2  -2 -10 1420.00 314.936   3
   2  -2  10 2125.69 315.405  11
  -2  -2 -10 2164.06 331.498   1
   2  -2  10 2187.72 321.081   1
   2  -2  10 1491.80 317.585   4
  -2  -2 -10 2140.43 316.034   9
   2   2  10 1208.16 319.642   4
   2   2  10 2302.69 318.611   7
  -2   2 -10 2004.21 321.241   1
  -2   2 -10 1461.92 315.078   3
  -3  -2 -10 70.4626 17.7834   9
   3  -2  10 73.6344 21.3497   4
  -3  -2 -10 71.9610 18.6102   3
   3   2  10 85.7965 17.7090   7
   3   2  10 54.2149 23.6493   4
  -3   2 -10 63.7153 17.1569   3
  -4  -2 -10 62.0852 16.5377   9
  -4  -2 -10 54.9272 16.9054   3
   4  -2  10 68.1145 25.6003   4
   4   2  10 65.0802 26.6847   4
   4   2  10 48.3478 11.0601   5
  -4   2 -10 53.4865 16.7642   3
   5   2  10 47.4137 11.9573   5
   5   2  10 120.998 27.2771   8
   6   2  10 101.677 18.7097   5
   6   2  10 111.959 23.9411   8
   6   3 -10 93.4455 16.9643   5
  -5  -3  10 112.086 26.0038   6
   5   3 -10 127.245 21.3250   5
   5   3 -10 100.686 35.7116  10
  -4  -3  10 203.359 43.7075   6
  -4  -3  10 181.853 41.4946   3
   4   3 -10 201.844 34.7396   5
   4   3 -10 242.380 42.3331   2
   4   3 -10 155.268 40.6810   7
   3  -3 -10 156.255 26.4922   2
  -3  -3  10 109.017 27.6053   3
  -3  -3  10 129.970 29.7626  11
   3  -3 -10 122.776 25.7067   9
   3   3 -10 156.192 26.3389   2
   3   3 -10 132.172 22.6882   5
   3   3 -10 174.663 32.0447   7
  -3   3  10 48.2676 24.0783   3
  -2  -3  10 99.2981 23.8282  11
  -2  -3  10 117.643 23.8162   3
   2  -3 -10 155.722 23.3073   9
  -2  -3  10 83.7846 29.1220   1
   2   3 -10 112.133 37.9412   1
   2   3 -10 91.3735 20.8927   2
   2   3 -10 68.2493 23.0018   7
  -1  -3  10 774.549 158.258   9
   1  -3 -10 965.105 160.485   9
  -1  -3  10 940.549 163.312  11
  -1  -3  10 968.126 174.100   1
   1  -3 -10 919.907 165.800   1
   1   3 -10 981.977 160.257   2
   1   3 -10 939.275 163.329   7
  -1   3  10 937.145 168.995   1
   1   3 -10 979.979 178.050   1
   0  -3 -10 261.731 35.3506   3
   0  -3  10 145.884 33.6679   9
   0  -3  10 168.882 36.7017  11
   0  -3 -10 184.213 41.0711   1
   0  -3 -10 194.183 35.5478   9
   0  -3  10 218.620 45.9795   1
   0  -3  10 173.025 38.3152   4
   0   3  10 198.800 36.6871   4
   0   3 -10 155.215 35.7438   7
   0   3 -10 187.176 45.7541   1
   0   3 -10 204.337 34.6028   2
   0   3  10 214.851 45.3292   1
   1  -3  10 456.512 88.1901   4
  -1  -3 -10 523.903 86.0626   3
  -1  -3 -10 484.017 96.2543   1
   1  -3  10 462.642 92.2353   1
   1  -3  10 520.669 89.6845  11
  -1  -3 -10 483.673 86.9247   9
   1  -3  10 483.640 86.0848   9
  -1   3 -10 502.095 97.6414   1
   1   3  10 434.412 89.2343   4
   1   3  10 639.861 108.449   1
   1   3  10 538.875 90.4683   7
  -1   3 -10 446.028 86.0000   7
  -1   3 -10 484.413 85.6043   2
  -2  -3 -10 274.705 58.3472   1
   2  -3  10 197.583 37.3210   9
   2  -3  10 239.984 37.4741  11
  -2  -3 -10 238.330 55.7487   1
   2  -3  10 182.772 39.0267   4
  -2  -3 -10 192.396 40.2719   9
  -2  -3 -10 176.488 37.5885   3
   2   3  10 91.2791 40.7779   4
  -2   3 -10 129.325 36.4190   3
   2   3  10 336.724 44.9585   7
  -3  -3 -10 205.764 45.4516   9
  -3  -3 -10 293.801 49.4327   3
   3  -3  10 264.360 52.0807   4
   3   3  10 286.793 59.0426   4
  -3   3 -10 239.237 46.2793   3
   3   3  10 246.560 41.5868   5
   3   3  10 144.363 44.8685   7
  -4  -3 -10 266.757 58.4059   9
  -4  -3 -10 270.133 59.2722   3
  -4  -3 -10 513.330 71.7306   6
   4   3  10 280.096 51.5095   5
   4   3  10 310.816 73.2180   4
   4   3  10 251.318 63.6161   8
  -4   3 -10 224.174 56.5318   3
  -5  -3 -10 292.039 59.5359   6
   5   3  10 353.954 62.5229   8
   5   3  10 246.208 50.8343   5
   6   3  10 76.8673 16.3539   8
   6   3  10 37.9435 9.15726   5
   6   4 -10 60.5744 11.1531   5
  -5  -4  10 23.1607 12.6114   6
   5   4 -10 19.9764 5.42788   5
   5   4 -10 18.9202 16.6676  10
  -4  -4  10 272.165 61.6426   6
   4   4 -10 429.710 53.1290   5
   4   4 -10 194.439 65.0890  10
  -3  -4  10 128.539 31.9478   3
   3  -4 -10 171.849 30.3103   2
  -3  -4  10 153.275 35.3919  11
   3  -4 -10 141.102 30.4086   9
   3   4 -10 123.806 29.3283   2
   3   4 -10 135.119 26.3296   5
   3   4 -10 171.767 35.9554   7
   2  -4 -10 1100.88 151.349   9
  -2  -4  10 902.150 152.669   3
  -2  -4  10 802.536 156.690  11
   2   4 -10 721.256 148.931   2
   2   4 -10 782.753 153.254   7
  -1  -4  10 247.259 48.8645   9
  -1  -4  10 299.083 60.0506  11
  -1  -4  10 278.364 63.3289   1
   1  -4 -10 267.697 52.1143   9
   1  -4 -10 252.009 56.5130   1
   1   4 -10 311.834 56.3170   7
   1   4 -10 287.955 51.3177   2
   1   4 -10 302.499 72.9159   1
   0  -4  10 134.064 32.4592   1
   0  -4  10 94.3995 21.0273   9
   0  -4 -10 107.413 20.9434   3
   0  -4  10 111.369 24.6953  11
   0  -4 -10 84.0230 30.9108   1
   0  -4 -10 113.586 23.8470   9
   0   4 -10 135.034 22.3647   2
   0   4 -10 76.0086 23.3642   7
   0   4  10 98.5017 27.6603   7
   0   4  10 129.798 23.3181   4
   0   4 -10 119.674 36.5818   1
   1  -4  10 264.284 52.5078  11
  -1  -4 -10 347.680 55.5047   9
  -1  -4 -10 311.160 70.9404   1
   1  -4  10 243.792 51.3452   9
  -1  -4 -10 283.937 50.6801   3
  -1  -4 -10 234.011 63.5307   1
   1  -4  10 262.145 52.2343   4
   1   4  10 220.532 56.6416   7
   1   4  10 344.816 56.1805   4
  -1   4 -10 274.913 49.9752   2
  -2  -4 -10 1620.83 320.355   3
   2  -4  10 1612.35 318.171   9
  -2  -4 -10 2251.36 320.113   9
   2   4  10 1203.30 321.604   4
   2   4  10 2677.68 327.629   7
  -3  -4 -10 225.721 40.3601   3
  -3  -4 -10 130.512 33.6565   9
   3   4  10 186.358 30.2931   5
   3   4  10 104.544 39.3648   7
   3   4  10 205.990 45.7567   4
  -4  -4 -10 273.787 63.3538   6
   4   4  10 424.503 65.8636   8
   4   4  10 299.613 66.9353  10
   4   4  10 194.399 49.8768   5
   5   4  10 22.4922 14.3848   8
   5   4  10 27.1035 6.02914   5
   6   4  10 55.5452 9.82480   5
   6   4  10 51.6398 14.6939   8
  -5  -5  10 71.5284 19.3941   6
   5   5 -10 91.3381 14.6305   5
   5   5 -10 62.9812 26.1908  10
  -4  -5  10 209.190 49.8229   6
   4   5 -10 187.693 37.1436   5
   4   5 -10 184.841 57.3526  10
   4   5 -10 241.859 47.5615   8
  -3  -5  10 207.468 50.7033   6
   3  -5 -10 245.962 44.3459   2
   3  -5 -10 255.188 44.7843   9
  -3  -5  10 178.124 49.8380   3
   3   5 -10 258.310 41.0114   5
   3   5 -10 252.358 57.2584   7
   3   5 -10 208.513 60.3520  10
   3   5 -10 252.471 46.8020   2
   3   5 -10 193.177 48.7441   8
   2  -5 -10 160.142 29.5855   9
  -2  -5  10 105.040 30.3114  11
  -2  -5  10 79.4965 25.8606   3
   2   5 -10 97.5442 24.7444   2
   2   5 -10 124.882 21.1141   5
   2   5 -10 120.152 29.1424   7
   1  -5 -10 347.030 59.6896   9
  -1  -5  10 320.481 63.8301  11
  -1  -5  10 308.312 57.7310   9
  -1   5  10 295.709 63.7404   7
   1   5 -10 292.717 63.8934   7
   1   5 -10 371.707 59.3919   2
   0  -5 -10 126.342 26.3277   9
   0  -5  10 113.063 25.1024   9
   0  -5 -10 151.366 26.6086   3
   0  -5  10 116.972 30.7116  11
   0   5 -10 112.176 27.1610   7
   0   5 -10 126.099 25.2532   2
   0   5  10 120.403 30.2399   7
  -1  -5 -10 353.668 74.5475   3
   1  -5  10 343.662 75.5857  11
  -1  -5 -10 463.269 74.5729   9
   1  -5  10 482.025 73.9023   9
   1   5  10 500.150 80.7526   7
   1   5  10 217.778 72.5158   4
  -1   5 -10 399.100 76.1846   7
  -1   5 -10 527.560 73.6005   2
   2  -5  10 133.986 25.8369   9
  -2  -5 -10 129.129 29.2329   9
  -2  -5 -10 82.5175 25.3640   3
   2   5  10 179.170 38.7036   7
   2   5  10 97.6517 29.5743   4
   2   5  10 108.100 20.5607   5
  -3  -5 -10 534.878 72.5102   6
  -3  -5 -10 282.410 65.6089   3
  -3  -5 -10 226.921 61.7695   9
   3   5  10 311.597 68.2243   7
   3   5  10 296.901 72.7224   4
   3   5  10 311.226 58.2300   5
   3   5  10 397.843 72.5799   8
  -4  -5 -10 198.258 48.8180   6
   4   5  10 126.489 41.0823   8
   4   5  10 203.804 31.7952   5
  -5  -5 -10 60.3333 16.5434   6
   5   5  10 36.4248 16.8665   8
   5   5  10 41.7997 8.78396   5
   6   5  10 49.2694 11.9887   8
  -5  -6  10 32.2898 11.8516   6
   5   6 -10 46.2957 7.30110   5
   5   6 -10 16.9886 15.7217  10
  -4  -6  10 51.7297 20.8449   6
   4   6 -10 64.2664 27.6720  10
   4   6 -10 88.4162 21.6313   8
   4   6 -10 63.5643 13.0462   5
  -3  -6  10 118.263 32.5040   6
   3   6 -10 72.6073 36.7109  10
   3   6 -10 122.105 32.5957   8
   3   6 -10 151.153 22.1971   5
   2  -6 -10 576.039 89.1026   9
   2  -6 -10 480.818 83.3149   5
  -2  -6  10 485.874 90.9836   3
   2   6 -10 578.176 83.6378   5
   2   6 -10 509.581 88.2861   2
   2   6 -10 370.573 92.0140   7
  -2   6  10 371.752 92.2115   7
   1  -6 -10 193.559 37.9006   5
  -1  -6  10 245.226 38.6598   5
   1  -6 -10 218.720 42.6325   9
   1   6 -10 230.941 48.6102   7
  -1   6  10 183.690 46.5427   7
   1   6 -10 225.429 42.2176   2
   0  -6  10 68.3553 15.3194   9
   0  -6  10 70.5631 13.1711   5
   0  -6 -10 68.0472 13.0997   5
   0  -6  10 65.7507 20.6715  11
   0  -6 -10 67.9305 17.2597   9
   0   6 -10 67.3091 18.9765   7
   0   6  10 50.0941 19.8842   7
   0   6 -10 39.3761 16.7869   2
   1  -6  10 293.293 50.7394   5
  -1  -6 -10 293.582 50.5562   5
   1  -6  10 318.189 55.9668   9
   1  -6  10 215.554 60.5373  11
  -1  -6 -10 328.277 58.8463   3
  -1  -6 -10 328.728 56.7183   9
   1   6  10 248.452 59.6054   7
   2  -6  10 829.351 176.664   5
   2  -6  10 809.552 180.916   9
  -2  -6 -10 1197.86 183.255   9
   2   6  10 1280.70 191.690   7
   2   6  10 1096.43 176.320   5
   3  -6  10 56.1638 14.5485   5
  -3  -6 -10 152.289 29.3551   6
   3   6  10 77.2115 14.2427   5
   3   6  10 52.3059 22.4958   8
  -4  -6 -10 59.8994 21.2205   6
   4   6  10 50.0086 9.87835   5
   4   6  10 42.2337 19.8691   8
  -5  -6 -10 36.7639 12.8860   6
   5   6  10 25.7093 6.44229   5
   5   6  10 47.0936 16.5364   8
  -5  -7  10 49.1268 11.5066   6
   5   7 -10 40.7202 16.5983  10
  -4  -7  10 207.140 39.1047   6
   4   7 -10 157.091 29.0983   5
   4   7 -10 141.733 41.9733  10
   3  -7 -10 67.5979 13.8307   5
  -3  -7  10 68.0229 24.2783   6
   3   7 -10 101.430 35.0819  10
   3   7 -10 77.7568 25.2657   6
   3   7 -10 70.1426 13.7273   5
   3   7 -10 66.2415 21.5373   8
  -2  -7  10 84.1630 27.8502   6
   2  -7 -10 78.7135 16.8884   5
   2   7 -10 65.6209 26.9678   6
   2   7 -10 183.524 49.7158  10
   1  -7 -10 631.292 94.1359   9
   1  -7 -10 459.213 86.8012   5
  -1   7  10 489.713 99.0936   7
   1   7 -10 433.957 97.3811   7
   1   7 -10 319.141 118.962  10
   1   7 -10 702.637 94.6844   2
  -1   7  10 534.397 97.1574   6
   0  -7 -10 156.888 30.5438   5
   0  -7  10 182.348 34.0610   9
   0  -7  10 163.906 30.8206   5
   0   7 -10 149.150 37.4972   7
   0   7  10 121.704 40.7981   7
   0   7 -10 136.841 34.8494   2
   0   7  10 276.483 48.5544   6
   1  -7  10 252.889 48.0957   5
   1  -7  10 245.859 53.4352   9
  -1  -7 -10 263.152 53.4965   9
  -1  -7 -10 260.404 48.4501   5
   1   7  10 373.667 64.6852   7
   2  -7  10 56.6775 13.5043   5
  -2  -7 -10 95.7136 31.0950   6
   2   7  10 147.996 29.8527   6
   2   7  10 54.2773 21.3671   8
  -2   7 -10 50.4339 18.8946   6
  -3  -7 -10 41.8061 20.5240   6
   3  -7  10 33.9104 7.53435   5
   3   7  10 41.9673 19.9201   6
   3   7  10 19.0408 12.9511   8
  -4  -7 -10 211.265 41.9591   6
   4  -7  10 163.224 31.2563   5
   4   7  10 169.729 37.9140   8
   4   7  10 175.951 31.0301   5
  -5  -7 -10 123.174 28.5175   6
   5   7  10 136.784 26.0605   8
  -4  -8  10 22.0314 9.63062   6
   4   8 -10 8.52714 10.1147  10
  -3  -8  10 82.4177 21.6795   6
   3  -8 -10 74.9218 12.1100   5
   3   8 -10 57.8997 20.0849   6
   3   8 -10 35.9630 23.1949  10
  -2  -8  10 92.2333 30.0428   6
   2   8 -10 74.1233 35.2492  10
   2   8 -10 173.444 35.0771   6
   1  -8 -10 172.472 29.3503   5
  -1  -8  10 177.456 29.1860   5
   1   8 -10 151.583 63.6798  10
   1   8 -10 131.151 41.6984   6
  -1   8  10 149.563 44.4976   6
   0  -8  10 175.028 30.0469   5
   0  -8 -10 149.934 29.6433   5
   0   8 -10 149.302 39.6234   6
   0   8  10 188.726 43.8058   6
   1  -8  10 237.005 42.2359   5
  -1  -8 -10 234.201 41.7340   5
   1   8  10 260.689 55.8126   6
  -1   8 -10 219.045 53.3525   6
   2  -8  10 179.893 36.4998   5
  -2  -8 -10 236.453 54.5326   6
   2   8  10 188.379 44.3569   8
  -2   8 -10 261.291 44.2877   6
   2   8  10 168.478 48.2526   6
  -3  -8 -10 61.7773 19.7300   6
   3  -8  10 41.0084 9.55836   5
   3   8  10 57.5114 19.3413   6
   3   8  10 41.1497 15.7563   8
  -4  -8 -10 53.4770 13.4978   6
   4  -8  10 14.8809 5.62019   5
   4   8  10 34.2786 11.4959   8
  -3  -9  10 65.1134 16.1830   6
   3  -9 -10 54.8525 8.73306   5
   3   9 -10 26.9324 18.2361  10
   3   9 -10 34.6993 13.9503   6
   2  -9 -10 24.3963 5.49576   5
  -2  -9  10 23.6370 12.2187   6
   2   9 -10 23.5709 18.7752  10
   2   9 -10 13.1939 10.5252   6
   1  -9 -10 337.325 52.2344   5
  -1  -9  10 280.582 51.7314   5
   1   9 -10 270.166 72.4904  10
   1   9 -10 301.400 62.2792   6
   0  -9  10 11.1060 4.02941   5
   0  -9 -10 12.6056 4.39771   5
   0   9 -10 10.3570 19.3196  10
   0   9 -10 6.96049 8.22029   6
   0   9  10 12.6113 10.9718   6
  -1  -9 -10 159.217 26.9492   5
   1  -9  10 181.877 27.4919   5
   1   9  10 124.888 37.8856   6
  -1   9 -10 121.498 32.8196   6
   2  -9  10 41.2057 8.78973   5
  -2  -9 -10 37.1135 16.3015   6
   2   9  10 42.0971 17.0360   6
   3  -9  10 89.3009 16.8789   5
  -3  -9 -10 106.853 23.2269   6
   3   9  10 85.7056 21.4334   6
   2 -10 -10 47.1584 7.02592   5
  -2 -10  10 36.1417 11.7106   6
   2  10 -10 34.3792 11.3056   6
   2  10 -10 14.2496 13.8902  10
   1 -10 -10 245.907 34.5989   5
   1  10 -10 140.576 43.7205   6
   1  10 -10 191.727 47.2412  10
   0 -10  10 12.5213 3.63749   5
   0 -10 -10 11.1835 3.53144   5
   0  10 -10 2.59523 10.4505  10
   0  10 -10 7.74682 6.57324   6
   0  10  10 12.8264 8.06686   6
   1 -10  10 218.824 29.2262   5
  -1  10 -10 173.007 33.1522   6
   1  10  10 165.321 34.3840   6
  -1  10 -10 80.9336 44.4463  10
  -2 -10 -10 113.543 20.9833   6
   2 -10  10 87.2725 16.3727   5
   2  10  10 71.8165 20.1784   6
   0  11 -10 17.5935 11.3812  10
   6   0 -11 83.6583 15.1841   5
   5   0 -11 88.4431 17.0057   5
  -4   0  11 18.2026 10.0936   3
   4   0 -11 31.8040 10.3460   2
  -3   0  11 443.554 82.2427   1
  -3   0  11 406.179 82.7779   3
   3   0 -11 451.272 76.7707   2
   2   0 -11 4.66651 7.32655   1
  -2   0  11 1.28110 4.46117   3
  -2   0  11 -0.1166 5.83840   1
   2   0 -11 2.59222 4.05111   2
  -2   0  11 0.55662 5.51082  11
  -1   0  11 1064.42 180.066  11
   1   0 -11 1114.45 186.855   1
   1   0 -11 1013.58 177.086   9
   1   0 -11 979.657 178.226   2
  -1   0  11 1139.85 178.566   3
  -1   0  11 965.057 182.521   4
   0   0 -11 178.674 37.2873   1
   0   0  11 161.060 35.0642   1
   0   0  11 159.708 31.3647   4
   0   0  11 151.818 29.9917  11
   0   0 -11 137.174 27.5120   2
  -1   0 -11 555.047 92.8843   3
   1   0  11 562.895 94.8495  11
  -1   0 -11 515.843 91.3601   2
   1   0  11 567.195 100.274   1
   1   0  11 552.178 95.6515   4
  -1   0 -11 480.062 98.5523   1
   2   0  11 1.51518 8.15019   1
  -2   0 -11 -1.8694 6.47840   1
  -2   0 -11 3.61118 4.20512   3
   2   0  11 1.86096 5.49394   4
  -3   0 -11 365.501 66.7405   3
   3   0  11 356.953 73.9899   4
   4   0  11 72.3907 13.7573   5
  -4   0 -11 75.1690 19.0822   3
   4   0  11 65.5847 25.5341   4
   5   0  11 61.9537 11.7831   5
   6   0  11 64.3176 11.6967   5
   6   1 -11 70.1390 13.3184   5
   5   1 -11 69.9314 28.9834  10
   5   1 -11 63.0980 12.9333   5
   4  -1 -11 376.040 68.0774   2
  -4  -1  11 325.356 70.8010   3
   4   1 -11 395.350 65.6649   5
   4   1 -11 395.550 68.6507   2
  -4   1  11 400.915 70.5385   3
  -3  -1  11 152.721 30.2089  11
   3  -1 -11 176.473 28.6389   2
  -3  -1  11 147.446 31.3283   3
  -3  -1  11 107.013 38.0828   1
  -3   1  11 111.820 28.4576   3
   3   1 -11 179.843 28.5906   2
  -2  -1  11 140.542 34.3426   1
  -2  -1  11 161.345 30.6196   3
   2  -1 -11 143.836 28.5065   2
   2  -1 -11 149.844 33.8153   1
  -2  -1  11 151.245 31.1698  11
   2  -1 -11 155.487 28.0658   9
   2   1 -11 151.371 38.0684   1
  -2   1  11 147.931 32.7376   1
  -2   1  11 145.433 28.6856   3
   2   1 -11 163.933 28.7436   2
   2   1 -11 151.102 31.4435   7
  -2   1  11 174.484 30.6343  11
  -1  -1  11 212.682 43.4749   4
  -1  -1  11 214.616 39.5808  11
   1  -1 -11 218.384 44.6155   1
  -1  -1  11 222.367 45.9350   1
   1  -1 -11 221.660 37.7223   9
   1   1 -11 191.432 46.8137   1
  -1   1  11 203.713 41.7887   4
  -1   1  11 212.218 44.0523   1
   1   1 -11 227.130 38.2552   2
   1   1 -11 194.729 39.7896   7
  -1   1  11 216.799 40.3098  11
   0  -1 -11 477.648 105.904   1
   0  -1  11 725.609 111.006   1
   0  -1  11 566.916 101.202  11
   0  -1  11 540.343 103.199   4
   0   1  11 645.652 102.522  11
   0   1  11 627.704 109.445   1
   0   1  11 442.885 101.480   4
   0   1 -11 658.194 110.260   1
   1  -1  11 497.377 79.9584  11
   1  -1  11 407.151 80.3017   4
  -1  -1 -11 512.433 86.6900   1
   1  -1  11 393.226 84.7367   1
   1   1  11 468.269 86.6657   1
   1   1  11 479.558 79.8686   7
  -1   1 -11 425.363 85.1284   1
   1   1  11 478.109 80.6554  11
  -1   1 -11 463.119 78.5053   3
  -1   1 -11 391.894 76.6723   2
   2  -1  11 105.827 23.5525   4
   2  -1  11 68.2579 25.4424   1
  -2  -1 -11 108.740 19.7413   3
   2  -1  11 90.1887 19.1371  11
  -2  -1 -11 97.6831 24.7415   1
  -2   1 -11 106.450 19.6522   3
   2   1  11 79.9217 18.7190   7
   2   1  11 91.8253 23.5818   4
  -2   1 -11 59.1390 24.6921   1
   2   1  11 98.4222 26.8302   1
   3  -1  11 219.842 49.4133   4
  -3  -1 -11 226.849 42.5583   3
  -3   1 -11 222.031 42.2935   3
   3   1  11 207.646 50.0661   4
  -4  -1 -11 529.966 89.4304   3
   4  -1  11 445.770 95.4689   4
  -4   1 -11 457.693 87.3807   3
   4   1  11 509.207 107.188   4
   4   1  11 438.920 81.0996   5
   5   1  11 142.034 24.2305   5
   5   1  11 125.943 34.2120   8
   6   1  11 68.9917 12.6413   5
   6   2 -11 102.658 18.7456   5
   5   2 -11 24.7919 21.6794  10
   5   2 -11 39.9863 8.12496   5
   4  -2 -11 11.1135 8.78446   2
  -4  -2  11 17.8864 10.3039   3
   4   2 -11 35.2836 7.27941   5
   4   2 -11 29.5279 10.4371   2
   4   2 -11 36.1299 24.6769  10
  -3  -2  11 88.9317 21.0702  11
  -3  -2  11 80.8420 20.3134   3
   3  -2 -11 84.4510 18.4227   2
  -3   2  11 63.1548 16.9213   3
   3   2 -11 92.0345 21.4337   7
   3   2 -11 95.3500 18.3811   2
  -2  -2  11 533.718 99.7450   1
   2  -2 -11 528.203 88.8253   9
  -2  -2  11 525.072 90.8077   3
   2  -2 -11 471.377 88.4371   2
   2  -2 -11 463.194 91.6619   1
  -2  -2  11 582.226 92.5517  11
   2   2 -11 527.488 88.6684   2
  -2   2  11 467.376 87.6561   3
   2   2 -11 497.720 143.835   1
   2   2 -11 545.499 92.5085   7
  -2   2  11 442.706 91.4735   1
  -1  -2  11 1582.41 263.549   1
   1  -2 -11 1447.20 257.490   1
  -1  -2  11 1337.86 253.793  11
  -1  -2  11 1347.83 256.646   4
   1  -2 -11 1662.01 252.010   9
  -1   2  11 1329.67 254.132   4
   1   2 -11 1675.25 251.918   2
   1   2 -11 1417.69 263.403   1
  -1   2  11 1565.42 261.419   1
   1   2 -11 1377.91 253.705   7
  -1   2  11 1512.64 254.212  11
   0  -2  11 316.264 54.7832   4
   0  -2  11 318.773 58.6978   1
   0  -2  11 290.664 51.2037  11
   0  -2 -11 263.291 49.5580   9
   0  -2 -11 233.401 57.9553   1
   0  -2  11 248.653 48.3439   9
   0  -2 -11 241.324 47.4706   3
   0   2 -11 300.523 60.9157   1
   0   2  11 281.183 52.1671  11
   0   2 -11 279.886 48.7587   2
   0   2  11 281.435 58.1335   1
   0   2  11 302.977 52.1257   4
   0   2 -11 285.260 50.2621   7
  -1  -2 -11 3025.34 497.395   1
   1  -2  11 2534.85 493.535   1
   1  -2  11 2765.12 489.114   4
  -1  -2 -11 2945.08 486.559   3
   1  -2  11 3014.06 488.408  11
   1   2  11 3156.39 501.461   1
  -1   2 -11 2877.83 486.137   2
  -1   2 -11 3037.43 496.850   1
   1   2  11 2239.13 489.137   4
  -1   2 -11 2783.95 487.492   3
   1   2  11 3206.67 490.342   7
  -2  -2 -11 432.401 87.3707   1
   2  -2  11 422.110 81.7617   1
  -2  -2 -11 422.562 77.4442   9
   2  -2  11 378.918 76.3090  11
  -2  -2 -11 514.290 77.6971   3
   2  -2  11 553.660 82.1996   4
  -2   2 -11 304.466 80.1659   1
  -2   2 -11 486.685 78.5881   3
   2   2  11 300.626 77.3573   7
   2   2  11 520.055 83.8243   4
   2   2  11 436.494 90.0985   1
   3  -2  11 61.8135 19.4311   4
  -3  -2 -11 54.5712 14.4635   3
  -3  -2 -11 44.4562 14.1212   9
   3   2  11 39.1577 13.0276   7
   3   2  11 56.9112 20.6697   4
  -3   2 -11 51.2032 14.4062   3
  -4  -2 -11 7.74883 8.86099   3
   4  -2  11 14.7452 13.8408   4
  -4  -2 -11 5.04783 8.42117   9
  -4   2 -11 12.5015 9.37203   3
   4   2  11 31.1935 5.74467   5
   4   2  11 40.7592 21.7413   4
   5   2  11 17.9889 5.64120   5
   5   2  11 43.2955 20.3596   8
   6   2  11 111.731 19.7722   5
   6   3 -11 41.8466 8.27187   5
  -5  -3  11 117.853 27.2369   6
   5   3 -11 124.390 22.3627   5
   5   3 -11 120.274 37.8545  10
  -4  -3  11 119.415 37.0276   3
  -4  -3  11 210.320 47.6332   6
   4   3 -11 157.004 38.2539   7
   4   3 -11 186.734 31.7487   5
   4   3 -11 180.758 36.7536   2
   4   3 -11 178.777 44.6632   8
   4   3 -11 198.426 53.8614  10
   3  -3 -11 185.368 34.8060   2
  -3  -3  11 174.133 39.3934  11
  -3  -3  11 177.190 37.5579   3
   3  -3 -11 182.853 34.8054   9
   3   3 -11 190.680 34.6537   2
   3   3 -11 156.780 39.2270   7
   3   3 -11 176.505 31.7155   5
   2  -3 -11 56.5928 14.0771   9
   2  -3 -11 38.4838 14.2585   1
  -2  -3  11 51.1989 14.7967   3
  -2  -3  11 62.8042 18.5557  11
  -2  -3  11 42.9802 19.6669   1
   2   3 -11 74.9390 32.9020   1
   2   3 -11 51.2646 12.8857   2
   2   3 -11 69.0350 17.7593   7
   1  -3 -11 676.287 118.816   1
  -1  -3  11 657.546 114.168  11
  -1  -3  11 650.570 123.614   1
  -1  -3  11 529.097 109.292   9
   1  -3 -11 665.434 111.648   9
   1   3 -11 621.061 126.264   1
   1   3 -11 655.074 114.074   7
   1   3 -11 670.446 111.232   2
  -1   3  11 657.348 120.909   1
   0  -3  11 322.045 62.8635  11
   0  -3  11 357.112 65.2329   4
   0  -3  11 264.242 59.5283   9
   0  -3 -11 356.085 61.3297   9
   0  -3  11 440.624 76.3963   1
   0  -3 -11 343.304 59.3251   3
   0   3  11 360.429 63.0324   4
   0   3 -11 378.528 60.6226   2
   0   3  11 355.535 72.6931   1
   0   3 -11 381.438 75.9349   1
   0   3 -11 259.184 64.0456   7
   1  -3  11 355.860 67.7663   4
   1  -3  11 348.098 71.6712   1
   1  -3  11 408.952 69.2165  11
   1  -3  11 363.185 64.9224   9
  -1  -3 -11 418.569 65.1327   3
  -1  -3 -11 424.427 82.8161   1
  -1  -3 -11 374.610 66.0112   9
  -1   3 -11 337.510 75.1690   1
   1   3  11 334.312 80.5087   1
   1   3  11 417.534 69.9925   7
  -1   3 -11 322.190 64.4464   7
  -1   3 -11 309.601 65.3152   2
   1   3  11 362.664 68.4692   4
   2  -3  11 51.0941 14.1348  11
   2  -3  11 72.1260 17.6704   4
  -2  -3 -11 63.8674 22.0354   1
  -2  -3 -11 75.0550 17.2083   3
  -2  -3 -11 44.0433 15.9851   9
  -2   3 -11 82.7953 16.5322   3
   2   3  11 25.1016 15.9353   7
   2   3  11 96.0640 29.4514   4
  -3  -3 -11 202.291 40.6428   9
   3  -3  11 219.746 45.8494   4
  -3  -3 -11 230.293 42.6225   3
   3   3  11 224.767 55.8539   4
   3   3  11 189.559 41.0823   7
  -3   3 -11 147.128 43.1782   3
   3   3  11 200.170 35.6973   5
  -4  -3 -11 394.757 66.1752   6
  -4  -3 -11 217.502 52.6349   9
  -4  -3 -11 247.887 55.5440   3
  -4   3 -11 258.993 54.5182   3
   4   3  11 187.142 60.1939   8
   4   3  11 309.918 48.3070   5
   4   3  11 356.211 66.9016  10
   4   3  11 237.810 65.5416   4
  -5  -3 -11 347.270 61.4991   6
   5   3  11 226.168 51.4185   5
   5   3  11 336.458 63.2529   8
   6   3  11 35.9402 11.9981   8
   6   3  11 35.3674 6.88697   5
   6   4 -11 62.2562 11.4118   5
  -5  -4  11 10.9264 7.91782   6
   5   4 -11 14.9503 4.59293   5
   5   4 -11 9.99381 15.1726  10
  -4  -4  11 77.5752 27.4566   6
   4   4 -11 69.3476 32.7491  10
   4   4 -11 140.813 30.8390   8
   4   4 -11 124.003 19.8863   5
  -3  -4  11 140.338 41.6459  11
  -3  -4  11 149.106 35.9247   3
   3  -4 -11 155.646 33.0816   2
   3  -4 -11 183.544 34.4036   9
   3   4 -11 168.342 33.5500   2
   3   4 -11 179.198 30.2506   5
   3   4 -11 180.759 38.2715   7
   2  -4 -11 170.569 26.8139   9
  -2  -4  11 93.6979 26.0908   3
  -2  -4  11 129.982 28.6806  11
   2   4 -11 107.963 28.4742   7
   2   4 -11 94.5664 24.0362   2
  -1  -4  11 657.707 125.296  11
   1  -4 -11 685.679 122.269   9
  -1  -4  11 609.370 118.029   9
  -1  -4  11 740.523 140.246   1
   1  -4 -11 667.378 126.586   1
   1   4 -11 680.824 129.647   7
   1   4 -11 716.085 119.674   2
   1   4 -11 762.023 144.218   1
   0  -4 -11 67.6489 18.4348   3
   0  -4  11 74.4441 18.6848   9
   0  -4  11 110.373 31.8208   1
   0  -4 -11 109.579 28.7399   1
   0  -4  11 124.583 23.9783  11
   0  -4 -11 104.424 25.2107   9
   0   4 -11 85.9049 39.1164   1
   0   4 -11 127.794 20.9994   2
   0   4 -11 84.2724 22.0425   7
   0   4  11 67.5622 26.6982   7
   0   4  11 129.571 22.3511   4
  -1  -4 -11 835.601 134.945   3
  -1  -4 -11 774.950 134.673   9
  -1  -4 -11 806.239 149.884   1
   1  -4  11 765.649 136.014   4
   1  -4  11 662.327 135.381  11
   1   4  11 733.353 137.697   4
   1   4  11 879.935 143.976   7
  -1   4 -11 661.561 134.158   7
  -1   4 -11 827.843 133.305   2
  -2  -4 -11 103.254 27.4094   9
   2  -4  11 123.271 26.6349   9
  -2  -4 -11 129.263 27.9539   3
   2  -4  11 135.509 30.7876  11
   2   4  11 262.254 37.7767   7
   2   4  11 77.5311 30.7114   4
  -3  -4 -11 108.655 28.1062   9
  -3  -4 -11 131.645 31.3354   3
   3   4  11 138.334 38.1971   7
   3   4  11 148.320 36.8869   4
   3   4  11 135.407 24.0173   5
  -4  -4 -11 90.4614 25.6671   6
   4   4  11 113.739 29.5983   8
   4   4  11 69.3525 14.6179   5
   4   4  11 50.0322 27.6685  10
   5   4  11 25.9511 14.9837   8
   5   4  11 26.2839 6.11268   5
   6   4  11 65.6447 17.5236   8
   6   4  11 78.9406 12.9929   5
  -5  -5  11 60.6972 17.3488   6
   5   5 -11 78.5437 12.9077   5
   5   5 -11 55.1158 24.8432  10
  -4  -5  11 234.139 49.5730   6
   4   5 -11 231.125 49.8346   8
   4   5 -11 191.545 39.0650   5
   4   5 -11 216.760 56.2101  10
   3  -5 -11 187.490 37.3010   2
  -3  -5  11 182.565 39.3671   3
  -3  -5  11 151.510 40.0162   6
   3  -5 -11 205.277 34.7286   9
   3   5 -11 152.642 35.7130   2
   3   5 -11 163.256 36.1008   8
   3   5 -11 157.469 38.2755   7
   3   5 -11 196.358 31.1103   5
   3   5 -11 94.4509 44.3428  10
   2  -5 -11 121.187 29.1582   9
  -2  -5  11 120.787 34.1910  11
  -2  -5  11 141.592 30.5476   3
   2   5 -11 146.331 27.9160   2
   2   5 -11 128.544 31.5717   7
   2   5 -11 132.661 24.2802   5
   1  -5 -11 143.930 29.7076   9
  -1  -5  11 138.079 34.0957  11
  -1  -5  11 138.151 27.4852   9
   1   5 -11 166.215 34.2603   7
  -1   5  11 137.797 34.4296   7
   1   5 -11 149.438 29.3908   2
   0  -5 -11 91.5053 21.3070   9
   0  -5  11 92.4265 25.3149  11
   0  -5  11 77.0828 19.9653   9
   0   5 -11 93.7640 21.9709   7
   0   5  11 96.0114 25.2577   7
   0   5 -11 102.309 20.5514   2
   1  -5  11 144.475 32.0922  11
   1  -5  11 147.568 30.1688   9
  -1  -5 -11 175.371 32.1008   9
  -1  -5 -11 140.185 31.5950   3
   1   5  11 148.252 35.2793   7
  -1   5 -11 167.903 29.5437   2
   1   5  11 122.952 31.3010   4
  -1   5 -11 147.232 32.3677   7
   2  -5  11 163.202 35.0889   9
  -2  -5 -11 175.636 36.3713   9
  -2  -5 -11 173.886 37.3019   3
   2   5  11 167.100 41.5318   4
   2   5  11 172.311 29.8203   5
   2   5  11 156.196 43.3665   7
  -3  -5 -11 147.817 44.3496   9
  -3  -5 -11 236.765 49.0182   3
  -3  -5 -11 407.047 53.8888   6
   3   5  11 200.943 39.7628   5
   3   5  11 188.005 50.0827   8
   3   5  11 205.839 53.3230   4
   3   5  11 208.160 48.8567   7
  -4  -5 -11 281.343 56.6179   6
   4   5  11 216.729 37.7518   5
   4   5  11 161.846 47.9415   8
  -5  -5 -11 45.5416 16.0244   6
   5   5  11 39.6232 8.32013   5
   5   5  11 42.7248 17.2004   8
   6   5  11 29.4882 10.7039   8
  -5  -6  11 14.8998 8.11090   6
   5   6 -11 12.0426 17.5446  10
   5   6 -11 18.7287 4.27074   5
  -4  -6  11 98.7977 27.6425   6
   4   6 -11 103.597 34.4467  10
   4   6 -11 100.887 18.8209   5
  -3  -6  11 60.5503 20.9809   6
   3   6 -11 56.5165 9.49352   5
   3   6 -11 16.3482 20.6814  10
   3   6 -11 34.3983 18.4545   8
   2  -6 -11 249.652 41.1164   5
   2  -6 -11 248.702 46.1521   9
  -2  -6  11 259.075 49.8173   3
   2   6 -11 231.155 41.1635   5
   2   6 -11 266.055 54.5276   7
  -2   6  11 188.833 50.3857   7
   2   6 -11 242.152 78.5126  10
   2   6 -11 185.118 45.0280   2
  -1  -6  11 287.784 48.8638   5
   1  -6 -11 308.608 53.6242   9
   1  -6 -11 270.043 48.5006   5
   1   6 -11 305.273 59.3891   7
  -1   6  11 234.552 57.3330   7
   1   6 -11 260.229 52.2006   2
   0  -6  11 53.7551 15.8460   9
   0  -6  11 68.1607 21.0850  11
   0  -6  11 66.9949 12.6747   5
   0  -6 -11 56.9003 12.3650   5
   0  -6 -11 61.6363 16.3346   9
   0   6 -11 71.7686 16.3230   2
   0   6  11 52.1966 19.6278   7
  -1  -6 -11 417.955 79.5862   9
   1  -6  11 485.535 80.5055   9
  -1  -6 -11 441.069 74.4305   5
   1  -6  11 462.697 74.6913   5
   1  -6  11 448.267 84.1408  11
   1   6  11 324.587 82.2967   7
  -2  -6 -11 481.878 80.0843   3
  -2  -6 -11 324.835 73.9977   9
   2  -6  11 400.877 74.0938   9
   2  -6  11 409.479 69.5220   5
   2   6  11 355.554 80.2016   7
   2   6  11 426.523 68.7672   5
   3  -6  11 28.4685 8.67149   5
  -3  -6 -11 80.9445 21.7823   6
   3   6  11 35.0827 7.94403   5
   3   6  11 30.0630 17.4629   8
  -4  -6 -11 83.8953 25.4752   6
   4   6  11 50.6293 22.6170   8
   4   6  11 75.5281 13.2617   5
  -5  -6 -11 34.7098 12.0154   6
   5   6  11 31.8920 6.24272   5
   5   6  11 23.6088 14.0878   8
  -5  -7  11 22.6976 7.50355   6
   5   7 -11 18.0487 12.3957  10
  -4  -7  11 126.582 30.4315   6
   4   7 -11 109.970 34.8257  10
   4   7 -11 126.207 21.7074   5
   3  -7 -11 57.4038 12.4264   5
  -3  -7  11 62.5033 22.9771   6
   3   7 -11 71.0056 12.4631   5
   3   7 -11 55.2638 22.3444   6
   3   7 -11 74.4722 30.6643  10
  -2  -7  11 173.063 41.8252   6
   2  -7 -11 158.134 28.9573   5
   2   7 -11 120.106 38.5437   6
   2   7 -11 197.957 55.9499  10
   1  -7 -11 102.598 19.4884   5
  -1  -7  11 119.939 20.4007   5
  -1  -7  11 18.0685 23.0995   6
   1  -7 -11 134.366 26.3619   9
   1   7 -11 289.766 77.1189  10
  -1   7  11 123.289 34.6928   6
   1   7 -11 106.584 24.3066   2
  -1   7  11 91.7581 30.4945   7
   1   7 -11 110.356 30.1350   7
   0  -7 -11 199.314 39.1352   9
   0  -7  11 169.088 32.7804   5
   0  -7 -11 153.695 32.1035   5
   0   7  11 325.399 49.7884   6
   0   7 -11 148.892 38.4246   7
   0   7  11 166.315 43.2986   7
   0   7 -11 125.777 43.2022   6
   1  -7  11 182.022 30.3626   5
  -1  -7 -11 121.310 34.8542   9
   1  -7  11 166.996 35.6999   9
  -1  -7 -11 222.788 30.3570   5
   1   7  11 107.651 38.0995   7
   2  -7  11 141.507 24.7114   5
  -2  -7 -11 153.867 44.5647   6
   2   7  11 120.470 38.9164   6
  -2   7 -11 126.548 30.8633   6
   2   7  11 127.263 33.1472   8
   3  -7  11 38.3875 9.23015   5
  -3  -7 -11 61.3005 20.1478   6
   3   7  11 32.5586 16.8249   8
   3   7  11 52.0853 20.1126   6
  -4  -7 -11 221.210 45.1364   6
   4  -7  11 155.001 34.6549   5
   4   7  11 188.314 34.7262   5
   4   7  11 242.398 42.1491   8
  -5  -7 -11 62.9771 16.7376   6
   5   7  11 71.7577 16.0480   8
  -4  -8  11 13.9685 8.29458   6
   4   8 -11 6.26718 9.89069  10
  -3  -8  11 35.3681 15.5717   6
   3  -8 -11 33.4127 6.83470   5
   3   8 -11 30.1353 20.2914  10
   3   8 -11 26.0935 13.7155   6
   2  -8 -11 65.7420 11.3544   5
  -2  -8  11 49.1286 20.8997   6
   2   8 -11 39.8659 19.4197   6
   2   8 -11 47.4362 27.5502  10
  -1  -8  11 153.431 25.7261   5
   1  -8 -11 162.629 25.5465   5
   1   8 -11 151.530 59.7150  10
   1   8 -11 71.6139 35.7545   6
   0  -8  11 59.4001 12.3331   5
   0  -8 -11 60.9024 12.0986   5
   0   8  11 57.4593 26.3338   6
   0   8 -11 53.2592 21.4626   6
   1  -8  11 133.413 28.5045   5
  -1  -8 -11 143.590 27.9417   5
   1   8  11 211.138 45.9956   6
  -2  -8 -11 132.984 28.8419   6
   2  -8  11 58.3454 14.2607   5
   2   8  11 49.4625 21.9819   8
  -2   8 -11 59.8241 17.8389   6
   2   8  11 131.048 32.2342   6
  -3  -8 -11 57.0428 19.8906   6
   3  -8  11 37.1229 8.82055   5
   3   8  11 43.4869 15.6774   8
   3   8  11 40.8661 18.0446   6
   4  -8  11 15.4614 4.46144   5
  -4  -8 -11 25.0405 10.4727   6
   4   8  11 23.1536 10.2608   8
   3  -9 -11 63.5147 9.05111   5
  -3  -9  11 45.4884 15.0753   6
   3   9 -11 21.7788 18.6296  10
   3   9 -11 47.7218 14.1390   6
   2  -9 -11 30.2354 7.25389   5
  -2  -9  11 71.8296 18.9580   6
   2   9 -11 27.3883 20.2454  10
   2   9 -11 28.6378 13.5231   6
  -1  -9  11 192.803 33.3789   5
   1  -9 -11 213.063 33.7853   5
   1   9 -11 115.877 40.3232   6
   1   9 -11 187.493 55.7505  10
  -1   9  11 233.797 43.2942   6
   0  -9  11 14.1758 5.28877   5
   0  -9 -11 17.1519 4.98119   5
   0   9 -11 41.6461 28.9923  10
   0   9 -11 12.6547 9.66916   6
   0   9  11 22.6715 13.9782   6
   1  -9  11 125.765 19.4250   5
  -1  -9 -11 98.0080 18.7561   5
  -1   9 -11 60.3637 23.5643   6
   1   9  11 135.780 34.1834   6
  -2  -9 -11 26.1983 13.7583   6
   2  -9  11 17.8648 5.77644   5
   2   9  11 25.3947 13.7659   6
  -3  -9 -11 141.770 27.0259   6
   3  -9  11 107.522 20.5653   5
   3   9  11 100.190 25.7888   6
  -2 -10  11 40.9582 13.1078   6
   2 -10 -11 58.5719 9.08557   5
   2  10 -11 51.0801 13.9718   6
   2  10 -11 34.9499 16.8188  10
   1 -10 -11 169.228 21.9685   5
   1  10 -11 81.0822 34.1078  10
   1  10 -11 90.2965 31.6967   6
   0 -10 -11 3.48896 2.25593   5
   0 -10  11 1.52890 1.69004   5
   0  10 -11 2.20922 4.77703   6
   0  10  11 3.67601 5.84102   6
   1 -10  11 167.077 28.5617   5
  -1  10 -11 95.3695 48.5044  10
   1  10  11 221.511 41.9624   6
  -1  10 -11 160.885 32.3899   6
  -2 -10 -11 110.180 26.1469   6
   2 -10  11 106.150 20.1665   5
   2  10  11 123.158 24.6428   6
   6   0 -12 70.7177 13.0048   5
   5   0 -12 51.7504 10.7068   5
  -4   0  12 31.3493 14.1575   3
   4   0 -12 70.9141 14.2179   2
  -3   0  12 312.337 62.3399   1
   3   0 -12 431.638 57.6775   2
  -3   0  12 188.293 63.5102   3
  -2   0  12 37.2851 11.3071  11
  -2   0  12 35.8068 11.6545   3
   2   0 -12 27.2748 8.80330   2
  -2   0  12 25.1442 12.1636   1
   2   0 -12 39.3181 15.2533   1
   1   0 -12 1463.76 267.743   9
   1   0 -12 1650.68 278.404   1
  -1   0  12 1682.19 269.332   3
  -1   0  12 1492.64 273.916   4
  -1   0  12 1668.63 283.645   1
   1   0 -12 1493.68 269.139   2
  -1   0  12 1637.82 271.169  11
   0   0 -12 355.327 69.4863   1
   0   0 -12 318.378 61.5466   2
   0   0  12 386.296 66.0798   4
   0   0  12 363.004 69.9844   1
   0   0  12 365.614 64.2429  11
   1   0  12 817.662 124.306   4
  -1   0 -12 646.678 118.125   2
  -1   0 -12 652.143 126.861   1
   1   0  12 685.211 127.332   1
  -1   0 -12 695.430 119.530   3
   1   0  12 681.261 121.664  11
   2   0  12 20.7409 11.3613   4
  -2   0 -12 19.2335 7.31765   3
  -2   0 -12 20.2004 14.8453   1
   2   0  12 20.3272 13.8850   1
  -3   0 -12 791.863 130.348   3
   3   0  12 685.008 137.449   4
  -4   0 -12 157.454 34.2642   3
   4   0  12 178.520 45.6567   4
   4   0  12 154.452 28.5177   5
   5   0  12 36.9943 7.58655   5
   6   0  12 30.2171 6.07870   5
   6   1 -12 82.1005 15.1880   5
   5   1 -12 49.5242 26.7596  10
   5   1 -12 70.6893 12.6005   5
   4  -1 -12 257.429 47.1077   2
  -4  -1  12 233.612 49.8232   3
   4   1 -12 264.912 47.6378   2
  -4   1  12 234.921 48.4311   3
   4   1 -12 274.850 44.6342   5
   3  -1 -12 135.765 23.9186   2
  -3  -1  12 109.523 26.0880   3
  -3  -1  12 107.321 24.9623  11
  -3   1  12 107.946 24.2722   3
   3   1 -12 132.149 23.7438   2
   2  -1 -12 456.956 85.4361   2
  -2  -1  12 458.408 92.7923   1
  -2  -1  12 518.213 87.4886   3
   2  -1 -12 510.765 92.5511   1
   2  -1 -12 431.198 84.5676   9
  -2  -1  12 549.185 87.8418  11
   2   1 -12 453.857 87.8466   7
  -2   1  12 572.046 87.8471  11
   2   1 -12 479.957 85.4366   2
  -2   1  12 485.380 91.0761   1
   2   1 -12 483.877 97.5149   1
  -2   1  12 489.455 85.6116   3
   1  -1 -12 730.693 122.056   9
   1  -1 -12 750.248 129.911   1
   1  -1 -12 600.960 122.005   2
  -1  -1  12 742.571 128.720   4
  -1  -1  12 766.086 124.407  11
  -1  -1  12 793.691 132.267   1
  -1   1  12 722.903 129.471   1
   1   1 -12 709.498 122.287   2
  -1   1  12 793.128 125.235  11
  -1   1  12 652.481 121.073   3
  -1   1  12 685.954 126.609   4
   1   1 -12 620.481 124.046   7
   0  -1 -12 859.883 144.619   1
   0  -1  12 900.141 139.163  11
   0  -1 -12 514.401 136.542   9
   0  -1  12 795.102 141.164   4
   0  -1  12 895.679 146.422   1
   0   1  12 906.285 140.291  11
   0   1  12 680.238 139.471   4
   0   1  12 783.048 145.729   1
   0   1 -12 1036.07 152.494   1
   0   1 -12 743.945 137.557   7
   0   1 -12 760.808 136.685   2
   1  -1  12 1037.04 168.853   1
  -1  -1 -12 953.111 160.088   3
   1  -1  12 1044.38 162.420  11
  -1  -1 -12 1033.93 169.504   1
   1  -1  12 813.475 162.929   4
  -1   1 -12 888.593 167.938   1
  -1   1 -12 852.140 158.945   2
   1   1  12 772.124 162.967   4
   1   1  12 988.484 163.025  11
   1   1  12 1096.57 172.675   1
  -1   1 -12 771.148 160.636   3
   1   1  12 1028.63 162.244   7
  -2  -1 -12 227.087 39.2633   3
   2  -1  12 220.078 43.7050   4
   2  -1  12 237.478 39.9793  11
   2  -1  12 246.046 46.7008   1
  -2  -1 -12 155.177 46.1791   1
  -2   1 -12 241.572 39.8160   3
   2   1  12 211.159 39.1349   7
   2   1  12 200.121 43.4127   4
  -2   1 -12 187.070 44.8319   1
   2   1  12 173.250 49.7862   1
  -3  -1 -12 159.485 34.3601   3
   3  -1  12 177.830 41.7791   4
  -3   1 -12 176.180 33.7848   3
   3   1  12 160.878 41.1622   4
  -4  -1 -12 448.332 76.5163   3
   4  -1  12 398.423 83.2286   4
  -4   1 -12 390.639 74.9202   3
   4   1  12 458.172 88.9089   4
   4   1  12 331.222 68.8953   5
   5  -1  12 22.0265 8.20193   5
   5   1  12 42.1481 8.31014   5
   5   1  12 111.922 24.6663   8
   6   1  12 46.0407 8.91976   5
   6   2 -12 110.543 20.0121   5
   5   2 -12 10.2119 4.07209   5
   5   2 -12 14.4306 16.3385  10
  -4  -2  12 53.1945 24.0112   3
   4  -2 -12 114.437 24.2591   2
   4   2 -12 161.982 41.3449  10
   4   2 -12 184.639 37.1502   8
   4   2 -12 110.321 24.5726   2
   4   2 -12 99.1988 20.9651   5
  -3  -2  12 94.6043 26.2075  11
   3  -2 -12 143.667 24.8422   2
  -3  -2  12 109.358 26.6270   3
   3   2 -12 145.644 28.2276   7
   3   2 -12 131.658 24.4563   2
  -3   2  12 99.5211 22.9200   3
  -2  -2  12 602.425 101.787  11
   2  -2 -12 492.085 101.934   1
   2  -2 -12 497.870 97.8444   2
  -2  -2  12 583.838 110.054   1
   2  -2 -12 607.502 98.2139   9
  -2  -2  12 573.303 100.279   3
   2   2 -12 581.761 114.411   1
   2   2 -12 547.327 105.600   7
   2   2 -12 612.601 99.2447   2
  -2   2  12 555.772 102.964   1
  -2   2  12 540.246 96.8535   3
   1  -2 -12 1041.12 194.429   1
  -1  -2  12 1105.42 199.033   1
  -1  -2  12 1017.29 190.316  11
  -1  -2  12 1078.82 193.987   4
   1  -2 -12 1178.60 188.378   9
  -1   2  12 1085.86 202.999   1
   1   2 -12 1179.16 190.657   7
  -1   2  12 992.301 191.004   4
   1   2 -12 1139.17 203.786   1
  -1   2  12 1060.55 190.914  11
   1   2 -12 1224.17 188.320   2
   0  -2  12 30.4639 14.9769   1
   0  -2  12 49.6228 14.7318  11
   0  -2 -12 30.1601 10.4024   9
   0  -2 -12 27.2485 12.5983   1
   0  -2  12 34.4991 14.2479   4
   0   2  12 27.6037 16.6670   1
   0   2  12 39.5867 14.5734  11
   0   2 -12 30.0335 8.19156   2
   0   2 -12 33.5973 9.61311   7
   0   2 -12 37.4180 18.9647   1
   0   2  12 53.0482 12.3945   4
   1  -2  12 1871.67 320.507   4
  -1  -2 -12 1648.33 317.426   9
  -1  -2 -12 2032.02 316.956   3
  -1  -2 -12 2008.50 328.235   1
   1  -2  12 1900.17 318.902  11
   1  -2  12 1618.65 324.232   1
  -1   2 -12 1828.06 316.410   2
  -1   2 -12 2063.21 318.313   3
  -1   2 -12 1769.56 327.070   1
   1   2  12 1934.24 320.972   4
   1   2  12 2062.29 333.119   1
   1   2  12 1643.82 322.462   7
  -2  -2 -12 688.675 115.037   9
   2  -2  12 590.712 110.879  11
  -2  -2 -12 723.002 121.489   1
   2  -2  12 676.730 114.583   4
  -2  -2 -12 670.981 111.274   3
  -2   2 -12 622.635 117.037   3
   2   2  12 672.207 124.986   1
   2   2  12 644.020 112.981   7
  -2   2 -12 498.546 119.601   1
   2   2  12 565.532 117.009   4
   3  -2  12 86.3254 23.2001   4
  -3  -2 -12 88.0811 19.1653   3
  -3  -2 -12 50.5647 16.4314   9
  -3   2 -12 80.5607 17.9476   3
   3   2  12 82.5931 25.4721   4
   3   2  12 31.4582 15.0300   7
   4  -2  12 104.541 28.9306   4
  -4  -2 -12 38.6915 19.0881   9
  -4  -2 -12 80.1001 26.0767   3
   4   2  12 109.394 16.5047   5
  -4   2 -12 77.1384 22.3259   3
   5   2  12 23.0774 14.2505   8
   5   2  12 14.5476 4.45906   5
   6   3 -12 25.9269 5.63671   5
  -5  -3  12 50.8290 17.1282   6
   5   3 -12 79.0002 12.6664   5
   5   3 -12 46.0242 26.2785  10
  -4  -3  12 159.834 41.4619   3
  -4  -3  12 180.035 46.0630   6
   4  -3 -12 212.442 39.4223   2
   4   3 -12 208.772 53.0535  10
   4   3 -12 213.888 39.3105   2
   4   3 -12 203.844 35.6647   5
   4   3 -12 211.538 44.4470   8
   3  -3 -12 110.672 23.2772   2
   3  -3 -12 123.987 23.8384   9
  -3  -3  12 93.6628 27.2691   3
  -3  -3  12 100.799 27.1625  11
   3   3 -12 103.902 27.3492   7
   3   3 -12 110.816 23.5923   2
   3   3 -12 119.361 20.8626   5
  -2  -3  12 121.257 34.9599   1
   2  -3 -12 136.494 25.7459   9
  -2  -3  12 126.140 33.6733  11
  -2  -3  12 127.988 26.8903   3
   2  -3 -12 99.5011 27.7496   1
   2   3 -12 121.071 24.5721   2
   2   3 -12 128.379 28.5017   7
   2   3 -12 124.263 39.4736   1
   1  -3 -12 828.849 134.344   9
  -1  -3  12 739.499 137.025  11
  -1  -3  12 896.327 150.907   1
   1  -3 -12 690.874 143.840   1
   1   3 -12 783.131 133.842   2
  -1   3  12 651.215 134.896   4
  -1   3  12 712.349 146.218   1
   1   3 -12 883.004 137.166   7
   1   3 -12 807.293 152.781   1
   0  -3 -12 253.318 50.5752   1
   0  -3  12 167.917 41.9316  11
   0  -3 -12 229.890 41.1795   9
   0  -3  12 210.467 45.7688   4
   0  -3  12 151.830 39.0041   9
   0  -3  12 290.049 54.9360   1
   0  -3 -12 229.144 38.6240   3
   0   3  12 281.103 44.0272   4
   0   3 -12 258.063 40.3611   2
   0   3  12 236.763 58.1167   1
   0   3 -12 147.463 40.8433   7
   0   3 -12 275.657 57.6210   1
  -1  -3 -12 806.207 115.969   3
   1  -3  12 515.681 119.424   4
  -1  -3 -12 630.805 116.387   9
   1  -3  12 631.312 117.194  11
   1  -3  12 649.464 115.484   9
   1  -3  12 615.434 125.807   1
  -1  -3 -12 704.113 128.843   1
  -1   3 -12 593.738 115.050   7
  -1   3 -12 700.722 115.765   2
   1   3  12 757.585 137.542   1
  -1   3 -12 628.390 131.137   1
   1   3  12 769.635 120.295   4
   1   3  12 684.915 120.039   7
  -2  -3 -12 179.371 33.4876   3
  -2  -3 -12 171.099 32.9233   9
   2  -3  12 159.537 34.4137   4
   2  -3  12 156.841 31.3910  11
  -2   3 -12 158.101 32.2664   3
   2   3  12 157.462 34.9579   7
   2   3  12 152.493 37.2025   4
  -3  -3 -12 150.950 31.9051   3
  -3  -3 -12 133.610 29.7705   9
   3  -3  12 144.019 34.5909   4
   3   3  12 137.846 29.6821   7
   3   3  12 102.480 24.5122   5
   3   3  12 162.702 42.3033   4
  -3   3 -12 114.964 28.9996   3
  -4  -3 -12 195.876 51.2764   9
  -4  -3 -12 413.879 69.8211   6
  -4  -3 -12 296.371 60.5844   3
   4   3  12 332.912 65.7395  10
   4   3  12 241.269 60.3087   8
   4   3  12 241.268 47.3038   5
  -4   3 -12 202.477 59.6350   3
  -5  -3 -12 164.573 35.7613   6
   5   3  12 204.466 39.4230   8
   5   3  12 96.5773 25.7827   5
   6   3  12 92.6807 12.8183   5
   6   3  12 46.2485 16.8066   8
   6   4 -12 54.8103 10.1709   5
  -5  -4  12 17.0510 9.50459   6
   5   4 -12 19.8022 5.54288   5
   5   4 -12 23.1315 19.7138  10
  -4  -4  12 90.4210 29.0282   6
   4   4 -12 161.640 32.2982   8
   4   4 -12 84.3408 21.0929   5
   4   4 -12 147.824 41.1440  10
   3  -4 -12 202.893 38.8054   2
  -3  -4  12 193.530 41.8223   3
   3  -4 -12 192.404 38.7445   9
   3   4 -12 213.784 35.5218   5
   3   4 -12 176.441 42.2946   7
   3   4 -12 204.518 39.0784   2
  -2  -4  12 390.831 70.6218  11
  -2  -4  12 354.257 67.5040   3
   2  -4 -12 362.719 65.4860   9
   2   4 -12 347.961 64.7744   2
   2   4 -12 331.937 69.5338   7
  -1  -4  12 551.879 113.435   1
   1  -4 -12 576.699 110.355   1
  -1  -4  12 518.022 100.341   9
   1  -4 -12 591.704 102.879   9
  -1  -4  12 620.800 106.614  11
   1   4 -12 660.547 106.599   7
   1   4 -12 539.289 121.635   1
   1   4 -12 605.312 102.435   2
   0  -4  12 126.190 31.3246   1
   0  -4 -12 111.005 30.5596   1
   0  -4  12 88.2324 25.4499  11
   0  -4  12 72.3222 21.2205   9
   0  -4 -12 145.935 26.9944   9
   0  -4 -12 116.884 21.9335   3
   0   4 -12 149.738 23.6579   2
   0   4 -12 136.147 38.4671   1
   0   4  12 116.429 24.6637   4
   0   4  12 127.752 31.1298   7
   0   4 -12 102.843 24.1524   7
  -1  -4 -12 567.155 102.906   1
  -1  -4 -12 509.779 86.9323   3
  -1  -4 -12 512.431 87.6972   9
   1  -4  12 502.173 88.7674  11
   1  -4  12 443.238 86.6747   9
   1  -4  12 411.092 89.7656   4
   1   4  12 566.604 91.1560   4
   1   4  12 454.639 90.9381   7
  -1   4 -12 539.299 86.0070   2
  -1   4 -12 396.072 86.2035   7
   2  -4  12 240.023 42.2707   9
  -2  -4 -12 188.842 41.9675   9
  -2  -4 -12 244.674 44.8107   3
   2  -4  12 175.460 45.8829  11
   2   4  12 233.423 48.3599   4
   2   4  12 207.593 45.7911   7
  -3  -4 -12 105.571 25.6498   3
  -3  -4 -12 86.6746 22.6416   9
   3   4  12 116.367 28.0347   7
   3   4  12 94.0756 28.9106   4
   3   4  12 89.9116 18.2086   5
  -4  -4 -12 131.355 36.6006   6
   4   4  12 115.825 34.9442   8
   4   4  12 177.081 26.2589   5
  -5  -4 -12 23.0455 12.3820   6
   5   4  12 27.0482 6.43371   5
   5   4  12 37.1145 18.5010   8
   6   4  12 97.7479 16.5488   5
   6   4  12 90.5872 20.6923   8
  -5  -5  12 53.2943 14.8673   6
   5   5 -12 53.6109 9.57432   5
   5   5 -12 28.0362 20.7597  10
  -4  -5  12 233.948 48.2361   6
   4   5 -12 176.806 45.7365   8
   4   5 -12 241.819 37.6174   5
   4   5 -12 183.505 53.0935  10
   3  -5 -12 93.1082 22.7426   2
   3  -5 -12 78.9035 20.9012   9
  -3  -5  12 76.9351 22.9183   3
  -3  -5  12 87.9506 28.3153   6
   3   5 -12 95.9969 16.9948   5
   3   5 -12 68.1071 38.0280  10
   3   5 -12 85.4860 25.3582   7
   3   5 -12 60.7940 20.5366   2
   3   5 -12 115.157 27.5198   8
  -2  -5  12 101.761 25.2775   3
   2  -5 -12 132.005 24.2908   9
   2   5 -12 120.992 23.5159   2
   2   5 -12 88.4572 20.4887   5
   2   5 -12 79.9113 26.1940   7
  -1  -5  12 259.703 48.1043  11
   1  -5 -12 204.158 44.2167   9
   1   5 -12 224.339 44.2378   2
   1   5 -12 264.906 48.9861   7
  -1   5  12 219.871 49.6824   7
   0  -5  12 60.1556 19.0283   9
   0  -5  12 97.7166 22.3275  11
   0  -5 -12 99.6319 21.0484   9
   0   5  12 81.4276 23.9672   7
   0   5 -12 83.7967 19.2122   2
   0   5 -12 91.5456 21.1067   7
  -1  -5 -12 267.495 45.7568   3
   1  -5  12 227.363 44.1879   9
   1  -5  12 203.723 44.6961  11
  -1  -5 -12 207.871 43.8761   9
   1   5  12 301.487 48.0698   4
   1   5  12 172.666 46.2915   7
  -1   5 -12 189.933 43.3549   7
  -1   5 -12 218.945 42.0809   2
   2  -5  12 135.800 27.1796   5
   2  -5  12 143.397 31.7931   9
  -2  -5 -12 171.833 34.0490   9
   2   5  12 149.102 27.2708   5
   2   5  12 201.261 40.2976   7
   2   5  12 137.947 37.4035   4
  -3  -5 -12 51.4789 28.0057   9
  -3  -5 -12 255.408 39.7868   6
   3   5  12 129.672 39.8645   4
   3   5  12 118.840 22.1839   5
   3   5  12 129.759 32.7028   7
   3   5  12 86.2838 32.2644   8
  -4  -5 -12 298.618 55.1645   6
   4   5  12 176.968 36.8944   5
   4   5  12 195.410 47.5357   8
  -5  -5 -12 61.4281 17.4312   6
   5   5  12 60.3369 19.2223   8
   5   5  12 41.7408 9.62400   5
  -5  -6  12 46.7398 12.9725   6
   5   6 -12 57.4705 22.3845  10
   5   6 -12 39.1041 8.66062   5
  -4  -6  12 148.237 34.0685   6
   4   6 -12 114.005 37.5220  10
   4   6 -12 120.740 22.8536   5
  -3  -6  12 38.4030 19.0028   6
   3  -6 -12 37.0757 8.29370   5
   3   6 -12 49.0165 19.1143   8
   3   6 -12 63.6898 31.5146  10
   3   6 -12 32.5316 8.49027   5
  -2  -6  12 112.598 32.8345   3
   2  -6 -12 144.453 27.5045   9
   2  -6 -12 111.713 21.5022   5
   2   6 -12 115.162 29.1204   2
   2   6 -12 116.537 21.6940   5
  -2   6  12 76.6953 30.5473   7
   2   6 -12 106.279 31.9150   7
   2   6 -12 187.604 56.2507  10
   1  -6 -12 196.586 40.1258   9
   1  -6 -12 208.358 35.6513   5
  -1  -6  12 206.022 35.9471   5
   1   6 -12 163.148 39.1368   2
  -1   6  12 184.641 45.6042   7
   1   6 -12 243.463 47.0761   7
   0  -6  12 38.2477 11.6811   9
   0  -6 -12 52.2558 14.3753   9
   0  -6  12 42.7117 9.91527   5
   0  -6 -12 40.0524 9.58732   5
   0  -6  12 45.3389 17.1394  11
   0   6  12 42.9774 17.6939   7
   0   6 -12 63.8431 14.3608   2
   0   6 -12 51.8285 15.2477   7
   1  -6  12 274.382 59.9281  11
   1  -6  12 311.207 58.7443   9
  -1  -6 -12 331.622 59.6707   9
   1  -6  12 307.139 53.6485   5
  -1  -6 -12 300.678 53.3197   5
   1   6  12 314.587 64.4074   7
   2  -6  12 125.597 26.6426   5
  -2  -6 -12 131.669 32.4572   9
   2  -6  12 136.090 32.7085   9
   2   6  12 136.459 36.5417   7
   2   6  12 182.507 26.1929   5
   3  -6  12 29.3934 8.17456   5
  -3  -6 -12 36.0465 21.7560   6
   3   6  12 36.5064 7.20127   5
   3   6  12 23.1459 14.7700   8
  -4  -6 -12 131.133 32.7804   6
   4   6  12 85.1789 26.6474   8
   4   6  12 87.4210 17.2719   5
  -5  -6 -12 51.2647 14.8236   6
   5   6  12 44.7324 8.98746   5
   5   6  12 52.8770 18.5443   8
  -5  -7  12 44.0703 11.3871   6
   5   7 -12 54.4264 16.7674  10
  -4  -7  12 80.5309 23.2565   6
   4   7 -12 70.7165 27.3926  10
   4   7 -12 98.1171 15.6431   5
  -3  -7  12 46.9474 20.3517   6
   3  -7 -12 45.3494 10.3535   5
   3   7 -12 60.8310 28.6997  10
   3   7 -12 61.4985 10.4658   5
   3   7 -12 41.0076 18.5744   6
   2  -7 -12 151.373 24.7119   5
  -2  -7  12 165.609 39.1233   6
   2   7 -12 127.919 47.6330  10
  -2   7  12 152.047 34.0525   6
   2   7 -12 83.9979 32.8883   6
  -1  -7  12 79.3174 39.2703   6
   1  -7 -12 215.860 32.9302   5
  -1  -7  12 226.454 33.0867   5
   1  -7 -12 188.608 39.5562   9
  -1   7  12 254.945 50.9567   6
   1   7 -12 222.181 46.0103   7
   1   7 -12 147.431 37.5735   2
  -1   7  12 130.202 41.1527   7
   0  -7 -12 107.127 25.2535   9
   0  -7  12 105.108 20.3779   5
   0  -7 -12 105.240 20.1630   5
   0   7  12 178.204 32.1435   6
   0   7 -12 93.3646 25.0708   2
   0   7  12 106.185 30.3752   7
   0   7 -12 59.2246 29.7616   6
  -1  -7 -12 449.129 68.3759   5
   1  -7  12 409.973 74.7697   9
  -1  -7 -12 323.563 75.3898   9
   1  -7  12 433.747 68.7888   5
   1   7  12 408.827 88.8081   6
   1   7  12 307.527 79.3964   7
   2  -7  12 174.126 38.7236   5
  -2  -7 -12 294.356 50.8610   6
   2   7  12 156.992 44.8709   8
   2   7  12 328.940 53.6263   6
  -2   7 -12 203.134 45.3654   6
   3  -7  12 53.9700 11.4327   5
  -3  -7 -12 69.9583 26.6548   6
   3   7  12 55.5241 20.1466   8
   3   7  12 51.2217 23.8786   6
   4  -7  12 103.904 24.9776   5
  -4  -7 -12 206.255 37.7583   6
   4   7  12 148.303 31.7739   8
   4   7  12 134.272 25.0409   5
  -5  -7 -12 40.1488 11.7678   6
   5   7  12 44.2013 12.1154   8
  -4  -8  12 19.2077 8.80129   6
   4   8 -12 10.7135 9.93265  10
  -3  -8  12 36.6716 17.0871   6
   3  -8 -12 45.0801 8.12796   5
   3   8 -12 30.4511 14.6442   6
   3   8 -12 36.4954 21.8229  10
  -2  -8  12 30.9372 17.2159   6
   2  -8 -12 42.3039 9.03568   5
   2   8 -12 29.1231 16.5653   6
   2   8 -12 83.6574 31.4957  10
   1  -8 -12 177.254 31.0895   5
  -1  -8  12 152.363 31.0377   5
   1   8 -12 162.015 54.6073  10
   1   8 -12 117.801 39.9052   6
  -1   8  12 279.363 49.7554   6
   0  -8  12 11.9077 4.40030   5
   0  -8 -12 13.7341 4.90105   5
   0   8  12 18.2319 13.7692   6
   0   8 -12 10.5637 10.6776   6
  -1  -8 -12 92.6255 17.1703   5
   1  -8  12 93.1672 18.2478   5
   1   8  12 72.6102 31.9527   6
  -1   8 -12 82.0517 28.1287   6
  -2  -8 -12 45.0720 21.8181   6
   2  -8  12 38.1748 8.41109   5
   2   8  12 54.9237 21.3471   6
  -2   8 -12 15.1267 10.5118   6
   2   8  12 33.2792 17.1190   8
  -3  -8 -12 107.496 27.3120   6
   3  -8  12 81.8150 17.3910   5
   3   8  12 106.137 24.5341   8
   3   8  12 79.7676 25.2690   6
  -4  -8 -12 29.4393 10.5993   6
   4  -8  12 22.5292 5.07752   5
   4   8  12 22.2096 10.0316   8
   3  -9 -12 43.8863 7.92492   5
  -3  -9  12 51.4311 14.2123   6
   3   9 -12 30.9518 12.5052   6
   3   9 -12 40.7923 17.0506  10
   2  -9 -12 56.9856 10.8148   5
  -2  -9  12 39.9231 18.3456   6
   2   9 -12 46.4158 18.1457   6
   2   9 -12 86.1151 28.8220  10
   1  -9 -12 133.928 21.7443   5
  -1  -9  12 108.447 22.2517   5
   1   9 -12 139.121 48.9629  10
  -1   9  12 113.224 29.8235   6
   1   9 -12 90.4716 34.4564   6
   0  -9  12 23.9355 6.46175   5
   0  -9 -12 24.4644 6.15822   5
   0   9 -12 20.6059 12.7580   6
   0   9  12 24.5131 14.1145   6
   0   9 -12 38.2523 25.5092  10
  -1  -9 -12 67.2324 12.6812   5
   1  -9  12 68.6963 13.4257   5
  -1   9 -12 48.2574 18.4130   6
   1   9  12 90.9123 29.9947   6
  -2  -9 -12 30.1053 14.9486   6
   2  -9  12 31.5960 7.40297   5
   2   9  12 29.7161 13.6955   6
   3  -9  12 78.3676 17.3539   5
  -3  -9 -12 104.946 23.4702   6
   3   9  12 112.953 23.0886   6
   2 -10 -12 60.3407 8.57680   5
  -2 -10  12 46.1707 13.0095   6
   2  10 -12 38.0878 12.4920   6
   2  10 -12 27.8044 15.1484  10
   1 -10 -12 116.639 18.4722   5
   1  10 -12 90.2135 24.6122   6
   1  10 -12 93.3493 29.5124  10
   0 -10  12 10.6140 3.40393   5
   0  10 -12 32.9644 25.4921  10
   0  10 -12 9.71254 8.41836   6
   1 -10  12 126.003 20.0410   5
  -1  10 -12 112.886 23.7898   6
  -1  10 -12 81.0373 33.1973  10
   1  10  12 105.229 30.0879   6
   2 -10  12 64.8967 12.4774   5
  -2 -10 -12 73.3926 17.1792   6
   2  10  12 63.5563 16.2646   6
   6   0 -13 23.7076 5.31779   5
   5   0 -13 33.9095 7.81282   5
  -4   0  13 64.5447 17.7928   3
   4   0 -13 63.5837 15.7010   2
  -3   0  13 362.666 85.4087   1
   3   0 -13 565.917 81.8123   2
   2   0 -13 12.8783 5.66253   2
  -2   0  13 9.09330 6.98966   1
   2   0 -13 -5.2675 8.58526   1
  -1   0  13 1632.22 277.309   1
   1   0 -13 1652.03 279.374   1
  -1   0  13 1746.67 271.754  11
   1   0 -13 1539.49 269.208   2
  -1   0  13 1704.38 269.462   3
  -1   0  13 1269.60 274.580   4
   1   0 -13 1540.22 267.839   9
   0   0  13 273.402 49.0786  11
   0   0  13 249.039 53.7430   1
   0   0  13 286.187 50.7862   4
   0   0 -13 268.169 54.6126   1
   0   0 -13 248.313 46.1459   2
  -1   0 -13 825.004 140.534   3
  -1   0 -13 754.839 148.204   1
   1   0  13 947.642 155.617   1
   1   0  13 772.893 142.868  11
  -1   0 -13 755.755 139.211   2
   1   0  13 883.879 144.410   4
  -2   0 -13 21.1062 14.1200   1
   2   0  13 12.8988 7.99638  11
   2   0  13 9.85430 10.7032   1
  -2   0 -13 26.2601 7.77360   3
   2   0  13 27.1932 11.6935   4
   3   0  13 1164.23 217.574   4
  -3   0 -13 1214.46 206.701   3
   4   0  13 101.263 20.2918   5
   4   0  13 126.885 35.5352   4
  -4   0 -13 118.673 26.6476   3
   5   0  13 25.4748 5.95939   5
   6   0  13 10.0226 3.04172   5
   6   1 -13 78.1496 14.3618   5
   5   1 -13 36.2929 8.69614   5
   5   1 -13 47.7642 25.5960  10
   4  -1 -13 117.025 26.5244   2
  -4  -1  13 135.429 29.9211   3
   4   1 -13 146.725 24.4885   5
   4   1 -13 129.483 27.5232   2
  -3  -1  13 131.528 31.5677   3
   3  -1 -13 174.960 29.9653   2
  -3  -1  13 149.236 31.5573  11
   3   1 -13 162.842 29.6108   2
  -3   1  13 149.405 30.0075   3
  -2  -1  13 9.21924 6.44940   3
  -2  -1  13 10.4465 7.36311  11
   2  -1 -13 10.6560 11.9695   1
   2  -1 -13 13.6707 5.54993   9
   2  -1 -13 10.7789 5.70424   2
  -2  -1  13 22.1485 11.6788   1
  -2   1  13 8.13675 4.63675   3
  -2   1  13 10.1438 8.83653  11
   2   1 -13 2.05638 12.6428   1
  -2   1  13 18.5216 13.9874   1
   2   1 -13 19.5652 6.82006   2
   2   1 -13 17.4525 10.0988   7
  -1  -1  13 1065.77 183.477   4
   1  -1 -13 907.079 176.742   2
  -1  -1  13 1137.26 181.986  11
  -1  -1  13 1006.16 184.636   1
   1  -1 -13 1172.34 186.097   1
   1  -1 -13 992.852 176.543   9
   1   1 -13 979.126 188.743   1
  -1   1  13 1026.34 181.777   4
  -1   1  13 1129.59 180.137  11
  -1   1  13 1060.29 185.155   1
   1   1 -13 1050.57 178.979   7
  -1   1  13 935.004 175.539   3
   1   1 -13 1018.11 176.974   2
   0  -1  13 286.517 56.3421   1
   0  -1  13 286.835 49.3264  11
   0  -1 -13 306.965 55.8419   1
   0  -1  13 255.283 51.5914   4
   0   1  13 156.149 48.7481   4
   0   1  13 297.842 50.7068  11
   0   1 -13 308.538 60.4815   1
   0   1  13 284.151 57.5165   1
  -1  -1 -13 1515.58 268.937   1
   1  -1  13 1730.97 269.278   1
   1  -1  13 1329.63 261.833   4
   1  -1  13 1785.71 262.155  11
  -1  -1 -13 1595.46 259.229   3
  -1   1 -13 1512.89 268.412   1
  -1   1 -13 862.725 259.639   3
   1   1  13 1744.45 272.112   1
  -1   1 -13 1551.96 258.265   2
   1   1  13 1974.34 267.080  11
   1   1  13 1209.94 261.817   4
   2  -1  13 11.2834 11.2112   1
   2  -1  13 17.4470 8.27121  11
  -2  -1 -13 16.6632 11.3845   1
   2  -1  13 33.2112 12.6716   4
  -2  -1 -13 34.2205 8.55926   3
   2   1  13 4.65212 5.26067   7
   2   1  13 6.42184 12.6246   1
  -2   1 -13 6.39842 9.57823   1
  -2   1 -13 31.8545 8.26034   3
   2   1  13 31.0385 13.5592   4
  -3  -1 -13 273.663 51.3203   3
   3  -1  13 265.816 57.8546   4
  -3   1 -13 274.321 50.7446   3
   3   1  13 256.229 58.7163   4
   4  -1  13 217.547 46.9319   4
  -4  -1 -13 169.512 36.6094   3
   4   1  13 211.951 50.2399   4
  -4   1 -13 167.307 35.9444   3
   4   1  13 109.808 29.2853   5
   5  -1  13 101.602 15.3880   5
   5   1  13 48.1582 22.9645   8
   5   1  13 90.3196 15.4589   5
   6   1  13 29.8400 6.25840   5
   6   2 -13 101.013 18.3316   5
   5   2 -13 19.2104 5.99861   5
   5   2 -13 25.9741 20.4826  10
   4  -2 -13 229.412 49.4381   2
  -4  -2  13 147.325 50.4409   3
   4   2 -13 375.414 57.2342   8
   4   2 -13 378.394 69.8155  10
   4   2 -13 260.119 50.4552   2
   4   2 -13 232.595 47.0524   5
  -3  -2  13 154.378 34.7340  11
  -3  -2  13 161.279 34.9592   3
   3  -2 -13 183.684 32.4027   2
  -3   2  13 138.742 31.0283   3
   3   2 -13 168.509 35.3560   7
   3   2 -13 187.737 32.2035   2
  -2  -2  13 442.904 70.3347  11
   2  -2 -13 271.339 69.6515   1
  -2  -2  13 363.029 76.8493   1
   2  -2 -13 443.723 66.3003   9
   2  -2 -13 414.296 67.3402   2
  -2  -2  13 352.325 67.7531   3
   2   2 -13 472.008 75.1086   7
   2   2 -13 390.579 82.9628   1
  -2   2  13 257.236 63.9121   3
  -2   2  13 341.697 71.6579   1
   2   2 -13 375.375 66.8062   2
  -1  -2  13 1177.50 206.803   4
  -1  -2  13 1118.69 202.864  11
   1  -2 -13 1328.23 202.676   9
   1  -2 -13 1237.07 208.418   1
  -1  -2  13 1234.05 212.177   1
   1   2 -13 1260.75 218.936   1
  -1   2  13 1034.52 203.844   4
   1   2 -13 1094.16 202.743   7
  -1   2  13 1310.23 211.082   1
   1   2 -13 1244.47 200.653   2
  -1   2  13 888.355 203.661  11
   0  -2  13 99.5457 25.1638   1
   0  -2 -13 78.1906 21.6822   1
   0  -2  13 98.5128 25.1823   4
   0  -2  13 83.8600 19.9843  11
   0  -2 -13 67.0316 16.7770   9
   0   2 -13 72.6507 16.9802   7
   0   2 -13 85.3335 15.9053   2
   0   2  13 63.2018 20.4185  11
   0   2 -13 97.3463 29.1245   1
   0   2  13 84.9434 24.6170   1
   0   2  13 79.6164 19.2891   4
  -1  -2 -13 2417.82 384.554   3
  -1  -2 -13 2614.09 402.998   1
  -1  -2 -13 2257.18 385.318   9
   1  -2  13 2346.96 394.180   1
   1  -2  13 2225.33 387.348  11
   1  -2  13 2199.14 387.824   4
  -1   2 -13 1971.42 385.220   3
  -1   2 -13 2480.29 397.532   1
   1   2  13 2274.09 389.045   7
   1   2  13 1726.81 387.008   4
   1   2  13 2267.01 401.028   1
  -1   2 -13 2431.64 384.186   2
   2  -2  13 640.565 86.7830   4
   2  -2  13 370.393 79.9791  11
  -2  -2 -13 181.446 80.9799   9
  -2  -2 -13 616.089 81.5979   3
  -2  -2 -13 501.498 90.8810   1
   2   2  13 667.136 95.0698   4
   2   2  13 425.184 92.5726   1
   2   2  13 326.262 80.6904   7
  -2   2 -13 358.700 82.8177   3
   3  -2  13 151.191 33.4189   4
  -3  -2 -13 122.705 28.0985   3
  -3  -2 -13 113.288 26.4371   9
   3   2  13 132.806 35.4214   4
  -3   2 -13 119.573 27.0790   3
   3   2  13 109.393 32.5215   7
  -4  -2 -13 194.425 42.6205   3
  -4  -2 -13 105.299 36.9389   9
   4  -2  13 231.860 51.6625   4
   4   2  13 226.076 52.0494   4
  -4   2 -13 152.507 38.0877   3
   4   2  13 179.474 33.5176   5
   4   2  13 226.669 51.9251   8
   5   2  13 19.7751 5.26397   5
   5   2  13 19.1781 13.7935   8
   6   2  13 87.4763 15.6517   5
   6   3 -13 60.2521 11.2138   5
   5   3 -13 50.0199 11.0248   5
   5   3 -13 58.4006 27.5551  10
   4  -3 -13 94.4018 25.7395   2
  -4  -3  13 73.8953 30.9508   3
  -4  -3  13 98.2516 29.9474   6
   4   3 -13 162.460 34.1278   8
   4   3 -13 119.699 38.9913  10
   4   3 -13 120.133 27.6971   2
   4   3 -13 174.788 23.7377   5
   3  -3 -13 72.8848 14.7785   9
  -3  -3  13 30.2914 16.6004   3
  -3  -3  13 54.5752 17.9983  11
   3  -3 -13 45.1251 15.7061   2
   3   3 -13 37.7721 15.2740   7
   3   3 -13 64.4213 11.7173   5
   3   3 -13 48.5690 16.0590   2
  -2  -3  13 83.3513 28.3782   1
  -2  -3  13 76.3330 20.5324   3
   2  -3 -13 99.7392 21.9908   9
   2  -3 -13 42.5020 24.5617   1
  -2  -3  13 108.368 23.6671  11
   2   3 -13 117.830 19.9910   2
   2   3 -13 77.3454 35.6284   1
  -1  -3  13 535.731 93.2223   1
   1  -3 -13 523.830 80.7844   9
  -1  -3  13 434.489 83.1380  11
   1  -3 -13 536.312 90.9830   1
   1   3 -13 368.413 82.2473   7
   1   3 -13 476.351 97.8101   1
  -1   3  13 318.284 80.8375   4
   1   3 -13 514.083 80.0422   2
  -1   3  13 418.371 94.8565   1
   0  -3 -13 499.548 90.1607   1
   0  -3 -13 337.656 76.9737   3
   0  -3  13 334.042 77.9761   9
   0  -3  13 572.131 94.7207   1
   0  -3  13 481.654 84.8942   4
   0  -3 -13 436.405 79.8089   9
   0  -3  13 406.258 81.4544  11
   0   3 -13 440.674 80.4869   7
   0   3 -13 552.069 101.261   1
   0   3 -13 491.300 79.1951   2
   0   3  13 508.355 93.5388   1
   0   3  13 464.317 82.5252   4
   1  -3  13 482.979 86.2934  11
  -1  -3 -13 449.586 85.3392   9
  -1  -3 -13 612.584 99.2732   1
   1  -3  13 488.170 88.0665   4
  -1  -3 -13 528.074 84.3849   3
   1  -3  13 487.120 93.4421   1
   1  -3  13 385.979 84.0832   9
  -1   3 -13 535.881 84.1097   2
   1   3  13 569.061 103.543   1
   1   3  13 531.678 89.7884   7
  -1   3 -13 477.148 97.1126   1
  -1   3 -13 414.720 83.8278   7
   1   3  13 361.238 87.0842   4
   2  -3  13 127.143 29.5991   4
  -2  -3 -13 128.603 27.8954   9
   2   3  13 153.851 31.2638   7
  -2   3 -13 123.212 27.2748   3
   2   3  13 122.098 32.0229   4
   3  -3  13 22.8651 15.5652   4
  -3  -3 -13 43.5352 14.9178   3
  -3  -3 -13 41.2210 15.5527   9
  -3   3 -13 18.2226 9.87540   3
   3   3  13 25.8606 7.10375   5
   3   3  13 36.2131 16.4760   4
   3   3  13 68.8836 15.3584   7
  -4  -3 -13 117.368 36.3571   9
  -4  -3 -13 229.635 44.3767   6
   4   3  13 159.230 41.8820   8
   4   3  13 172.241 30.1615   5
  -5  -3 -13 71.5611 21.1491   6
   5   3  13 67.9819 23.3879   8
   5   3  13 46.0571 10.8335   5
   6   3  13 112.003 28.8983   8
   6   3  13 175.452 25.2342   5
   6   4 -13 45.2386 8.52843   5
  -5  -4  13 61.6999 17.9192   6
   5   4 -13 94.1208 36.5459  10
   5   4 -13 68.0280 14.0009   5
  -4  -4  13 257.479 57.3288   6
   4   4 -13 292.679 58.5932   8
   4   4 -13 223.915 47.9603   5
   4   4 -13 331.849 69.2019  10
   3  -4 -13 114.919 26.8819   9
   3  -4 -13 129.653 27.5294   2
  -3  -4  13 132.252 30.2118   3
   3   4 -13 133.687 23.7459   5
   3   4 -13 118.749 30.7376   7
   3   4 -13 139.424 27.7669   2
   2  -4 -13 704.101 130.351   9
  -2  -4  13 861.021 141.810  11
  -2  -4  13 660.684 132.260   3
   2   4 -13 732.067 130.193   2
   2   4 -13 778.930 135.981   7
   1  -4 -13 461.066 87.9426   1
  -1  -4  13 496.150 98.6149   1
  -1  -4  13 366.009 77.1757   9
  -1  -4  13 416.247 84.4609  11
   1  -4 -13 479.666 80.0905   9
   1   4 -13 492.858 104.698   1
   1   4 -13 416.399 83.9286   7
   1   4 -13 487.022 79.5823   2
   0  -4  13 47.7705 14.1530  11
   0  -4 -13 63.2928 21.2893   1
   0  -4  13 47.8111 10.9652   9
   0  -4  13 55.1031 19.5438   1
   0  -4 -13 42.8168 13.4810   9
   0  -4  13 44.4395 15.1202   4
   0   4 -13 94.4475 18.1273   2
   0   4 -13 33.0329 12.4266   7
   0   4  13 36.9764 13.8656   4
   0   4 -13 19.9743 18.6152   1
   0   4  13 42.1062 16.7167   7
  -1  -4 -13 655.698 109.863   3
   1  -4  13 573.335 110.630  11
  -1  -4 -13 651.369 109.882   9
   1  -4  13 608.963 112.311   4
  -1  -4 -13 851.776 136.735   1
  -1   4 -13 799.853 108.829   2
   1   4  13 324.686 108.931   4
  -1   4 -13 526.952 108.487   7
   1   4  13 689.270 114.622   7
  -2  -4 -13 348.361 63.1096   3
  -2  -4 -13 284.274 60.0607   9
   2   4  13 326.008 64.8113   7
   2   4  13 336.369 67.0211   4
  -3  -4 -13 62.1933 18.8049   3
  -3  -4 -13 40.0778 16.0552   9
   3   4  13 60.2283 11.4603   5
   3   4  13 62.1492 19.0236   7
   3   4  13 59.1765 21.8606   4
  -4  -4 -13 272.446 60.7355   6
   4   4  13 314.944 50.0249   5
   4   4  13 265.023 59.5339   8
  -5  -4 -13 51.8711 18.2236   6
   5   4  13 66.9153 11.7013   5
   5   4  13 51.1972 23.6710   8
   6   4  13 86.5727 16.2349   5
   6   4  13 100.522 20.4705   8
  -5  -5  13 33.3832 12.4444   6
   5   5 -13 53.6704 23.1202  10
   5   5 -13 41.2164 8.49560   5
  -4  -5  13 158.613 39.9099   6
   4   5 -13 146.586 46.3003  10
   4   5 -13 173.254 42.6405   8
   4   5 -13 200.855 31.1631   5
   3  -5 -13 75.3270 19.5467   2
  -3  -5  13 52.7465 20.2719   3
   3  -5 -13 66.2460 18.9358   9
   3   5 -13 89.7678 44.3149  10
   3   5 -13 77.4937 22.6906   7
   3   5 -13 90.1582 19.1691   2
   3   5 -13 121.123 30.5717   8
   3   5 -13 61.1631 14.6631   5
   2  -5 -13 83.3327 18.4400   9
  -2  -5  13 66.5392 19.6019   3
   2  -5 -13 55.3040 13.1831   5
   2   5 -13 96.8281 26.5160   7
   2   5 -13 77.1204 18.9561   2
   2   5 -13 72.2371 13.9716   5
   1  -5 -13 265.024 52.1374   9
  -1  -5  13 318.553 60.3601  11
   1   5 -13 263.913 52.1357   2
   1   5 -13 268.891 57.5809   7
  -1   5  13 284.347 57.8764   7
   0  -5 -13 136.664 29.2249   9
   0  -5  13 162.330 33.8102  11
   0   5 -13 171.358 32.4438   7
   0   5 -13 112.186 27.6269   2
   0   5  13 113.430 32.3721   7
  -1  -5 -13 316.096 55.1982   3
  -1  -5 -13 298.444 54.6049   9
   1  -5  13 266.016 53.7719   9
   1  -5  13 260.251 56.4402  11
  -1   5 -13 292.944 52.3975   2
   1   5  13 208.407 56.4995   7
   1   5  13 342.808 57.6869   4
  -2  -5 -13 94.6536 23.7611   3
   2  -5  13 105.519 21.8752   9
  -2  -5 -13 105.285 23.7574   9
   2  -5  13 81.7708 16.9143   5
   2   5  13 76.6602 16.6309   5
   2   5  13 110.314 27.7078   7
   2   5  13 78.7034 26.4537   4
  -3  -5 -13 18.2150 14.7555   9
   3  -5  13 50.2150 11.5615   5
   3   5  13 88.5473 26.1364   4
   3   5  13 52.9284 23.3646   7
   3   5  13 64.2715 11.0736   5
   3   5  13 47.8815 24.3320   8
  -4  -5 -13 158.750 39.3918   6
   4   5  13 120.163 26.3820   5
   4   5  13 185.109 38.5172   8
  -5  -5 -13 58.9590 17.7594   6
   5   5  13 42.5202 18.7186   8
   5   5  13 59.0395 10.3911   5
  -5  -6  13 63.8410 16.3236   6
   5   6 -13 71.8859 12.6332   5
   5   6 -13 69.7700 24.5886  10
  -4  -6  13 176.910 36.8879   6
   4   6 -13 113.364 38.9895  10
   4   6 -13 137.750 25.1919   5
  -3  -6  13 74.1672 26.2245   6
   3  -6 -13 77.0484 15.5050   5
   3   6 -13 70.5075 15.5783   5
   3   6 -13 89.7564 25.8404   8
   3   6 -13 115.874 38.8171  10
  -2  -6  13 99.5777 31.0420   3
   2  -6 -13 130.008 23.4157   5
  -2  -6  13 145.567 38.0742   6
   2   6 -13 133.734 33.6510   7
  -2   6  13 116.179 36.9475   7
   2   6 -13 140.236 30.0132   2
   2   6 -13 116.023 48.2560  10
   2   6 -13 131.419 23.2476   5
  -1  -6  13 220.637 38.9469   5
   1  -6 -13 221.851 38.6369   5
   1  -6 -13 213.447 43.0453   9
   1   6 -13 207.310 42.5613   2
  -1   6  13 197.236 48.1268   7
   1   6 -13 247.307 48.1786   7
   0  -6 -13 17.8899 8.72600   9
   0  -6 -13 11.9141 4.50714   5
   0  -6  13 16.0095 6.56718   9
   0  -6  13 11.9905 4.56937   5
   0   6 -13 12.6562 9.85951   7
   0   6 -13 16.3381 8.55381   2
   0   6  13 19.4023 13.6419   7
   1  -6  13 372.570 57.6262   5
   1  -6  13 335.123 65.5762  11
  -1  -6 -13 323.531 57.0769   5
   1  -6  13 359.531 63.2923   9
  -1  -6 -13 275.874 61.7951   9
   1   6  13 292.157 67.0535   7
   2  -6  13 129.692 22.4537   5
  -2  -6 -13 88.8546 29.4346   9
   2   6  13 129.206 21.5353   5
   2   6  13 102.558 33.1901   7
  -3  -6 -13 122.366 31.8609   6
   3  -6  13 90.6535 16.9996   5
   3   6  13 58.0783 25.1414   8
   3   6  13 87.3608 16.1090   5
  -4  -6 -13 109.066 28.2968   6
   4  -6  13 57.2806 15.6994   5
   4   6  13 123.398 27.5711   8
   4   6  13 81.3533 15.4318   5
  -5  -6 -13 92.1475 20.8161   6
   5   6  13 73.5890 14.6299   5
   5   6  13 83.7845 21.6386   8
  -5  -7  13 80.4976 19.6575   6
   5   7 -13 123.331 27.6021  10
  -4  -7  13 41.0513 14.7698   6
   4   7 -13 43.5582 7.72118   5
   4   7 -13 22.4561 18.1113  10
  -3  -7  13 20.5403 14.0671   6
   3  -7 -13 36.8771 7.01915   5
   3   7 -13 19.1590 18.5891  10
   3   7 -13 14.2917 11.2769   6
   3   7 -13 39.1470 7.16512   5
  -2  -7  13 81.4200 29.1290   6
   2  -7 -13 107.682 17.6586   5
   2   7 -13 60.8345 36.8190  10
  -2   7  13 114.677 26.1233   6
   2   7 -13 87.3589 28.8786   6
  -1  -7  13 183.803 84.8270   6
   1  -7 -13 380.127 74.4716   5
  -1  -7  13 407.540 74.6785   5
   1   7 -13 821.531 126.630  10
   1   7 -13 409.808 91.5593   6
  -1   7  13 507.169 85.3609   6
   0  -7  13 34.9007 8.78213   5
   0  -7 -13 34.7155 13.5361   9
   0  -7 -13 32.0783 8.39268   5
   0   7 -13 32.5592 17.1784   7
   0   7 -13 27.6217 23.6807   6
   0   7  13 31.1582 17.0706   7
   0   7 -13 49.6277 14.1401   2
   0   7  13 61.5359 19.6852   6
   1  -7  13 697.989 117.910   5
   1  -7  13 623.824 123.510   9
  -1  -7 -13 644.331 117.303   5
   1   7  13 1034.13 141.434   6
  -1   7 -13 483.936 127.399   6
  -2  -7 -13 103.999 35.8310   6
   2  -7  13 113.521 22.0281   5
   2   7  13 107.262 30.7765   8
   2   7  13 117.946 35.8984   6
  -2   7 -13 140.355 29.8273   6
   3  -7  13 47.2737 12.6196   5
  -3  -7 -13 108.942 26.8723   6
   3   7  13 63.9585 21.9384   8
   3   7  13 75.7411 25.2799   6
   4  -7  13 22.1859 7.89323   5
  -4  -7 -13 64.8700 19.3104   6
   4   7  13 47.0805 16.2615   8
  -5  -7 -13 75.0882 16.3547   6
   5   7  13 61.5505 15.9163   8
  -4  -8  13 22.4477 9.08626   6
   4   8 -13 12.1853 9.74376  10
  -3  -8  13 94.3897 25.0739   6
   3  -8 -13 82.3232 15.8422   5
   3   8 -13 99.1557 31.0715  10
   3   8 -13 76.1145 23.8433   6
  -2  -8  13 57.6859 22.4826   6
   2  -8 -13 64.9920 12.6733   5
   2   8 -13 57.4129 29.6151  10
   2   8 -13 70.6821 22.9874   6
  -1  -8  13 46.9966 54.9923   6
  -1  -8  13 161.365 29.4850   5
   1  -8 -13 195.556 29.9058   5
   1   8 -13 141.973 50.4255  10
  -1   8  13 252.640 43.7757   6
   1   8 -13 135.463 39.8393   6
   0  -8 -13 7.74834 3.58981   5
   0  -8  13 2.96593 2.80933   5
   0   8 -13 1.64293 9.15734   6
   0   8  13 7.21927 10.2479   6
  -1  -8 -13 119.084 23.7181   5
   1  -8  13 132.823 24.5767   5
  -1   8 -13 90.8966 30.6605   6
   1   8  13 209.124 38.8585   6
  -2  -8 -13 50.6525 20.8810   6
   2  -8  13 61.0199 10.7482   5
   2   8  13 47.9155 20.6554   8
  -2   8 -13 25.7987 12.7561   6
   2   8  13 51.1778 20.8451   6
   3  -8  13 185.548 33.1896   5
  -3  -8 -13 186.503 44.0476   6
   3   8  13 206.473 44.2411   6
   3   8  13 175.647 38.4794   8
   4  -8  13 12.7453 4.84225   5
  -4  -8 -13 40.8635 11.0563   6
   4   8  13 30.9904 10.8661   8
  -3  -9  13 21.3973 9.94351   6
   3  -9 -13 19.8794 4.28922   5
   3   9 -13 19.7596 9.89118   6
   3   9 -13 13.4592 11.6969  10
  -2  -9  13 120.590 37.6629   6
   2  -9 -13 155.995 32.1109   5
   2   9 -13 301.688 53.2487  10
   2   9 -13 192.120 41.4054   6
   1  -9 -13 123.044 21.3735   5
  -1   9  13 127.326 28.4357   6
   1   9 -13 82.8163 38.3827  10
   1   9 -13 104.354 29.0016   6
   0  -9 -13 22.8968 5.41795   5
   0  -9  13 17.3804 5.63485   5
   0   9 -13 9.49122 8.80535   6
   0   9 -13 33.4486 26.5989  10
   0   9  13 17.6610 12.3766   6
   1  -9  13 79.7098 14.5415   5
  -1  -9 -13 62.2297 12.5309   5
  -1   9 -13 58.3419 18.5251   6
   2  -9  13 87.2626 17.4665   5
   2   9  13 102.089 27.0257   6
  -3  -9 -13 89.4151 17.9711   6
   3  -9  13 38.2312 9.99080   5
   3   9  13 53.4049 15.1246   6
   2 -10 -13 66.6271 9.27712   5
  -2 -10  13 34.5721 12.4852   6
   2  10 -13 56.2839 14.2823   6
   2  10 -13 34.1103 15.0861  10
   1 -10 -13 78.6556 12.0074   5
   1  10 -13 44.9185 20.5632  10
   1  10 -13 58.7799 17.6345   6
   0 -10  13 25.4647 5.32171   5
   0 -10 -13 27.0610 5.63588   5
   0  10  13 26.0820 12.2049   6
   0  10 -13 15.4497 16.9403  10
   0  10 -13 23.5331 12.0793   6
   1 -10  13 79.3365 13.3220   5
   1  10  13 72.1051 21.4142   6
  -1  10 -13 65.8999 15.9813   6
  -1  10 -13 53.6555 25.2489  10
  -2 -10 -13 60.9287 14.9781   6
   2 -10  13 59.1911 11.4580   5
   2  10  13 64.0420 15.5358   6
   6   0 -14 5.20644 2.16232   5
   5   0 -14 16.1111 5.44251   5
   4   0 -14 14.8971 8.70403   2
  -4   0  14 17.5499 8.99633   3
  -3   0  14 165.834 49.4412   1
  -3   0  14 173.339 46.6812   3
   2   0 -14 39.1965 18.2662   1
   2   0 -14 59.3239 10.9820   2
  -2   0  14 16.4688 11.0069   3
  -2   0  14 20.8101 12.1122   1
  -2   0  14 53.4860 14.1602  11
   1   0 -14 937.482 170.280   1
  -1   0  14 905.073 167.776   1
   1   0 -14 949.945 159.993   2
  -1   0  14 932.112 162.921  11
   1   0 -14 926.091 158.634   9
  -1   0  14 960.232 166.425   4
   0   0 -14 687.737 132.130   1
   0   0  14 656.048 131.640   1
   0   0  14 776.984 126.798  11
   0   0 -14 661.002 123.465   2
   0   0  14 829.171 128.714   4
   1   0  14 606.896 119.850   1
   1   0  14 726.798 114.554   4
   1   0  14 582.705 112.777  11
  -1   0 -14 567.769 117.873   1
  -1   0 -14 627.990 108.944   2
  -1   0 -14 722.393 110.476   3
  -2   0 -14 134.075 21.5794   3
   2   0  14 69.9175 26.6824   1
   2   0  14 132.021 27.8751   4
  -2   0 -14 63.7289 25.8399   1
   3   0  14 1230.20 227.765   4
  -3   0 -14 1308.66 219.886   3
   4   0  14 24.2696 16.0817   4
   4   0  14 15.4839 4.33922   5
   5   0  14 16.5686 4.34275   5
   6   0  14 44.1218 8.33670   5
   6   1 -14 43.8766 8.61662   5
   5   1 -14 74.3012 17.0630   5
   5   1 -14 122.910 35.0242  10
   4  -1 -14 21.0197 9.13336   2
  -4  -1  14 14.4131 10.2522   3
   4   1 -14 48.5774 8.09374   5
   4   1 -14 70.4195 42.2440  10
   4   1 -14 20.4627 10.5320   2
  -3  -1  14 53.6091 16.1816  11
   3  -1 -14 65.1444 14.5503   2
  -3  -1  14 71.8889 17.1636   3
   3   1 -14 64.1128 14.6002   2
  -3   1  14 55.2117 14.3201   3
   2  -1 -14 417.722 74.8075   2
  -2  -1  14 407.481 83.7947   1
   2  -1 -14 350.842 73.4750   9
  -2  -1  14 426.233 76.6155   3
   2  -1 -14 437.413 84.0622   1
  -2  -1  14 469.618 77.6176  11
  -2   1  14 417.311 81.8442   1
  -2   1  14 444.810 74.5869   3
   2   1 -14 417.700 74.9376   2
   2   1 -14 502.754 81.1518   7
   2   1 -14 401.312 87.3291   1
  -1  -1  14 1588.82 235.723  11
  -1  -1  14 1338.05 240.827   1
   1  -1 -14 1299.71 231.688   2
  -1  -1  14 1454.98 239.306   4
   1  -1 -14 1355.42 231.309   9
   1  -1 -14 1528.30 241.664   1
  -1   1  14 1090.82 240.348   1
  -1   1  14 1339.10 237.523  11
   1   1 -14 1463.35 233.921   7
   1   1 -14 1536.47 253.936   1
  -1   1  14 971.029 236.635   4
   1   1 -14 1374.15 231.796   2
   0  -1  14 242.087 53.6541   1
   0  -1  14 215.917 48.6538  11
   0  -1 -14 238.087 46.4309   9
   0  -1 -14 323.309 56.8584   1
   0   1 -14 268.542 46.1212   2
   0   1 -14 262.314 56.9215   1
   0   1  14 218.867 52.1252  11
   0   1  14 301.140 57.8805   1
   0   1  14 311.268 51.1380   4
  -1  -1 -14 1655.41 251.757   1
   1  -1  14 1540.10 240.970  11
   1  -1  14 1421.84 247.504   1
  -1  -1 -14 1284.87 237.691   3
   1  -1  14 1232.29 240.733   4
   1   1  14 1431.30 242.091   4
  -1   1 -14 1228.46 238.257   3
   1   1  14 1440.73 254.214   1
   1   1  14 1422.33 243.994  11
  -1   1 -14 1211.28 246.449   1
  -1   1 -14 1527.59 237.556   2
  -2  -1 -14 182.086 44.4844   1
  -2  -1 -14 241.311 38.8630   3
   2  -1  14 148.125 46.6507   1
   2  -1  14 185.677 39.0583  11
   2  -1  14 256.628 44.2053   4
   2   1  14 250.761 47.2962   4
  -2   1 -14 153.990 43.6121   1
   2   1  14 181.109 37.5955   7
   2   1  14 204.143 49.2908   1
  -2   1 -14 224.437 38.5458   3
  -3  -1 -14 63.1313 17.6670   3
   3  -1  14 67.6950 22.4692   4
  -3   1 -14 57.4339 16.3533   3
   3   1  14 89.2723 23.4392   4
   4  -1  14 72.4871 27.1714   4
  -4  -1 -14 41.3025 17.9365   3
   4   1  14 90.7854 30.2185   4
  -4   1 -14 59.1103 20.7036   3
   4   1  14 65.5329 12.5502   5
   5  -1  14 117.278 20.5764   5
   5   1  14 116.207 20.7632   5
   5   1  14 108.719 30.2050   8
   6   1  14 18.6742 4.35300   5
   6   2 -14 91.4066 16.6135   5
   5   2 -14 86.4225 16.5809   5
   4  -2 -14 267.651 59.5660   2
  -4  -2  14 331.120 66.9314   3
  -4  -2  14 263.115 62.6936   6
   4   2 -14 387.799 79.4445  10
   4   2 -14 334.561 56.2683   5
   4   2 -14 329.432 62.3354   2
   3  -2 -14 225.179 40.8586   2
  -3  -2  14 225.770 44.6532  11
  -3  -2  14 198.832 43.3273   3
   3   2 -14 232.722 40.6821   2
   3   2 -14 195.224 43.7488   7
   2  -2 -14 429.675 81.8173   2
  -2  -2  14 455.477 84.9336  11
  -2  -2  14 519.860 93.7075   1
   2  -2 -14 517.406 81.0556   9
  -2  -2  14 469.266 83.1667   3
   2  -2 -14 407.678 87.4041   1
   2   2 -14 476.129 84.5402   7
  -2   2  14 461.946 79.1849   3
   2   2 -14 478.880 98.4585   1
  -2   2  14 445.690 86.4028  11
  -2   2  14 462.051 90.9439   1
   2   2 -14 395.832 81.1452   2
  -1  -2  14 253.791 50.6171   4
  -1  -2  14 271.086 46.4518  11
   1  -2 -14 212.392 49.6609   1
  -1  -2  14 221.118 51.7850   1
   1  -2 -14 211.765 43.5363   9
   1   2 -14 289.825 46.3821   7
  -1   2  14 204.158 46.4253  11
   1   2 -14 273.737 43.3308   2
   1   2 -14 199.526 56.1581   1
  -1   2  14 198.686 50.2985   1
  -1   2  14 266.165 48.5858   4
   0  -2  14 87.3755 24.0646   4
   0  -2 -14 68.1407 18.0588   9
   0  -2 -14 101.193 24.2903   1
   0  -2  14 103.232 27.6669   1
   0  -2  14 98.2062 20.2688  11
   0   2  14 64.2814 20.2135   4
   0   2 -14 112.214 34.1119   1
   0   2  14 103.985 28.0958   1
   0   2  14 97.4052 22.3476  11
   0   2 -14 77.8575 18.4426   7
   0   2 -14 127.385 20.3545   2
  -1  -2 -14 500.532 84.6338   1
  -1  -2 -14 409.038 71.8932   9
   1  -2  14 99.7091 72.8986  11
  -1  -2 -14 497.256 71.0699   3
   1  -2  14 345.734 78.0767   1
   1  -2  14 565.530 76.8755   4
   1   2  14 298.375 84.5257   1
   1   2  14 615.346 78.2379   4
  -1   2 -14 298.023 79.7261   1
  -2  -2 -14 680.598 109.984   3
  -2  -2 -14 704.468 122.783   1
   2  -2  14 559.137 109.155  11
   2  -2  14 656.734 112.811   4
  -2  -2 -14 549.846 109.683   9
   2   2  14 618.826 110.499   7
  -2   2 -14 563.561 109.256   3
   2   2  14 534.165 122.532   1
   2   2  14 703.962 118.580   4
  -3  -2 -14 160.512 37.1222   3
   3  -2  14 217.712 43.4104   4
  -3  -2 -14 163.435 35.9401   9
  -3   2 -14 168.317 36.2419   3
   3   2  14 263.778 45.4731   4
   3   2  14 129.291 31.7202   5
   4  -2  14 246.989 55.0394   4
  -4  -2 -14 157.732 39.7974   9
  -4  -2 -14 171.144 41.6817   3
  -4  -2 -14 226.855 45.4985   6
  -4   2 -14 139.328 39.2908   3
   4   2  14 217.250 45.8050   8
   4   2  14 223.510 50.7243   4
   4   2  14 196.274 34.7043   5
   5   2  14 55.5215 22.5037   8
   5   2  14 82.1191 13.6922   5
   6   2  14 58.8028 10.7654   5
   6   3 -14 105.242 18.7574   5
   5   3 -14 49.6008 26.1996  10
   5   3 -14 53.7701 11.0439   5
  -4  -3  14 70.1987 22.7036   6
   4   3 -14 62.3474 25.3672   8
   4   3 -14 89.7421 16.0934   5
   4   3 -14 101.222 33.4415  10
  -3  -3  14 18.5298 10.0049   3
  -3  -3  14 23.5601 12.9924  11
   3  -3 -14 30.2931 10.8804   2
   3  -3 -14 25.0435 10.1199   9
   3   3 -14 29.3868 7.18219   5
   3   3 -14 32.0638 13.1495   7
   3   3 -14 30.0111 11.5144   2
  -2  -3  14 1260.04 222.780   1
  -2  -3  14 1462.95 213.576  11
   2  -3 -14 882.985 210.298   1
  -2  -3  14 1258.02 209.163   3
   2  -3 -14 794.037 208.610   9
   2   3 -14 1409.99 206.835   2
   2   3 -14 1345.05 211.205   7
   2   3 -14 1185.42 230.808   1
  -1  -3  14 272.979 59.5737   1
   1  -3 -14 246.683 51.5268   1
   1  -3 -14 258.766 44.4962   9
  -1  -3  14 221.601 47.0029  11
   1   3 -14 262.470 44.0944   2
  -1   3  14 237.151 55.6442   1
   1   3 -14 263.310 47.1887   7
   1   3 -14 229.582 63.7777   1
  -1   3  14 174.229 45.5322   4
   0  -3  14 369.445 67.2502   4
   0  -3  14 372.886 72.0917   1
   0  -3  14 201.626 59.3322   9
   0  -3 -14 365.019 69.7635   1
   0  -3  14 358.312 64.0372  11
   0  -3 -14 334.356 61.5757   9
   0   3  14 419.888 77.1073   1
   0   3 -14 369.536 77.4256   1
   0   3 -14 315.431 62.2622   7
   0   3  14 339.862 64.4384   4
   0   3 -14 379.878 60.9484   2
  -1  -3 -14 145.807 26.9430   3
   1  -3  14 126.411 29.4597  11
   1  -3  14 147.201 32.5142   4
   1  -3  14 131.192 34.3532   1
  -1  -3 -14 187.744 41.6112   1
  -1  -3 -14 79.5360 28.8296   9
   1   3  14 173.794 43.5838   1
   1   3  14 231.701 35.2074   4
  -1   3 -14 117.916 26.7421   7
  -1   3 -14 114.703 37.5032   1
  -1   3 -14 146.561 27.0018   2
   1   3  14 141.108 32.8090   7
   2  -3  14 706.463 125.727   4
  -2  -3 -14 653.816 122.616   9
   2  -3  14 874.198 126.859  11
  -2   3 -14 823.636 123.605   3
   2   3  14 691.335 130.417   4
   2   3  14 438.275 125.254   7
  -3  -3 -14 19.2394 12.7687   9
   3  -3  14 48.1270 18.1224   4
   3   3  14 43.4472 19.8012   4
   3   3  14 58.6365 8.67521   5
  -3   3 -14 38.2653 13.8033   3
   3   3  14 12.7888 10.8333   7
  -4  -3 -14 180.161 39.2110   6
   4   3  14 120.776 36.3659   8
   4   3  14 125.756 25.0557   5
  -5  -3 -14 27.4216 17.8043   6
   5   3  14 45.8913 21.2812   8
   5   3  14 52.0030 9.29553   5
   6   3  14 179.778 38.4738   8
   6   3  14 219.587 34.5058   5
   6   4 -14 32.9919 6.50099   5
  -5  -4  14 178.169 43.5213   6
   5   4 -14 202.293 40.6282   5
   5   4 -14 323.349 60.2769  10
  -4  -4  14 280.928 67.4746   6
   4   4 -14 334.337 59.4399   5
   4   4 -14 427.487 72.7353   8
   4   4 -14 323.944 76.7301  10
  -3  -4  14 51.1446 18.1986   3
   3  -4 -14 61.4719 16.8426   2
   3  -4 -14 67.4417 16.0060   9
   3   4 -14 61.0177 18.6081   7
   3   4 -14 65.2483 12.6506   5
   3   4 -14 51.8233 15.9947   2
  -2  -4  14 381.910 78.3599  11
   2  -4 -14 458.860 73.7387   9
   2   4 -14 313.467 76.3233   7
   2   4 -14 457.869 73.2055   2
   1  -4 -14 226.004 43.0577   9
  -1  -4  14 207.066 53.5504   1
  -1  -4  14 200.568 45.7887  11
   1  -4 -14 178.367 48.9618   1
   1   4 -14 264.908 43.0304   2
   1   4 -14 327.937 48.0606   7
   1   4 -14 167.050 59.1052   1
   0  -4  14 23.8894 12.9616   4
   0  -4  14 31.3569 15.6973  11
   0  -4  14 27.3481 7.72823   9
   0  -4  14 26.6509 15.0663   1
   0  -4 -14 32.0065 11.1792   9
   0  -4 -14 43.8415 15.2584   1
   0   4 -14 25.5974 11.1021   7
   0   4  14 50.3451 29.9505   1
   0   4  14 24.6258 12.4687   4
   0   4  14 29.3963 14.1178   7
   0   4 -14 44.5491 11.5153   2
   0   4 -14 27.4333 19.9007   1
   1  -4  14 432.125 79.0519   4
  -1  -4 -14 513.367 92.1352   1
  -1  -4 -14 467.582 75.6629   3
  -1  -4 -14 419.776 75.5979   9
   1  -4  14 379.552 76.7924  11
   1  -4  14 429.490 75.0903   9
  -1   4 -14 346.660 74.5886   7
   1   4  14 348.110 78.4132   7
  -1   4 -14 413.100 73.3165   2
  -2  -4 -14 257.000 47.9335   3
  -2  -4 -14 246.789 46.5223   9
   2   4  14 256.097 51.1614   7
   2   4  14 193.800 53.6528   4
  -3  -4 -14 24.8070 13.3002   9
  -3  -4 -14 53.1772 16.6475   3
   3   4  14 37.2181 15.2004   7
   3   4  14 40.0486 18.6078   4
   3   4  14 47.6993 9.04246   5
  -4  -4 -14 385.091 73.0384   6
   4   4  14 335.881 58.2436   5
   4   4  14 288.566 67.6773   8
  -5  -4 -14 167.582 35.7908   6
   5   4  14 164.987 27.1013   5
   5   4  14 114.292 35.6668   8
   6   4  14 71.3689 15.2715   8
   6   4  14 56.7549 11.2717   5
  -5  -5  14 54.3917 18.9281   6
   5   5 -14 134.113 30.6581  10
   5   5 -14 72.0395 14.7668   5
  -4  -5  14 55.5520 21.6244   6
   4   5 -14 59.9231 28.1334  10
   4   5 -14 82.4914 13.8842   5
   3  -5 -14 73.5038 21.7926   9
   3  -5 -14 81.1412 22.8345   2
  -3  -5  14 56.6121 23.6099   3
  -3  -5  14 96.8343 30.9428   6
   3   5 -14 117.770 19.5892   5
   3   5 -14 104.524 32.6587   7
   3   5 -14 170.178 45.8757  10
   3   5 -14 73.8308 22.6451   2
   3   5 -14 145.880 29.6167   8
  -2  -5  14 325.083 64.9622   3
   2  -5 -14 317.273 62.3468   9
   2  -5 -14 380.641 58.6990   5
   2   5 -14 341.206 62.7964   2
   2   5 -14 327.465 67.6626   7
   2   5 -14 322.340 58.6113   5
   1  -5 -14 292.703 42.8600   9
  -1   5  14 159.841 45.4392   7
   1   5 -14 231.002 41.3615   2
   1   5 -14 173.304 44.6546   7
   0  -5 -14 319.790 57.1451   9
   0  -5  14 263.492 59.4506  11
   0   5  14 315.703 62.6485   7
   0   5 -14 288.946 58.6673   7
   0   5 -14 328.395 56.0929   2
  -1  -5 -14 166.031 34.3257   9
   1  -5  14 161.013 35.2000  11
   1  -5  14 177.821 31.9896   9
   1   5  14 185.998 39.5666   7
  -1   5 -14 157.625 31.4959   2
   1   5  14 124.066 35.0116   4
  -2  -5 -14 145.327 34.0059   9
   2  -5  14 143.773 28.7270   5
  -2  -5 -14 183.671 35.8658   3
   2   5  14 173.188 28.1609   5
   2   5  14 153.782 39.6690   4
   2   5  14 151.068 38.1934   7
  -3  -5 -14 34.5073 16.8406   9
  -3  -5 -14 71.2324 19.2236   3
   3   5  14 69.2655 12.4699   5
   3   5  14 62.7933 26.6686   8
   3   5  14 45.4651 24.3471   7
   3   5  14 83.6894 29.4868   4
  -4  -5 -14 106.897 31.6929   6
   4   5  14 110.125 29.0252   8
   4   5  14 81.8276 17.5119   5
  -5  -5 -14 95.6176 25.3611   6
   5   5  14 103.176 18.0541   5
   5   5  14 103.990 27.0002   8
  -5  -6  14 171.441 31.3060   6
   5   6 -14 142.723 27.2206   5
  -4  -6  14 99.9095 28.1924   6
   4   6 -14 103.973 19.5024   5
   4   6 -14 114.651 35.8580  10
  -3  -6  14 103.052 31.2796   6
   3  -6 -14 102.462 19.3534   5
   3   6 -14 93.0668 19.5476   5
   3   6 -14 136.995 42.9657  10
   2  -6 -14 103.455 17.5763   5
  -2  -6  14 86.4328 23.7804   3
   2  -6 -14 78.7354 22.0148   9
  -2  -6  14 102.478 30.5672   6
   2   6 -14 80.9753 21.2740   2
   2   6 -14 79.2906 28.1548   7
   2   6 -14 129.399 40.6548   6
  -2   6  14 62.8215 27.9638   7
   2   6 -14 103.219 17.2368   5
   2   6 -14 70.8227 44.3559  10
  -1  -6  14 224.085 36.3616   5
   1  -6 -14 179.159 39.9656   9
   1  -6 -14 181.085 36.0147   5
  -1   6  14 158.502 45.2282   7
   1   6 -14 189.595 40.1965   2
   1   6 -14 299.509 48.8875   7
   0  -6 -14 8.00288 7.33083   9
   0  -6 -14 26.0626 5.66422   5
   0  -6  14 25.4457 6.14539   5
   0  -6  14 17.3728 8.43483   9
   0   6  14 2.79510 9.75410   7
   0   6 -14 4.85699 7.45571   2
   0   6 -14 6.68102 9.85623   7
   1  -6  14 409.673 58.3723   5
   1  -6  14 346.460 64.0484   9
  -1  -6 -14 323.461 57.6012   5
  -1  -6 -14 358.740 64.0290   9
   1   6  14 211.485 65.1792   7
   2  -6  14 50.8146 12.9844   5
  -2  -6 -14 53.5512 18.1508   9
   2   6  14 51.6439 24.3965   8
  -2   6 -14 51.1128 28.7703   6
   2   6  14 40.7486 23.1425   7
   2   6  14 76.2245 26.0555   6
   3  -6  14 120.514 24.0375   5
  -3  -6 -14 176.167 36.0837   6
   3   6  14 118.499 23.4454   5
   3   6  14 124.412 33.8962   8
   4  -6  14 38.6158 10.4991   5
  -4  -6 -14 54.9839 21.8143   6
   4   6  14 60.9069 10.4725   5
   4   6  14 53.9509 20.6131   8
  -5  -6 -14 158.310 32.4462   6
   5   6  14 150.970 31.7509   8
   5   6  14 143.681 26.1312   5
   5   7 -14 33.4164 13.0217  10
  -4  -7  14 20.5117 11.4636   6
   4  -7 -14 13.4143 4.08544   5
   4   7 -14 22.4025 16.2249  10
   4   7 -14 12.6786 3.68274   5
   3  -7 -14 18.2859 4.91011   5
  -3  -7  14 25.5524 15.4474   6
   3   7 -14 10.1959 10.9158   6
   3   7 -14 9.05432 15.8176  10
   2  -7 -14 58.3107 12.5270   5
  -2  -7  14 43.6715 22.3185   6
   2   7 -14 40.7853 21.6179   6
   2   7 -14 160.177 44.7663  10
  -2   7  14 61.3773 19.3312   6
  -1  -7  14 261.251 88.5453   6
  -1  -7  14 437.993 75.7702   5
   1  -7 -14 435.623 75.7013   5
   1   7 -14 608.406 113.584  10
  -1   7  14 525.628 86.9244   6
   1   7 -14 367.858 92.0262   6
   0  -7 -14 1.57538 2.85988   5
   0  -7 -14 3.99562 6.14819   9
   0  -7  14 1.14853 2.68758   5
   0   7 -14 -1.8048 9.20018   6
   0   7  14 5.05793 10.1413   7
   0   7 -14 10.0751 6.78814   2
   0   7  14 -0.2211 8.65953   6
  -1  -7 -14 570.904 107.745   5
   1  -7  14 586.586 108.103   5
   1   7  14 972.081 122.209   6
  -1   7 -14 419.855 117.406   6
  -2  -7 -14 76.2996 30.2796   6
   2  -7  14 48.6060 11.2756   5
   2   7  14 44.8623 21.3257   8
  -2   7 -14 43.6686 16.0452   6
   2   7  14 76.7961 28.8045   6
   3  -7  14 27.5525 7.54208   5
  -3  -7 -14 35.0898 18.4994   6
   3   7  14 44.9479 19.8072   6
   3   7  14 29.0730 15.6570   8
   4  -7  14 10.0294 4.36363   5
  -4  -7 -14 26.1739 12.8915   6
   4   7  14 27.4130 12.8345   8
  -5  -7 -14 82.0105 17.4783   6
   5   7  14 58.8089 15.6441   8
  -4  -8  14 29.2650 9.85851   6
   4   8 -14 24.0030 12.6278  10
  -3  -8  14 130.697 32.3948   6
   3  -8 -14 133.794 22.6593   5
   3   8 -14 76.2139 32.8892   6
   3   8 -14 158.662 39.2775  10
   2  -8 -14 60.5401 11.5954   5
  -2  -8  14 52.7969 21.7242   6
   2   8 -14 32.9669 18.7068   6
   2   8 -14 100.157 35.1997  10
   1  -8 -14 97.2523 17.9086   5
  -1  -8  14 102.059 17.6985   5
  -1  -8  14 35.0424 25.8842   6
   1   8 -14 80.7140 27.2854   6
   1   8 -14 178.943 47.4803  10
  -1   8  14 94.6118 27.6833   6
   0  -8  14 26.8170 7.69722   5
   0  -8 -14 32.7516 7.62932   5
   0   8  14 30.3189 17.8449   6
   0   8 -14 12.4666 13.9292   6
  -1  -8 -14 117.901 22.3034   5
   1  -8  14 145.130 23.2854   5
   1   8  14 139.807 37.4555   6
  -1   8 -14 88.0820 29.4071   6
  -2  -8 -14 103.274 28.2455   6
   2  -8  14 75.4489 12.6277   5
  -2   8 -14 17.2660 13.8135   6
   2   8  14 55.5381 22.7725   8
   2   8  14 89.4283 25.5170   6
   3  -8  14 296.996 49.2075   5
  -3  -8 -14 329.756 60.5728   6
   3   8  14 278.966 59.2184   6
   3   8  14 230.023 53.5194   8
  -4  -8 -14 62.4640 12.8367   6
   4  -8  14 14.1977 5.41585   5
   4   8  14 30.1810 11.0207   8
  -3  -9  14 8.12599 6.50544   6
   3  -9 -14 9.62639 2.95399   5
   3   9 -14 7.35619 5.68765   6
   3   9 -14 11.3033 9.80669  10
   2  -9 -14 274.192 40.4762   5
  -2  -9  14 172.095 51.9167   6
   2   9 -14 266.173 50.0470   6
   2   9 -14 202.175 53.5000  10
   1  -9 -14 115.119 20.5163   5
   1   9 -14 105.649 36.1500  10
   1   9 -14 88.9484 27.6845   6
  -1   9  14 118.063 27.2124   6
   0  -9  14 17.1096 6.21431   5
   0  -9 -14 19.1323 5.51258   5
   0   9  14 27.9288 16.8672   6
   0   9 -14 12.4138 10.2278   6
  -1  -9 -14 69.3893 14.7806   5
   1  -9  14 79.3961 16.3127   5
  -1   9 -14 75.5305 21.4245   6
   1   9  14 106.467 27.5436   6
  -2  -9 -14 153.152 38.8395   6
   2  -9  14 157.032 28.3245   5
   2   9  14 162.547 35.4511   6
   3  -9  14 3.80884 2.68450   5
  -3  -9 -14 25.2316 9.52971   6
   3   9  14 21.4609 8.69715   6
  -2 -10  14 42.6818 15.6323   6
   2 -10 -14 79.6837 12.9434   5
   2  10 -14 69.3466 17.2979   6
   2  10 -14 96.8936 21.1781  10
   1 -10 -14 34.5899 6.26179   5
   1  10 -14 27.8534 11.4922   6
   1  10 -14 17.2694 14.3655  10
   0 -10  14 23.2637 4.76137   5
   0 -10 -14 20.2335 4.93722   5
   0  10 -14 16.3292 13.4017  10
   0  10  14 22.5377 11.1616   6
   1 -10  14 45.8452 7.76737   5
  -1  10 -14 28.5674 19.2340  10
   1  10  14 43.2650 12.7328   6
  -1  10 -14 25.8011 9.96031   6
  -2 -10 -14 58.4140 18.1981   6
   2 -10  14 46.6935 11.1295   5
   2  10  14 63.3726 14.9575   6
  -2  10 -14 88.4550 26.6204  10
   6   0 -15 29.4445 6.09905   5
   5   0 -15 13.0349 4.33107   5
   4   0 -15 33.9099 11.2319   2
  -4   0  15 -5.9362 8.47745   3
   4   0 -15 27.1684 5.82349   5
  -3   0  15 172.487 41.7272   3
  -2   0  15 212.287 35.4529  11
   2   0 -15 167.207 42.1521   1
   2   0 -15 190.875 32.5787   2
  -2   0  15 152.981 37.8141   1
  -2   0  15 119.398 34.5120   3
   1   0 -15 896.695 146.074   9
  -1   0  15 902.350 154.353   4
   1   0 -15 947.719 147.560   2
  -1   0  15 762.550 152.607  11
   1   0 -15 785.799 157.460   1
  -1   0  15 855.409 156.012   1
   0   0  15 566.044 86.5582   4
   0   0 -15 419.844 79.2635   2
   0   0 -15 361.714 86.8999   1
   0   0  15 497.199 92.0821   1
  -1   0 -15 952.597 137.338   3
   1   0  15 725.094 146.875   1
   1   0  15 935.005 141.864   4
  -1   0 -15 604.169 143.691   1
   1   0  15 787.154 141.078  11
  -1   0 -15 768.259 135.579   2
   2   0  15 126.636 37.9113   1
   2   0  15 132.509 31.9759  11
  -2   0 -15 184.669 30.8295   3
   2   0  15 182.297 39.4352   4
  -2   0 -15 152.759 38.0821   1
  -3   0 -15 1082.17 186.740   3
   3   0  15 1055.89 193.977   4
   4   0  15 197.286 25.8942   5
   4   0  15 153.026 45.3767   4
  -4   0 -15 56.1930 32.0557   3
   5   0  15 15.4635 4.44363   5
   6   0  15 114.087 20.0740   5
   6   1 -15 23.4429 5.21983   5
   5   1 -15 93.2547 18.4393   5
   5   1 -15 104.088 33.4777  10
   4  -1 -15 60.7044 26.1179   2
  -4  -1  15 69.2379 27.6280   3
   4   1 -15 141.346 23.4485   5
   4   1 -15 126.587 27.4898   2
   4   1 -15 261.091 51.1572  10
  -3  -1  15 73.1643 19.0177  11
   3  -1 -15 74.0963 16.3139   2
  -3  -1  15 71.3611 18.0255   3
  -3   1  15 68.6704 16.1059   3
   3   1 -15 67.4222 16.0208   2
  -2  -1  15 423.292 69.5934   3
  -2  -1  15 423.009 70.6264  11
   2  -1 -15 428.741 78.6340   1
  -2  -1  15 382.883 77.4188   1
   2  -1 -15 325.400 65.8983   9
   2  -1 -15 183.420 70.0677   2
  -2   1  15 414.687 75.9556   1
   2   1 -15 356.323 68.1317   2
  -2   1  15 396.560 66.8414   3
   2   1 -15 376.922 81.3002   1
  -2   1  15 465.269 71.8791  11
   1  -1 -15 1062.80 190.964   2
  -1  -1  15 1050.29 202.190   1
  -1  -1  15 1208.61 193.763  11
  -1  -1  15 1152.68 198.698   4
   1  -1 -15 953.100 190.304   9
   1  -1 -15 1161.72 200.625   1
   1   1 -15 1091.61 192.996   7
   1   1 -15 1155.14 191.115   2
  -1   1  15 1385.26 198.423  11
   1   1 -15 1057.43 204.528   1
  -1   1  15 1031.06 196.424   4
   0  -1 -15 52.3162 18.1737   1
   0  -1  15 52.2122 18.2064   1
   0  -1 -15 28.2370 9.93133   9
   0  -1  15 46.8400 16.0194   4
   0  -1  15 56.6945 14.6554  11
   0   1  15 48.3555 16.8066  11
   0   1  15 31.8361 14.2023   4
   0   1  15 54.5357 20.9597   1
   0   1 -15 52.4323 20.5075   1
  -1  -1 -15 2016.66 280.188   1
   1  -1  15 1212.59 267.803   4
  -1  -1 -15 1528.15 264.531   2
  -1  -1 -15 1620.35 265.191   3
   1  -1  15 1310.23 269.820  11
   1  -1  15 1924.55 278.265   1
  -1   1 -15 1553.49 276.050   1
   1   1  15 1979.24 283.145   1
  -1   1 -15 1232.50 264.528   2
  -1   1 -15 1347.40 265.574   3
   1   1  15 1248.04 268.371   4
   1   1  15 1856.53 270.168  11
  -2  -1 -15 186.045 43.9321   1
   2  -1  15 43.5783 43.5535   4
  -2  -1 -15 225.927 36.1941   3
   2   1  15 208.666 35.5928   7
  -2   1 -15 233.835 39.7595   3
   2   1  15 210.017 44.7258   4
   2   1  15 219.331 49.1826   1
   3  -1  15 55.5760 20.0474   4
  -3  -1 -15 57.2943 14.7958   3
  -3   1 -15 49.5488 15.0400   3
   3   1  15 61.9218 20.1522   4
   4  -1  15 297.790 45.2655   5
  -4  -1 -15 171.973 52.8542   3
   4  -1  15 326.332 67.6653   4
  -4   1 -15 231.505 52.4940   3
   4   1  15 253.876 45.3233   5
   4   1  15 270.427 63.3979   4
   5  -1  15 138.449 26.1214   5
   5   1  15 153.890 36.2535   8
   5   1  15 153.944 26.2760   5
   6  -1  15 12.3360 3.55705   5
   6   1  15 14.7016 3.54726   5
   6   2 -15 74.1525 13.6720   5
   5   2 -15 68.1777 31.6055  10
   5   2 -15 121.952 18.6947   5
   4  -2 -15 270.932 52.5898   2
  -4  -2  15 232.394 54.9227   6
  -4  -2  15 288.894 57.5160   3
   4   2 -15 304.644 75.4554  10
   4   2 -15 294.723 48.6831   5
   4   2 -15 268.982 52.9333   2
   3  -2 -15 233.131 41.6651   2
  -3  -2  15 207.272 45.3103  11
  -3  -2  15 207.721 44.0437   3
   3   2 -15 222.283 38.9994   5
   3   2 -15 227.419 47.3466   7
   3   2 -15 218.191 41.1618   2
  -2  -2  15 918.468 143.946  11
   2  -2 -15 781.342 139.568   2
   2  -2 -15 740.120 149.125   1
   2  -2 -15 792.166 139.184   9
  -2  -2  15 785.349 151.376   1
  -2  -2  15 753.254 141.956   3
   2   2 -15 814.205 158.775   1
   2   2 -15 873.940 139.871   2
  -2   2  15 738.851 153.309   1
  -2   2  15 841.727 142.748  11
   2   2 -15 828.792 143.303   7
   1  -2 -15 526.385 94.9286   9
  -1  -2  15 568.348 107.706   1
  -1  -2  15 586.389 102.981   4
   1  -2 -15 571.757 103.820   1
  -1  -2  15 506.965 97.4850  11
   1   2 -15 461.861 96.9360   7
  -1   2  15 597.054 106.626   1
  -1   2  15 534.675 101.148   4
   1   2 -15 575.379 94.9965   2
   1   2 -15 503.587 109.514   1
  -1   2  15 576.810 99.0135  11
   0  -2 -15 27.6904 17.6365   1
   0  -2  15 22.2305 12.8798   4
   0  -2 -15 12.6678 6.43697   9
   0  -2  15 14.7310 7.76979  11
   0  -2  15 25.3510 17.1617   1
   0   2 -15 9.72484 6.04737   7
   0   2  15 6.25021 7.43409   4
   0   2  15 25.5249 13.6159   1
   0   2  15 18.0748 9.90660  11
   0   2 -15 11.9438 13.6954   1
   0   2 -15 19.1225 5.91775   2
  -1  -2 -15 1617.29 238.667   1
   1  -2  15 1257.90 229.004   1
  -1  -2 -15 1198.09 219.700   9
   1  -2  15 1166.57 221.252  11
   1  -2  15 1164.39 222.464   4
  -1  -2 -15 1116.36 218.363   3
  -1   2 -15 1307.30 218.425   2
  -1   2 -15 1286.82 232.640   1
   1   2  15 1343.12 223.106   7
   1   2  15 1436.19 238.300   1
  -2  -2 -15 679.187 116.482   9
   2  -2  15 689.299 120.636   4
  -2  -2 -15 756.348 116.522   3
   2  -2  15 517.836 119.049  11
  -2   2 -15 704.984 116.751   3
   2   2  15 713.181 124.893   4
   2   2  15 577.970 117.353   7
  -3  -2 -15 206.021 41.4575   3
   3  -2  15 224.462 47.9388   4
  -3  -2 -15 223.388 41.0417   9
   3   2  15 167.788 35.5804   5
  -3   2 -15 186.048 42.6836   3
   3   2  15 233.341 56.6808   4
  -4  -2 -15 92.2453 34.0503   9
  -4  -2 -15 187.971 39.7146   3
  -4  -2 -15 146.624 39.8199   6
   4  -2  15 252.292 56.4052   4
  -4   2 -15 134.471 36.5926   3
   4   2  15 178.458 41.8457   8
   4   2  15 203.205 46.6554   4
   4   2  15 210.854 30.8559   5
   5   2  15 36.5997 9.08905   5
   5   2  15 76.1626 22.0077   8
   6   2  15 43.5955 8.22883   5
   6   3 -15 97.6680 17.4545   5
   5   3 -15 52.5572 12.0546   5
   5   3 -15 71.0398 27.5646  10
  -4  -3  15 17.4470 12.3667   6
   4   3 -15 22.9113 20.1803  10
   4   3 -15 47.6963 8.37907   5
   3  -3 -15 161.262 26.2832   2
   3  -3 -15 87.2008 23.4948   9
  -3  -3  15 100.435 26.3771   3
   3   3 -15 104.571 21.5718   5
   3   3 -15 122.920 25.3368   2
   3   3 -15 157.064 30.0333   7
  -2  -3  15 2175.98 329.151  11
  -2  -3  15 1788.66 324.015   3
   2  -3 -15 1912.21 323.284   9
   2  -3 -15 1434.72 326.747   1
   2   3 -15 1871.80 325.491   7
   2   3 -15 2037.70 322.052   2
  -2   3  15 1952.59 331.049   1
  -1  -3  15 504.001 103.089   1
   1  -3 -15 510.503 82.1898   9
   1  -3 -15 472.676 90.3313   1
  -1  -3  15 512.596 85.9929  11
   1   3 -15 371.942 99.5741   1
  -1   3  15 413.224 84.6620   4
   1   3 -15 448.169 84.9045   7
   0  -3 -15 323.546 61.4822   9
   0  -3 -15 373.632 70.8633   1
   0  -3  15 306.361 64.2123  11
   0  -3  15 384.130 72.6033   1
   0  -3  15 368.893 67.4831   4
   0   3 -15 400.245 61.0777   2
   0   3 -15 252.290 61.8830   7
   0   3  15 429.914 77.4624   1
   0   3 -15 446.228 85.2672   1
   0   3  15 226.747 63.7584   4
  -1  -3 -15 918.169 155.068   3
   1  -3  15 1026.38 160.888   4
   1  -3  15 941.379 173.372   1
  -1  -3 -15 552.601 158.545   9
  -1  -3 -15 893.703 171.420   1
   1  -3  15 844.694 157.962  11
   1   3  15 1319.30 163.553   4
   1   3  15 913.841 160.733   7
  -1   3 -15 679.579 166.885   1
  -1   3 -15 902.515 155.072   2
   1   3  15 909.536 176.616   1
  -2  -3 -15 1040.73 182.768   9
   2  -3  15 880.011 184.885   4
  -2  -3 -15 997.498 184.774   3
   2  -3  15 1251.46 184.305  11
   2   3  15 924.312 186.649   4
   2   3  15 1252.26 198.618   7
  -3  -3 -15 147.163 43.4977   9
   3  -3  15 277.744 53.0287   4
  -3  -3 -15 276.567 50.3222   3
  -3   3 -15 283.842 46.2459   3
   3   3  15 281.197 39.8559   5
   3   3  15 54.0371 42.8831   7
   3   3  15 291.552 56.6756   4
  -4  -3 -15 72.9280 22.7646   6
   4   3  15 53.3378 12.0381   5
   4   3  15 75.8784 26.8541   8
   5   3  15 60.3374 24.2339   8
   5   3  15 79.5235 13.7574   5
   6   3  15 170.446 30.1005   5
   6   3  15 178.913 33.9067   8
   6   4 -15 24.7048 5.15813   5
  -5  -4  15 121.355 25.7136   6
   5   4 -15 96.9346 34.7082  10
  -4  -4  15 227.202 56.9579   6
   4   4 -15 288.342 67.9101  10
   4   4 -15 311.788 49.0041   5
   3  -4 -15 21.7732 10.1912   2
  -3  -4  15 12.6323 10.4198   3
   3  -4 -15 32.9845 11.4184   9
   3   4 -15 17.9893 8.82388   2
   3   4 -15 30.3162 7.16368   5
   3   4 -15 25.1780 12.3032   7
  -2  -4  15 67.2258 22.2505  11
   2  -4 -15 74.5570 18.2027   9
   2   4 -15 53.3399 14.5808   5
   2   4 -15 73.1430 18.1788   2
   2   4 -15 116.562 24.6465   7
  -1  -4  15 1344.11 237.834   1
   1  -4 -15 875.105 230.807   1
   1  -4 -15 1365.06 216.849   9
  -1  -4  15 1442.14 222.618  11
   1   4 -15 1374.67 223.603   7
   1   4 -15 1281.92 216.754   2
   1   4 -15 1091.70 241.229   1
   0  -4  15 35.2909 15.1283   4
   0  -4  15 8.68937 24.3688   1
   0  -4 -15 33.3086 11.9401   9
   0  -4  15 35.8844 8.72108   9
   0  -4  15 41.2498 13.2833  11
   0  -4 -15 33.5680 17.8092   1
   0   4  15 40.9077 15.4634   7
   0   4 -15 44.5022 15.3599   2
   0   4 -15 37.2348 11.1099   7
   0   4  15 6.40173 15.9101   1
   0   4 -15 5.04395 22.4994   1
  -1  -4 -15 2713.35 466.611   9
   1  -4  15 2650.17 465.143   9
  -1  -4 -15 2578.64 484.086   1
  -1  -4 -15 2822.98 467.022   3
   1  -4  15 2677.78 470.235   4
   1  -4  15 2595.82 468.959  11
   1   4  15 2900.43 471.804   7
  -1   4 -15 2751.99 465.826   2
   1   4  15 2906.47 471.576   4
  -2  -4 -15 44.2503 17.8826   9
  -2  -4 -15 64.0713 17.2389   3
   2   4  15 117.900 25.8366   4
   2   4  15 62.2597 13.4610   5
   2   4  15 57.3974 21.0828   7
  -3  -4 -15 26.3542 11.1479   3
  -3  -4 -15 13.9926 10.1235   9
   3   4  15 28.2522 6.26104   5
   3   4  15 21.8029 14.1500   4
   3   4  15 26.6680 13.7566   7
  -4  -4 -15 358.327 66.3458   6
   4   4  15 234.119 62.9145   8
   4   4  15 319.693 52.6269   5
  -5  -4 -15 122.952 29.6473   6
   5   4  15 72.0988 19.6975   5
   5   4  15 168.608 32.8208   8
   6   4  15 32.1473 6.68572   5
   6   4  15 42.9060 10.9523   8
  -5  -5  15 107.310 29.1137   6
   5   5 -15 140.619 23.6568   5
   5   5 -15 146.829 36.9364  10
  -4  -5  15 27.7033 16.2753   6
   4   5 -15 42.0370 23.6669  10
   4   5 -15 41.1831 8.73044   5
  -3  -5  15 86.2349 36.3016   3
   3  -5 -15 138.057 30.0653   9
  -3  -5  15 126.383 37.5275   6
   3   5 -15 237.994 54.4215  10
   3   5 -15 141.244 26.4835   5
   3   5 -15 139.491 36.4583   8
   2  -5 -15 443.351 73.8591   5
   2  -5 -15 404.006 77.7291   9
  -2  -5  15 432.477 80.8397   3
   2   5 -15 404.939 73.8611   5
   2   5 -15 490.633 78.7716   2
   2   5 -15 393.933 82.2998   7
  -1  -5  15 388.217 71.8431  11
   1  -5 -15 347.264 63.9399   9
   1  -5 -15 280.466 60.5863   5
  -1   5  15 327.719 70.4480   7
   1   5 -15 353.765 68.7731   7
   1   5 -15 406.714 64.5597   2
   0  -5  15 358.694 69.5691  11
   0  -5 -15 383.632 63.6248   9
   0  -5  15 234.417 61.1706   9
   0   5 -15 314.383 64.5811   7
   0   5 -15 472.287 63.3049   2
   0   5  15 291.937 66.9450   7
   1  -5  15 492.526 77.5771   5
   1  -5  15 472.636 84.7746  11
  -1  -5 -15 363.506 82.1970   9
   1  -5  15 496.059 83.1148   9
   1   5  15 388.479 86.4505   7
  -1   5 -15 471.498 80.5041   2
   2  -5  15 191.219 37.0220   5
  -2  -5 -15 235.903 44.7966   3
  -2  -5 -15 187.697 42.4842   9
   2   5  15 236.740 36.9746   5
   2   5  15 203.004 47.4906   7
   2   5  15 204.179 50.5351   4
   3  -5  15 143.816 21.6135   5
  -3  -5 -15 116.451 36.5013   6
  -3  -5 -15 53.4636 26.0773   9
  -3  -5 -15 115.902 28.4987   3
   3   5  15 159.565 42.6509   4
   3   5  15 138.178 33.0049   8
   3   5  15 132.227 20.9838   5
   3   5  15 47.5112 27.2592   7
   4  -5  15 39.8564 10.6476   5
  -4  -5 -15 71.9868 23.3718   6
   4   5  15 47.3012 21.4191   8
   4   5  15 52.4523 10.3232   5
  -5  -5 -15 143.891 31.7491   6
   5   5  15 122.015 30.4996   8
   5   5  15 122.087 22.4964   5
  -5  -6  15 113.714 27.0793   6
   5   6 -15 94.8716 32.4296  10
   5   6 -15 196.291 24.2296   5
  -4  -6  15 76.1482 25.6242   6
   4   6 -15 97.0341 35.3312  10
   4   6 -15 87.8047 16.6603   5
  -3  -6  15 76.9109 27.9910   6
   3  -6 -15 87.2857 17.1458   5
   3   6 -15 103.517 17.5884   5
   3   6 -15 94.1429 40.4779  10
  -2  -6  15 69.6452 31.0132   6
  -2  -6  15 68.1652 22.3300   3
   2  -6 -15 95.7621 17.1602   5
   2  -6 -15 79.9898 20.7357   9
   2   6 -15 78.0971 20.8117   2
   2   6 -15 68.2957 16.0577   5
  -2   6  15 111.200 27.0634   6
  -2   6  15 65.4154 26.8535   7
   2   6 -15 86.5052 25.4643   7
   2   6 -15 96.4431 34.7069   6
   2   6 -15 227.443 58.8888  10
   1  -6 -15 427.121 75.2060   5
  -1  -6  15 467.517 75.5701   5
   1  -6 -15 468.489 80.2158   9
   1   6 -15 362.791 84.6452   7
  -1   6  15 376.231 85.2330   7
   1   6 -15 508.881 80.4488   2
   0  -6 -15 122.806 28.6151   9
   0  -6  15 150.614 24.7520   5
   0  -6  15 117.163 27.5896   9
   0  -6 -15 129.671 24.3375   5
   0   6 -15 136.806 28.5819   2
   0   6  15 135.266 34.5344   7
  -1  -6 -15 1087.84 173.435   9
  -1  -6 -15 827.019 166.679   5
   1  -6  15 924.475 167.251   5
   1  -6  15 969.196 172.325   9
   1   6  15 1114.18 180.688   7
   2  -6  15 53.6765 12.5660   5
  -2  -6 -15 23.9114 14.4856   9
  -2  -6 -15 73.8545 22.4309   6
   2   6  15 93.0798 23.5426   6
   2   6  15 65.4443 25.6148   8
   2   6  15 34.5027 19.1597   7
  -2   6 -15 67.9635 22.2012   6
   3  -6  15 98.1609 20.3275   5
   3   6  15 108.960 19.6604   5
   3   6  15 121.217 32.2431   8
   4  -6  15 47.8932 12.0949   5
  -4  -6 -15 110.881 26.0025   6
   4   6  15 57.2256 21.9387   8
   4   6  15 58.7922 12.2473   5
  -5  -6 -15 110.431 23.4889   6
   5   6  15 74.4025 16.8048   5
   5   6  15 111.688 23.6610   8
   5   7 -15 66.4595 17.6273  10
  -4  -7  15 84.4336 21.2086   6
   4  -7 -15 75.3897 13.6416   5
   4   7 -15 50.9007 13.1476   5
   4   7 -15 103.634 29.0285  10
   3  -7 -15 14.2416 4.16518   5
  -3  -7  15 10.3979 10.8223   6
   3   7 -15 13.6037 17.1584  10
   3   7 -15 11.9481 10.3591   6
  -2  -7  15 54.9778 24.5476   6
   2  -7 -15 84.0071 14.2181   5
   2   7 -15 58.5444 35.5320  10
  -2   7  15 71.1605 21.1036   6
   1  -7 -15 397.496 65.8120   5
  -1  -7  15 375.803 65.8398   5
  -1  -7  15 310.709 77.7354   6
   1   7 -15 344.565 83.2483   6
  -1   7  15 455.124 76.6473   6
   0  -7  15 6.32934 3.66131   5
   0  -7 -15 7.02256 3.64128   5
   0   7  15 13.1773 11.3866   6
   0   7 -15 8.51055 12.7350   6
   0   7 -15 0.00476 7.09688   2
  -1  -7 -15 509.879 87.2121   5
   1  -7  15 577.705 87.9702   5
  -1   7 -15 423.033 100.059   6
  -2  -7 -15 59.7041 19.8664   6
   2  -7  15 37.6532 10.0006   5
  -2   7 -15 31.4774 14.4249   6
   2   7  15 62.6203 21.3039   6
   2   7  15 42.7341 22.1184   8
  -3  -7 -15 26.0790 15.8070   6
   3  -7  15 18.6319 5.70373   5
   3   7  15 18.9606 15.8997   6
   3   7  15 11.8263 10.5918   8
   4  -7  15 77.3139 15.1977   5
  -4  -7 -15 101.645 23.4339   6
   4   7  15 70.4136 21.6313   8
   5   7  15 63.3955 14.8200   8
  -4  -8  15 36.9076 12.3578   6
   4   8 -15 48.0020 16.1672  10
   3  -8 -15 150.935 26.4733   5
  -3  -8  15 139.786 35.2865   6
   3   8 -15 194.719 43.3359  10
   3   8 -15 118.977 33.6803   6
  -2  -8  15 63.1733 22.8750   6
   2  -8 -15 78.5772 12.3150   5
   2   8 -15 43.7772 20.0865   6
   2   8 -15 44.7082 28.8341  10
  -1  -8  15 80.2096 15.7396   5
   1  -8 -15 97.2122 16.3195   5
  -1  -8  15 43.1487 24.7132   6
  -1   8  15 109.627 27.0758   6
   1   8 -15 89.3366 27.5543   6
   1   8 -15 76.6032 37.2715  10
   0  -8 -15 67.7597 14.0762   5
   0  -8  15 70.1755 14.2356   5
   0   8  15 73.0793 26.0718   6
   1  -8  15 169.370 31.4683   5
  -1  -8 -15 137.050 30.7300   5
   1   8  15 251.674 52.6007   6
  -1   8 -15 180.817 40.2208   6
  -2  -8 -15 73.8807 26.0097   6
   2  -8  15 52.9804 11.5617   5
   2   8  15 80.7428 26.6937   6
  -2   8 -15 39.8697 16.1980   6
   2   8  15 45.7078 19.9331   8
  -3  -8 -15 417.863 65.5859   6
   3  -8  15 246.385 51.2705   5
   3   8  15 304.508 57.8179   8
   3   8  15 244.670 59.6733   6
   4  -8  15 75.7261 15.0154   5
  -4  -8 -15 77.2427 18.8728   6
   4   8  15 91.6917 18.9293   8
  -3  -9  15 29.7192 10.8483   6
   3  -9 -15 28.5650 5.78252   5
   3   9 -15 34.4202 14.0906  10
   3   9 -15 23.0691 9.80447   6
   2  -9 -15 193.304 24.2230   5
   2   9 -15 113.305 31.0724   6
   2   9 -15 84.7656 34.1439  10
   1  -9 -15 83.4663 16.6962   5
   1   9 -15 84.1904 25.0875   6
   1   9 -15 85.4489 32.7146  10
  -1   9  15 101.033 23.7856   6
   0  -9 -15 15.7926 5.25850   5
   0  -9  15 15.8471 5.77675   5
   0   9 -15 12.2978 12.0106   6
   0   9 -15 36.6415 27.3037  10
  -1  -9 -15 62.1061 13.8911   5
   1  -9  15 79.4146 15.1334   5
   1   9  15 91.4195 25.8414   6
  -1   9 -15 70.0166 20.0235   6
   2  -9  15 108.416 19.0701   5
  -2  -9 -15 112.696 28.5147   6
   2   9  15 86.0647 26.2519   6
  -3  -9 -15 40.2944 12.2955   6
   3  -9  15 35.6224 7.04609   5
   3   9  15 25.5867 12.3983   6
   2 -10 -15 90.9936 11.1917   5
  -2 -10  15 45.3213 15.3889   6
   2  10 -15 58.7214 15.0606   6
   2  10 -15 37.1086 16.6847  10
   1 -10 -15 46.0096 9.85467   5
   1  10 -15 77.5022 20.5570  10
   1  10 -15 40.8940 14.5989   6
   0 -10 -15 10.0907 2.96873   5
   0 -10  15 11.0674 2.77417   5
   0  10 -15 5.84385 5.74830   6
   0  10 -15 2.24438 8.60409  10
   0  10  15 13.4341 8.46064   6
   1 -10  15 54.1752 13.3715   5
   1  10  15 60.5023 17.2590   6
  -1  10 -15 149.138 31.5982  10
   2 -10  15 59.3245 9.86532   5
  -2 -10 -15 57.1656 16.6536   6
  -2  10 -15 23.4017 19.9261  10
   2  10  15 61.5320 13.6670   6
   6   0 -16 64.7784 11.9592   5
   5   0 -16 35.0629 8.03393   5
   4   0 -16 439.944 164.118   2
   4   0 -16 1516.68 194.971  10
   3   0 -16 136.362 27.0789   2
  -2   0  16 5484.00 802.525  11
   2   0 -16 4993.02 814.380   1
   2   0 -16 5394.48 800.406   2
  -2   0  16 4321.26 807.817   1
  -2   0  16 3387.85 801.866   3
   1   0 -16 251.181 60.3590   1
  -1   0  16 262.038 58.3426   1
   1   0 -16 311.623 50.8606   2
  -1   0  16 335.728 54.4811  11
  -1   0  16 291.544 58.1481   4
   1   0 -16 266.741 49.3385   9
   0   0  16 1061.05 160.935  11
   0   0  16 922.600 169.454   1
   0   0 -16 841.536 155.429   2
   0   0  16 984.468 161.052   4
   0   0 -16 744.335 165.838   1
  -1   0 -16 330.663 50.9276   3
  -1   0 -16 219.407 57.4688   1
   1   0  16 262.167 60.0365   1
   1   0  16 275.494 54.1065  11
   1   0  16 325.410 55.6294   4
  -2   0 -16 2539.31 418.704   3
   2   0  16 2726.09 426.028   4
   2   0  16 2104.59 420.464  11
   3   0  16 306.258 61.8178   4
  -3   0 -16 273.179 54.9052   3
   4   0  16 2136.48 364.258   5
  -4   0 -16 2243.39 373.188   3
   4   0  16 2072.63 388.051   4
   5   0  16 15.9781 4.38705   5
   6   1 -16 21.4135 4.86954   5
   5   1 -16 72.0374 15.7779   5
   5   1 -16 98.8572 32.5095  10
   4  -1 -16 734.389 137.827   2
   4   1 -16 1009.37 140.198   2
   4   1 -16 637.685 132.542   5
  -3  -1  16 32.7480 12.0401   3
   3  -1 -16 57.6836 11.8017   2
  -3  -1  16 36.1631 14.5503  11
   3   1 -16 52.7686 11.5095   2
  -3   1  16 19.0854 10.9680   3
  -2  -1  16 6874.06 1181.28  11
   2  -1 -16 5674.50 1175.01   9
  -2  -1  16 6385.06 1189.28   1
   2  -1 -16 6747.85 1180.70   2
  -2  -1  16 7208.45 1181.70   3
   2  -1 -16 7585.95 1192.53   1
  -2   1  16 7468.62 1182.08  11
   2   1 -16 7409.45 1197.23   1
  -2   1  16 7161.07 1189.30   1
   2   1 -16 6803.49 1179.77   2
  -2   1  16 7278.50 1179.01   3
  -1  -1  16 545.928 107.926   1
   1  -1 -16 567.349 107.956   1
   1  -1 -16 456.054 97.6161   9
   1  -1 -16 519.544 98.1206   2
  -1  -1  16 602.739 101.374  11
  -1  -1  16 599.906 106.998   4
  -1   1  16 523.939 104.089   4
   1   1 -16 628.968 117.353   1
   1   1 -16 627.200 98.6983   2
  -1   1  16 637.632 102.728  11
   0  -1  16 139.033 27.8536   4
   0  -1  16 105.652 23.3120  11
   0  -1 -16 96.1754 27.1558   1
   0  -1 -16 101.990 20.8970   9
   0  -1  16 94.0205 27.3101   1
   0  -1 -16 93.4054 20.1774   2
   0   1 -16 102.184 20.3150   2
   0   1  16 103.335 29.1125   1
   0   1  16 112.503 25.1417  11
   0   1 -16 82.4788 29.5897   1
   0   1  16 150.896 27.1201   4
   1  -1  16 440.851 90.4868   1
   1  -1  16 477.263 84.2963  11
  -1  -1 -16 495.195 80.7011   3
  -1  -1 -16 441.420 91.2823   1
   1  -1  16 480.552 85.0496   4
  -1  -1 -16 435.753 79.8828   2
  -1   1 -16 474.185 79.8080   2
   1   1  16 483.226 95.5237   1
   1   1  16 595.064 86.9006   4
   1   1  16 418.005 84.6499  11
  -1   1 -16 288.927 87.0773   1
  -1   1 -16 543.816 81.9338   3
  -2  -1 -16 3564.74 514.758   3
   2  -1  16 2957.17 516.987  11
   2  -1  16 2450.93 522.910   4
   2   1  16 2963.58 519.645   4
  -2   1 -16 3399.61 514.988   3
   2   1  16 2793.85 513.916   7
  -3  -1 -16 111.627 24.3047   3
   3  -1  16 106.808 30.2311   4
  -3   1 -16 95.9995 24.0685   3
   3   1  16 124.104 32.0544   4
   4  -1  16 3040.29 476.670   5
   4  -1  16 2936.62 506.437   4
  -4  -1 -16 2655.96 484.127   3
  -4   1 -16 2952.64 485.061   3
   4   1  16 2534.44 492.992   4
   4   1  16 2779.54 477.037   5
   5  -1  16 135.258 26.3737   5
   5   1  16 147.680 26.5751   5
   5   1  16 172.912 36.5798   8
   6  -1  16 15.3000 3.92723   5
   6   1  16 17.9649 3.95949   5
   6   2 -16 63.5561 11.8424   5
   5   2 -16 100.967 26.4546   5
   5   2 -16 238.880 47.9388  10
  -4  -2  16 264.258 66.8669   6
  -4  -2  16 275.464 62.4660   3
   4  -2 -16 387.290 61.6750   2
   4   2 -16 346.769 57.1987   5
   4   2 -16 371.516 61.4841   2
   3  -2 -16 323.233 54.5315   2
  -3  -2  16 292.974 56.4265   3
  -3  -2  16 272.652 56.9017  11
   3   2 -16 264.014 50.3861   5
   3   2 -16 305.705 55.0369   2
  -2  -2  16 1378.17 263.433   1
   2  -2 -16 1271.16 260.602   1
   2  -2 -16 1450.71 250.168   2
  -2  -2  16 1602.79 253.878  11
   2  -2 -16 1246.13 248.901   9
   2   2 -16 1574.47 250.445   2
   2   2 -16 1512.64 273.690   1
  -2   2  16 1503.43 266.042   1
   2   2 -16 1520.58 253.789   7
  -2   2  16 1547.67 253.607  11
  -1  -2  16 2203.52 380.253   4
  -1  -2  16 2395.40 387.879   1
  -1  -2  16 2226.48 375.614  11
   1  -2 -16 2198.57 381.725   1
   1  -2 -16 2026.95 371.644   9
  -1   2  16 2066.61 377.106   4
   1   2 -16 2222.49 392.400   1
  -1   2  16 2233.18 384.790   1
   1   2 -16 2047.02 373.877   7
  -1   2  16 2190.02 376.266  11
   1   2 -16 2262.23 372.340   2
   0  -2  16 65.5628 17.3231  11
   0  -2 -16 61.1995 15.6206   9
   0  -2  16 73.1031 22.2131   4
   0  -2 -16 63.8783 20.8145   1
   0  -2  16 56.3538 23.2927   1
   0   2  16 101.288 20.7737   4
   0   2 -16 68.2289 15.6913   7
   0   2  16 63.0311 19.1990  11
   0   2  16 59.2885 23.5717   1
   0   2 -16 71.4049 27.8556   1
   0   2 -16 67.9475 14.4378   2
  -1  -2 -16 4680.86 812.389   1
   1  -2  16 4869.93 803.673   4
  -1  -2 -16 4648.56 800.703   9
   1  -2  16 4838.80 812.188   1
   1  -2  16 4482.96 803.213  11
  -1  -2 -16 4102.57 799.266   3
  -1   2 -16 5003.78 800.004   2
  -1   2 -16 4611.08 815.191   1
   1   2  16 5233.48 804.658   7
   1   2  16 6272.23 831.229   1
   1   2  16 4357.53 804.336  11
   1   2  16 3676.37 802.997   4
  -2  -2 -16 901.622 164.920   9
   2  -2  16 790.584 174.618   4
   2  -2  16 924.632 166.636  11
  -2  -2 -16 1126.79 165.628   3
  -2   2 -16 1030.13 165.500   3
   2   2  16 796.744 166.010   7
   2   2  16 1095.36 173.816   4
  -3  -2 -16 176.342 35.5919   3
   3  -2  16 183.852 41.1221   4
  -3  -2 -16 166.453 35.8297   9
   3   2  16 165.277 29.5710   5
  -3   2 -16 149.302 34.0304   3
   3   2  16 152.085 41.2296   4
   4  -2  16 1019.21 150.763   4
  -4  -2 -16 798.255 138.662   3
  -4  -2 -16 863.234 148.000   6
   4   2  16 269.452 134.452   8
   4   2  16 878.580 129.517   5
   5   2  16 51.1000 24.6968   8
   5   2  16 120.719 16.7699   5
   6   2  16 37.3226 7.23055   5
   6   3 -16 76.0732 13.8277   5
   5   3 -16 178.357 42.4596  10
   5   3 -16 109.602 24.6850   5
  -4  -3  16 86.6452 26.5640   6
   4   3 -16 75.9089 18.1943   5
   4   3 -16 153.043 40.4523  10
   3  -3 -16 228.809 38.1395   2
  -3  -3  16 169.738 39.5168   3
  -3  -3  16 179.287 41.8553  11
   3  -3 -16 170.485 36.8284   9
   3   3 -16 196.478 34.4040   5
   3   3 -16 199.264 41.6476   7
   3   3 -16 205.608 37.9206   2
  -2  -3  16 1171.44 206.264   3
   2  -3 -16 1054.42 205.030   9
   2  -3 -16 1032.57 210.852   1
   2  -3 -16 1175.52 203.467   2
  -2  -3  16 1281.81 208.390  11
  -2   3  16 1271.15 214.738   1
   2   3 -16 1185.28 208.164   7
   2   3 -16 1285.81 204.024   2
  -1  -3  16 1347.51 233.529   4
   1  -3 -16 1025.44 225.885   1
  -1  -3  16 1238.02 232.862   1
  -1  -3  16 1278.93 224.832  11
   1  -3 -16 1201.18 218.451   9
   1   3 -16 1592.97 228.085   7
  -1   3  16 1193.51 236.145   1
   1   3 -16 1068.79 237.987   1
  -1   3  16 1306.71 226.192   4
   1   3 -16 1483.71 221.637   2
   0  -3 -16 144.329 33.4948   9
   0  -3  16 168.163 39.3858   4
   0  -3  16 227.824 46.2959   1
   0  -3 -16 257.382 48.2022   1
   0  -3  16 200.919 37.1049  11
   0   3 -16 129.218 33.9063   7
   0   3 -16 223.565 55.3251   1
   0   3  16 216.668 49.0910   1
   0   3  16 95.8900 34.9786   4
   0   3 -16 206.871 33.3704   2
  -1  -3 -16 2221.01 415.536   3
   1  -3  16 2769.36 420.921   4
  -1  -3 -16 1587.60 417.293   9
   1  -3  16 2447.02 419.046  11
  -1  -3 -16 2302.25 427.489   1
   1   3  16 2737.10 440.286   1
  -1   3 -16 2702.45 415.577   2
   1   3  16 2681.35 421.644   7
   1   3  16 2539.60 420.918   4
   2  -3  16 678.192 138.549   4
   2  -3  16 840.334 133.236  11
  -2  -3 -16 784.549 132.340   9
  -2  -3 -16 846.765 135.859   3
   2   3  16 772.347 141.844   4
   2   3  16 576.579 135.801   7
  -3  -3 -16 421.592 76.0698   3
   3  -3  16 412.752 79.0907   4
  -3  -3 -16 340.539 71.8990   9
   3   3  16 448.356 83.6043   4
   3   3  16 348.416 66.7440   5
  -3   3 -16 362.792 72.0509   3
  -4  -3 -16 225.956 52.1400   6
   4   3  16 195.300 52.0470   8
   4   3  16 295.243 42.9123   5
  -5  -3 -16 122.620 31.7469   6
   5   3  16 124.222 21.4316   5
   5   3  16 111.079 31.7844   8
   6   3  16 95.2681 19.6021   5
   6   3  16 134.071 23.9173   8
   6   4 -16 15.8705 3.50230   5
  -5  -4  16 126.794 34.6694   6
   5   4 -16 154.131 31.9663   5
   5   4 -16 301.203 51.5199  10
  -4  -4  16 170.712 45.8277   6
   4   4 -16 203.363 36.9787   5
   4   4 -16 251.684 61.9965  10
  -3  -4  16 7.86307 8.59697   3
   3  -4 -16 7.89427 7.81791   9
   3  -4 -16 17.2499 8.51481   2
   3   4 -16 19.1969 5.67973   5
   3   4 -16 15.8439 8.40624   2
   3   4 -16 16.5498 10.5142   7
   2  -4 -16 703.240 135.790   9
   2   4 -16 868.909 144.890   7
   2   4 -16 754.753 133.072   5
   2   4 -16 793.259 137.854   2
  -1  -4  16 1405.60 230.501  11
  -1  -4  16 1366.01 246.245   1
   1  -4 -16 1273.83 224.423   9
   1   4 -16 1025.04 245.313   1
   1   4 -16 1381.48 228.250   7
   1   4 -16 1350.90 224.665   2
   0  -4 -16 43.6213 20.3883   1
   0  -4  16 62.5569 16.3976  11
   0  -4  16 52.1181 18.8715   4
   0  -4 -16 50.3968 14.8565   9
   0  -4  16 53.7558 12.8332   9
   0   4  16 51.1246 18.3818   7
   0   4  16 21.9272 20.1569   1
   0   4 -16 46.6680 13.8844   2
   0   4 -16 64.7780 16.6943   7
   0   4  16 78.7324 19.7851   4
  -1  -4 -16 2844.31 394.384   1
  -1  -4 -16 2083.74 370.787   9
   1  -4  16 1939.91 373.819   4
   1  -4  16 1905.14 378.208  11
   1   4  16 1691.29 374.951   4
  -1   4 -16 2430.89 370.194   2
   1   4  16 2334.25 376.698   7
  -2  -4 -16 360.389 74.1966   9
   2   4  16 437.707 81.7664   4
   2   4  16 458.558 69.4947   5
   2   4  16 342.107 77.1008   7
   3  -4  16 12.9715 4.22429   5
  -3  -4 -16 7.69212 7.67196   3
  -3  -4 -16 3.51229 7.76269   9
   3   4  16 14.3070 12.0382   7
   3   4  16 12.6485 12.1021   4
   3   4  16 12.5455 4.47363   5
  -4  -4 -16 483.640 86.1266   6
   4   4  16 379.703 70.6549   5
   4   4  16 383.865 82.7172   8
  -5  -4 -16 119.189 29.0721   6
   5   4  16 92.5412 29.2364   8
   5   4  16 135.620 21.0955   5
   6   4  16 28.5602 8.89368   8
   6   4  16 27.5373 5.44277   5
   5   5 -16 77.6913 16.9900   5
   5   5 -16 119.782 31.0245  10
  -4  -5  16 38.7716 17.5730   6
   4   5 -16 38.0899 9.07827   5
   4   5 -16 54.2646 26.3666  10
   3  -5 -16 136.984 34.5670   9
  -3  -5  16 127.479 40.2147   6
   3   5 -16 173.039 30.5604   5
   3   5 -16 246.483 56.2756  10
  -2  -5  16 20.8326 12.0897   3
   2  -5 -16 33.1943 8.28104   5
   2  -5 -16 70.2488 15.4968   9
   2   5 -16 44.8620 15.9035   7
   2   5 -16 44.1118 13.9033   2
   1  -5 -16 322.386 51.0550   9
  -1  -5  16 279.525 55.2636  11
  -1  -5  16 192.095 48.1368   5
   1  -5 -16 228.770 45.9442   5
   1   5 -16 266.357 54.0574   7
   1   5 -16 333.385 54.7112   2
   0  -5  16 364.777 67.6270   5
   0  -5  16 487.932 78.5370  11
   0  -5 -16 344.774 67.2617   5
   0  -5  16 359.274 69.1187   9
   0  -5 -16 433.203 72.4409   9
   0   5 -16 450.642 71.3877   2
   0   5 -16 306.482 72.4208   7
   0   5  16 417.941 78.0873   7
   1  -5  16 421.816 80.6908  11
  -1  -5 -16 325.045 79.9911   9
   1  -5  16 414.505 72.8720   5
   1  -5  16 446.632 77.4238   9
  -1  -5 -16 418.002 72.5373   5
   1   5  16 480.793 85.6935   7
   1   5  16 321.099 83.5150   4
  -1   5 -16 557.820 77.0084   2
   2  -5  16 30.9337 8.00747   5
  -2  -5 -16 5.03070 10.1553   9
   2   5  16 60.1437 21.4401   4
   2   5  16 38.8972 7.27995   5
   2   5  16 34.3970 17.4812   7
  -3  -5 -16 259.936 45.2060   6
   3  -5  16 210.943 33.6899   5
   3   5  16 194.624 44.2012   8
   3   5  16 87.3042 39.5687   7
   3   5  16 185.316 33.0517   5
   4  -5  16 26.5485 8.61950   5
  -4  -5 -16 45.4838 19.9977   6
   4   5  16 38.6257 7.98329   5
   4   5  16 54.4949 21.3915   8
  -5  -5 -16 117.492 30.5823   6
   5   5  16 116.298 22.5643   5
   5   5  16 159.085 32.0476   8
  -5  -6  16 79.4755 20.1710   6
   5   6 -16 167.825 29.3988  10
   5   6 -16 74.6450 17.2707   5
  -4  -6  16 36.3136 16.3503   6
   4   6 -16 38.7711 8.47979   5
   4   6 -16 25.5182 21.1197  10
  -3  -6  16 62.6352 28.0969   6
   3   6 -16 83.3539 38.8765  10
   3   6 -16 65.9183 13.7038   5
   2  -6 -16 128.454 31.0891   9
  -2  -6  16 145.872 45.9288   6
  -2  -6  16 129.463 34.2498   3
   2  -6 -16 183.507 27.8590   5
  -2   6  16 124.013 39.6474   7
   2   6 -16 135.724 50.5260   6
   2   6 -16 273.474 61.2031  10
  -2   6  16 180.437 34.8575   6
   2   6 -16 164.495 38.6118   7
   2   6 -16 117.412 27.5569   5
   2   6 -16 106.733 32.6330   2
   1  -6 -16 98.4472 21.2830   9
  -1  -6  16 84.4202 16.1800   5
   1  -6 -16 83.1862 15.9058   5
   1   6 -16 80.1081 24.4076   7
   1   6 -16 103.129 22.1765   2
  -1   6  16 43.8042 24.6109   7
   0  -6  16 348.666 58.3559   5
   0  -6 -16 361.174 58.0795   5
   0  -6 -16 318.439 62.5566   9
   0   6  16 229.021 65.1378   7
   0   6 -16 398.837 63.0096   2
   0   6 -16 344.248 66.6201   7
   1  -6  16 198.709 33.1978   9
  -1  -6 -16 130.151 34.5431   9
  -1  -6 -16 178.228 29.0015   5
   1  -6  16 162.144 29.2435   5
   1   6  16 109.580 37.2469   7
   2  -6  16 83.4988 17.6792   5
  -2  -6 -16 153.033 33.3998   6
  -2  -6 -16 40.5755 21.5237   9
   2   6  16 49.4114 24.2001   7
   2   6  16 175.359 32.9533   6
  -2   6 -16 106.587 29.2378   6
   2   6  16 61.7721 30.2732   8
   3  -6  16 44.6122 13.1184   5
   3   6  16 68.2013 11.8109   5
   3   6  16 58.2831 27.4514   8
   4  -6  16 27.3758 8.33844   5
   4   6  16 55.8904 21.0631   8
   4   6  16 41.5453 8.15960   5
  -5  -6 -16 71.3552 17.0371   6
   5   6  16 59.6959 17.9500   8
  -4  -7  16 160.130 34.6435   6
   4  -7 -16 123.090 26.5980   5
   4   7 -16 180.937 40.2495  10
  -3  -7  16 13.5921 11.7389   6
   3  -7 -16 16.1632 4.62986   5
   3   7 -16 33.5320 22.7010  10
   3   7 -16 14.6505 13.0963   6
   2  -7 -16 52.4013 10.7740   5
  -2  -7  16 48.4683 23.0854   6
   2   7 -16 54.9106 38.2983  10
  -1  -7  16 398.572 71.1917   5
  -1  -7  16 376.322 85.3741   6
   1  -7 -16 436.073 71.3892   5
  -1   7  16 478.535 81.9540   6
   1   7 -16 444.092 91.0974   6
   1   7 -16 330.839 93.1971  10
   0  -7 -16 6.53046 3.55720   5
   0  -7  16 5.64913 3.65674   5
   0   7 -16 6.92451 14.2702   6
   0   7  16 7.75884 11.2284   6
  -1  -7 -16 661.978 110.415   5
   1  -7  16 692.930 110.989   5
  -1   7 -16 547.008 123.064   6
   1   7  16 668.855 131.365   6
   2  -7  16 32.5248 10.3819   5
  -2  -7 -16 75.6960 25.4170   6
   2   7  16 36.6345 23.9721   8
   2   7  16 64.5400 23.3063   6
   3  -7  16 39.0458 9.00138   5
  -3  -7 -16 53.5928 19.0389   6
   3   7  16 41.4973 17.8790   8
   3   7  16 20.5449 18.2496   6
  -4  -7 -16 151.706 31.2606   6
   4  -7  16 90.5102 21.1479   5
   4   7  16 130.578 27.9565   8
  -4  -8  16 19.4569 8.22446   6
   4   8 -16 16.8591 10.8247  10
   3  -8 -16 118.186 21.6908   5
  -3  -8  16 139.044 31.8764   6
   3   8 -16 127.724 35.0763  10
   3   8 -16 103.906 31.5808   6
  -2  -8  16 34.3833 21.3192   6
   2  -8 -16 31.6111 7.90777   5
   2   8 -16 15.0885 12.4740   6
   2   8 -16 108.461 33.8504  10
   1  -8 -16 108.024 18.1129   5
  -1  -8  16 64.2797 28.6897   6
  -1  -8  16 77.0974 17.5965   5
   1   8 -16 81.2464 28.0022   6
   1   8 -16 141.691 43.4923  10
  -1   8  16 127.755 29.7498   6
   0  -8 -16 101.775 18.7527   5
   0  -8  16 93.0727 18.9291   5
   0   8  16 111.224 34.0662   6
   1  -8  16 166.144 25.9567   5
  -1  -8 -16 139.783 24.9113   5
  -1   8 -16 91.0830 31.7206   6
   1   8  16 160.089 39.3772   6
   2  -8  16 20.6866 6.30871   5
  -2  -8 -16 31.2863 16.9595   6
   2   8  16 15.0434 11.0045   8
   2   8  16 30.4449 16.8853   6
  -2   8 -16 4.32027 7.72046   6
   3  -8  16 163.528 34.8802   5
  -3  -8 -16 204.392 43.2534   6
   3   8  16 171.566 40.4482   8
   3   8  16 287.419 48.4137   6
  -4  -8 -16 45.7425 14.0141   6
   4   8  16 45.3548 13.3207   8
  -3  -9  16 55.8693 15.4607   6
   3  -9 -16 56.3767 10.3470   5
   3   9 -16 81.2786 20.0279  10
   3   9 -16 36.7061 13.4698   6
  -2  -9  16 24.6249 13.9636   6
   2  -9 -16 46.0444 7.74991   5
   2   9 -16 36.6083 16.3097   6
   2   9 -16 25.3180 19.1776  10
   1  -9 -16 74.5809 12.6906   5
   1   9 -16 64.4695 27.7730  10
  -1   9  16 68.5050 19.9899   6
   1   9 -16 45.1723 19.4138   6
   0  -9  16 30.9621 7.77465   5
   0  -9 -16 34.0769 7.84383   5
   0   9 -16 72.2959 29.4568  10
   0   9  16 30.2034 14.8910   6
   0   9 -16 24.4676 14.0744   6
   1  -9  16 89.6156 15.0490   5
   1   9  16 73.6397 24.1852   6
  -1   9 -16 63.0417 19.6260   6
   2  -9  16 25.4385 7.98470   5
  -2  -9 -16 43.9991 15.8418   6
   2   9  16 53.4559 17.5202   6
  -3  -9 -16 134.179 24.6312   6
   3  -9  16 84.9915 18.3438   5
   3   9  16 99.4885 22.4319   6
  -2 -10  16 35.8861 12.2250   6
   2 -10 -16 56.7384 8.05937   5
   2  10 -16 33.5672 11.0012   6
   2  10 -16 33.8020 14.0714  10
   1 -10 -16 122.724 20.0614   5
   1  10 -16 117.506 29.5087  10
   1  10 -16 94.9535 24.6375   6
   0 -10  16 4.03256 2.04190   5
   0 -10 -16 5.68257 2.41173   5
   0  10 -16 4.36587 5.06568   6
   0  10  16 7.22676 6.34175   6
   0  10 -16 12.0176 10.9748  10
   1 -10  16 181.630 32.0046   5
   1  10  16 183.220 37.8811   6
  -1  10 -16 184.753 43.1807  10
   2 -10  16 33.7382 6.25793   5
   2  10  16 28.9721 10.1614   6
  -2  10 -16 19.6505 14.2532  10
   6   0 -17 97.0256 17.3476   5
   5   0 -17 7.02210 3.04804   5
   4   0 -17 99.5539 60.0604  10
   4   0 -17 469.280 52.8030   5
   4   0 -17 345.573 58.4085   2
   3   0 -17 12.3716 7.29244   2
  -3   0  17 31.9716 10.2607   3
  -2   0  17 1465.42 213.215  11
   2   0 -17 1312.40 225.765   1
   2   0 -17 1255.42 209.396   2
  -2   0  17 1172.96 218.851   1
  -2   0  17 907.204 211.500   3
  -1   0  17 355.782 54.4785  11
  -1   0  17 302.222 61.1701   1
  -1   0  17 258.608 57.2432   4
   1   0 -17 292.401 50.1603   2
   1   0 -17 233.702 60.0148   1
   1   0 -17 258.306 48.6891   9
   0   0  17 244.262 42.6720   4
   0   0 -17 178.080 47.3264   1
   0   0 -17 207.346 35.7964   2
   0   0 -17 184.196 35.6485   9
   0   0  17 165.901 44.5103   1
   0   0  17 215.717 39.9535  11
  -1   0 -17 148.883 26.5479   3
   1   0  17 144.076 29.8636  11
  -1   0 -17 116.083 33.2692   1
   1   0  17 125.751 36.9352   1
   1   0  17 142.639 30.3420   4
  -1   0 -17 134.366 24.1571   2
  -2   0 -17 612.644 106.416   3
   2   0  17 632.288 112.878   4
   2   0  17 574.747 108.877  11
   3   0  17 35.0936 16.4010   4
   5   0  17 71.0515 13.2237   5
   6   1 -17 30.7273 6.44151   5
   5  -1 -17 55.4563 12.8526   5
   5   1 -17 79.9589 27.5754  10
   5   1 -17 67.4244 13.1772   5
  -4  -1  17 151.343 73.1504   6
   4  -1 -17 423.417 74.0669   2
   4   1 -17 286.469 89.2340  10
   4   1 -17 490.717 74.6020   2
   4   1 -17 715.416 71.8722   5
  -3  -1  17 64.5470 17.4049   3
   3  -1 -17 73.8575 16.0407   2
  -3  -1  17 70.5919 20.0290  11
   3   1 -17 60.7983 15.4114   2
   2  -1 -17 1336.79 261.048   9
   2  -1 -17 1540.28 263.210   2
  -2  -1  17 1348.26 273.943   1
  -2  -1  17 1557.79 266.236  11
   2  -1 -17 1554.72 276.699   1
  -2  -1  17 1715.19 265.531   3
   2   1 -17 1537.30 263.246   2
   2   1 -17 1599.53 282.060   1
  -2   1  17 1577.21 262.242   3
  -2   1  17 1487.16 273.231   1
  -2   1  17 1690.63 267.184  11
  -1  -1  17 269.599 58.7869   1
   1  -1 -17 294.493 49.8200   2
   1  -1 -17 292.374 59.5646   1
  -1  -1  17 308.370 59.0672   4
   1  -1 -17 210.407 48.9462   9
  -1  -1  17 286.682 52.9208  11
  -1   1  17 347.855 55.3560  11
  -1   1  17 275.419 56.9409   4
  -1   1  17 209.510 58.3099   1
   1   1 -17 334.306 50.3342   2
   1   1 -17 255.396 62.5203   1
   0  -1 -17 104.171 26.3666   9
   0  -1 -17 152.126 36.6694   1
   0  -1 -17 70.0892 25.5051   2
   0  -1  17 149.639 29.3071  11
   0  -1  17 171.340 33.3732   4
   0  -1  17 167.103 37.7056   1
   0   1  17 156.322 32.0155   4
   0   1 -17 175.863 43.2171   1
   0   1  17 149.751 30.9390  11
   0   1  17 153.053 38.2681   1
   1  -1  17 450.145 93.7200   4
  -1  -1 -17 508.601 89.7897   3
   1  -1  17 595.509 102.509   1
  -1  -1 -17 491.635 89.1490   2
  -1  -1 -17 602.925 104.556   1
   1  -1  17 612.952 94.3062  11
   1   1  17 506.625 94.6459  11
  -1   1 -17 425.107 99.4562   1
   1   1  17 594.387 106.769   1
   1   1  17 475.214 94.7288   4
  -1   1 -17 467.655 90.5033   3
  -1   1 -17 550.296 89.1075   2
  -2  -1 -17 775.496 120.067   3
   2  -1  17 651.529 122.113  11
   2  -1  17 607.192 127.187   4
   2   1  17 692.349 126.059   4
   2   1  17 761.239 120.070   7
  -2   1 -17 627.334 121.146   3
   3  -1  17 130.490 31.9848   4
  -3  -1 -17 115.012 24.6200   3
   3   1  17 134.215 36.9320   4
   3   1  17 76.0351 19.0864   5
  -3   1 -17 109.214 24.7819   3
   4  -1  17 634.785 85.1212   4
   4  -1  17 187.752 58.5743   5
   4   1  17 241.022 58.5100   5
   5  -1  17 83.6587 19.4371   5
   5   1  17 105.293 19.5760   5
   5   1  17 165.057 31.9632   8
   6  -1  17 27.5516 6.05616   5
   6   1  17 33.6316 6.17954   5
   6   2 -17 36.8804 7.35839   5
   5   2 -17 217.788 37.9795   5
   5   2 -17 208.249 52.1581  10
   4  -2 -17 181.479 39.7921   2
  -4  -2  17 313.275 43.1951   3
  -4  -2  17 64.3089 34.5365   6
   4   2 -17 338.626 32.9312   5
   4   2 -17 81.3214 41.4469  10
  -3  -2  17 196.863 37.0326   3
  -3  -2  17 168.360 38.1802  11
   3  -2 -17 196.460 34.2325   2
   3   2 -17 120.642 30.5312   5
   3   2 -17 187.503 33.8100   2
   2  -2 -17 45.5940 32.7988   1
  -2  -2  17 196.041 42.6491   1
   2  -2 -17 150.534 26.6413   2
  -2  -2  17 223.391 38.5240  11
   2   2 -17 169.719 27.3942   2
  -2   2  17 25.7900 30.2001   1
  -2   2  17 118.797 29.4925  11
   2   2 -17 219.153 32.8670   7
  -1  -2  17 1730.04 301.927   4
   1  -2 -17 1462.07 293.048   9
   1  -2 -17 1824.85 304.390   1
  -1  -2  17 1839.39 297.403  11
  -1  -2  17 1978.49 310.176   1
   1   2 -17 1434.99 295.258   7
  -1   2  17 1931.60 308.869   1
  -1   2  17 1802.27 298.471  11
  -1   2  17 1380.76 298.019   4
   1   2 -17 1734.04 313.725   1
   1   2 -17 1868.96 294.041   2
   0  -2  17 55.8810 20.6738   4
   0  -2 -17 52.0677 13.6385   9
   0  -2  17 62.1224 15.8035  11
   0  -2  17 71.1051 22.8342   1
   0  -2 -17 59.0800 19.5512   1
   0   2 -17 49.6077 25.6858   1
   0   2  17 37.7920 16.8208   4
   0   2  17 59.9564 18.4519  11
   0   2  17 68.4481 22.2533   1
   0   2 -17 53.7254 12.1238   2
   0   2 -17 47.6158 15.3755   7
  -1  -2 -17 4266.34 637.902   1
   1  -2  17 2996.26 633.984   1
   1  -2  17 3220.28 623.834   4
  -1  -2 -17 3962.09 621.680   9
  -1  -2 -17 2815.57 619.649   3
   1  -2  17 3821.18 624.596  11
   1   2  17 5265.28 654.144   1
   1   2  17 2186.70 622.477   4
  -1   2 -17 3023.04 638.942   1
  -1   2 -17 4305.56 620.740   2
   1   2  17 4287.97 625.885   7
   1   2  17 3915.06 626.310  11
  -2  -2 -17 283.374 50.9259   3
   2  -2  17 218.731 51.2750  11
   2  -2  17 296.718 57.5404   4
  -2  -2 -17 244.033 50.5205   9
   2   2  17 343.759 57.9338   4
  -2   2 -17 281.490 51.1735   3
   2   2  17 244.946 51.9226   7
  -3  -2 -17 117.211 27.2803   3
  -3  -2 -17 78.6462 23.9987   9
   3  -2  17 120.578 31.0785   4
   3   2  17 143.164 34.0761   4
  -3   2 -17 92.8588 24.4223   3
   3   2  17 102.324 19.5913   5
   4  -2  17 124.957 34.0117   5
  -4  -2 -17 340.876 51.2553   6
   4   2  17 194.583 34.4755   5
   5   2  17 151.592 35.3140   8
   5   2  17 137.599 25.4004   5
   6   2  17 32.1686 6.33127   5
   6   3 -17 33.0129 6.56894   5
   5   3 -17 56.8707 32.7999  10
   5   3 -17 127.730 18.5156   5
  -4  -3  17 54.1922 22.1826   6
   4   3 -17 114.906 16.1817   5
   4   3 -17 62.7736 28.8842  10
  -3  -3  17 238.331 49.2764   3
  -3  -3  17 219.797 51.6077  11
   3  -3 -17 287.342 47.0924   2
   3   3 -17 247.396 46.5528   2
   3   3 -17 227.815 43.0936   5
   3   3 -17 254.297 51.4166   7
  -2  -3  17 261.146 49.7205  11
  -2  -3  17 218.187 46.4444   3
   2  -3 -17 206.194 46.6756   9
   2  -3 -17 233.254 44.3202   2
   2   3 -17 270.468 49.9376   7
   2   3 -17 240.531 44.7483   2
   1  -3 -17 1616.88 294.172   9
  -1  -3  17 2052.94 320.695   1
  -1  -3  17 2014.11 313.757   4
  -1  -3  17 1806.09 299.244  11
   1  -3 -17 1560.50 304.148   1
   1   3 -17 1694.93 319.402   1
   1   3 -17 1658.20 294.560   2
  -1   3  17 1763.81 310.981   1
   1   3 -17 1540.10 298.456   7
  -1   3  17 1566.51 298.537   4
   0  -3  17 111.126 31.6662   1
   0  -3  17 122.091 26.4177  11
   0  -3 -17 138.230 36.6399   1
   0  -3 -17 104.057 24.6161   9
   0  -3  17 106.302 29.6314   4
   0   3  17 161.437 30.1392   4
   0   3 -17 77.9097 36.7581   1
   0   3  17 105.495 34.2609   1
   0   3 -17 132.241 23.8763   2
   0   3 -17 113.981 25.2693   7
   1  -3  17 4064.22 680.956   4
  -1  -3 -17 4326.76 677.798   9
  -1  -3 -17 3546.53 676.234   3
   1  -3  17 3914.55 680.452  11
  -1  -3 -17 4124.97 693.411   1
   1   3  17 2412.82 678.113   4
  -1   3 -17 4606.45 676.884   2
   1   3  17 4528.56 703.747   1
   1   3  17 4407.09 682.843   7
   2  -3  17 423.234 79.3819  11
  -2  -3 -17 459.247 79.2901   9
   2  -3  17 409.182 81.8870   4
   2   3  17 443.985 86.0464   7
   2   3  17 422.862 85.9448   4
   3  -3  17 469.466 81.6555   5
  -3  -3 -17 497.843 89.7482   3
   3  -3  17 510.432 97.0735   4
  -3  -3 -17 421.952 86.5364   9
  -3   3 -17 430.689 86.7001   3
   3   3  17 536.580 98.2759   4
   3   3  17 454.857 81.2536   5
   4  -3  17 85.7204 24.7365   5
  -4  -3 -17 133.989 36.6935   6
   4   3  17 256.701 42.9113   8
   4   3  17 145.172 25.1536   5
  -5  -3 -17 75.2532 21.0607   6
   5  -3  17 28.7001 11.1691   5
   5   3  17 66.2948 11.5003   5
   5   3  17 114.443 29.3669   8
   6   3  17 31.3136 7.36097   5
   6   3  17 56.4663 12.6837   8
   6   4 -17 12.2809 3.11070   5
  -5  -4  17 116.545 30.5533   6
   5   4 -17 223.716 28.1148   5
   5   4 -17 125.626 39.2400  10
  -4  -4  17 57.2133 26.3624   6
   4   4 -17 40.7152 29.0309  10
  -3  -4  17 22.9156 17.0459   6
   3  -4 -17 43.5346 12.4118   2
   3  -4 -17 8.57813 10.4887   9
  -3  -4  17 13.1463 10.5702   3
   3   4 -17 84.7441 31.4255  10
   3   4 -17 29.3017 11.9195   2
   3   4 -17 34.9499 8.06653   5
   2  -4 -17 112.584 21.3306   9
  -2  -4  17 83.8992 25.9511  11
   2   4 -17 80.9515 16.9564   5
   2   4 -17 86.7968 20.7947   2
   2   4 -17 79.0783 24.7817   7
   1  -4 -17 1748.83 313.078   9
  -1  -4  17 2179.15 322.517  11
  -1  -4  17 1608.16 334.713   1
   1   4 -17 1914.27 313.916   2
   1   4 -17 1522.39 340.838   1
   1   4 -17 1969.20 318.342   7
   0  -4 -17 228.054 48.5676   9
   0  -4 -17 150.675 56.3845   1
   0  -4  17 216.526 54.6206   4
   0  -4  17 302.533 54.2859  11
   0   4  17 389.956 56.3484   4
   0   4 -17 288.425 52.9172   7
   0   4  17 227.925 65.2849   1
   0   4 -17 272.859 48.4029   2
   1  -4  17 2788.28 544.309   4
  -1  -4 -17 3408.99 564.679   1
   1  -4  17 3044.58 544.511  11
  -1  -4 -17 3171.69 541.028   9
   1   4  17 3149.05 546.432   7
   1   4  17 2500.01 546.770   4
  -1   4 -17 3372.07 541.282   2
   1   4  17 4090.67 584.548   1
   2  -4  17 99.9926 21.7996   5
  -2  -4 -17 117.125 25.7288   3
  -2  -4 -17 105.514 28.0718   9
   2   4  17 160.534 31.8192   7
   2   4  17 96.2170 19.8882   5
   2   4  17 110.198 33.0928   4
  -3  -4 -17 64.0739 27.0664   6
   3  -4  17 78.6700 13.1656   5
   3   4  17 64.5173 13.1394   5
   3   4  17 38.0690 23.8839   8
   3   4  17 83.6305 28.6251   4
  -4  -4 -17 237.986 43.3769   6
   4  -4  17 49.1515 24.3319   5
   4   4  17 311.980 48.9404   8
   4   4  17 123.422 24.9264   5
  -5  -4 -17 107.422 26.1469   6
   5   4  17 63.3240 16.7675   5
   5   4  17 134.285 29.2141   8
   6   4  17 17.8283 7.47082   8
  -5  -5  17 97.6372 24.8523   6
   5   5 -17 126.660 32.1064  10
   5   5 -17 112.186 20.1305   5
  -4  -5  17 62.2459 21.2827   6
   4   5 -17 56.0292 11.8660   5
   4   5 -17 60.3511 26.6325  10
   3  -5 -17 105.388 21.5583   5
  -3  -5  17 69.6735 30.5060   6
   3   5 -17 146.496 22.7266   5
   3   5 -17 172.504 46.3655  10
   2  -5 -17 55.2234 11.9227   5
  -2  -5  17 71.5812 18.4975   3
   2  -5 -17 58.6309 15.9118   9
   2   5 -17 61.8198 17.1928   2
   2   5 -17 57.8543 19.9767   7
   2   5 -17 64.0624 12.4162   5
  -1  -5  17 318.399 63.9898  11
  -1  -5  17 284.516 53.1653   5
   1  -5 -17 330.069 60.2097   9
   1  -5 -17 254.548 52.9783   5
   1   5 -17 317.571 63.6988   7
   1   5 -17 350.235 57.8987   2
   0  -5  17 246.927 45.3675   5
   0  -5 -17 291.109 50.4858   9
   0  -5 -17 209.110 45.0023   5
   0  -5  17 355.681 60.3813  11
   0   5  17 198.860 54.5281   7
   0   5 -17 208.324 49.9281   7
   0   5 -17 378.573 50.5208   2
   1  -5  17 786.843 103.331   5
  -1  -5 -17 625.216 101.916   5
  -1  -5 -17 440.812 106.868   9
   1  -5  17 598.410 109.997  11
   1   5  17 434.143 114.874   7
  -1   5 -17 649.642 105.291   2
  -2  -5 -17 42.1403 15.5942   9
   2  -5  17 42.9612 9.69017   5
   2   5  17 33.7941 18.0791   7
   2   5  17 48.3765 9.08080   5
   2   5  17 37.5986 17.9737   4
   3  -5  17 228.014 39.6965   5
  -3  -5 -17 372.668 53.1642   6
   3   5  17 123.840 47.4317   8
   3   5  17 206.237 39.2786   5
   4  -5  17 15.6870 6.59777   5
  -4  -5 -17 44.4306 19.2536   6
   4   5  17 35.5161 6.54412   5
   4   5  17 29.9450 18.7309   8
   5   5  17 112.841 21.2929   5
   5   5  17 133.065 30.1790   8
  -5  -6  17 98.2080 24.1058   6
   5   6 -17 120.182 21.5745   5
   5   6 -17 158.464 31.4779  10
  -4  -6  17 12.4173 10.7209   6
   4  -6 -17 15.3017 5.12897   5
   4   6 -17 17.8822 5.02224   5
   4   6 -17 19.5834 16.8921  10
   3  -6 -17 68.8107 13.7385   5
  -3  -6  17 56.1685 25.3703   6
   3   6 -17 61.6593 14.5778   5
   3   6 -17 123.364 37.8287  10
  -2  -6  17 133.644 43.6634   6
   2  -6 -17 178.903 32.4054   5
   2  -6 -17 169.764 39.4772   9
   2   6 -17 321.692 65.7655  10
   2   6 -17 141.350 32.2352   5
   2   6 -17 208.301 57.4680   6
  -1  -6  17 184.965 33.6962   5
   1  -6 -17 191.409 33.6737   5
   1  -6 -17 175.306 37.6738   9
   1   6 -17 208.388 38.9275   2
   1   6 -17 214.744 44.3584   7
  -1   6  17 157.852 43.5607   7
   0  -6  17 441.816 72.7908   5
   0  -6 -17 374.406 72.3355   5
   0  -6 -17 427.419 77.6061   9
   0   6 -17 356.106 80.9297   7
   0   6  17 440.652 83.9344   7
   0   6 -17 483.528 77.6597   2
  -1  -6 -17 467.977 71.9508   5
  -1  -6 -17 344.744 76.5085   9
   1  -6  17 469.845 72.2341   5
   1   6  17 351.679 82.0934   7
   2  -6  17 116.443 23.0447   5
  -2  -6 -17 175.968 34.3149   6
   2   6  17 198.649 42.9003   6
  -2   6 -17 82.3273 32.6855   6
   2   6  17 90.8988 33.8492   8
   2   6  17 102.383 33.7631   7
   3  -6  17 49.2016 13.3104   5
  -3  -6 -17 115.209 28.8592   6
   3   6  17 66.8287 12.9919   5
   3   6  17 48.9330 26.3455   8
  -4  -6 -17 38.5066 18.6936   6
   4  -6  17 23.4694 7.21947   5
   4   6  17 33.8279 18.5909   8
   4   6  17 33.0356 6.76021   5
  -5  -6 -17 131.887 28.6866   6
   5   6  17 129.664 27.7871   8
   4  -7 -17 176.150 36.8120   5
  -4  -7  17 186.281 43.2375   6
   4   7 -17 288.347 51.1857  10
   3  -7 -17 31.0653 7.37725   5
  -3  -7  17 30.5373 17.1005   6
   3   7 -17 24.3307 14.7797   6
   3   7 -17 54.2790 26.0686  10
  -2  -7  17 78.4433 34.6376   6
   2  -7 -17 110.526 22.2814   5
   2   7 -17 191.234 49.1446  10
   1  -7 -17 135.786 26.9973   5
  -1  -7  17 162.479 27.1227   5
  -1  -7  17 159.690 42.8640   6
   1   7 -17 211.653 49.2433   6
   1   7 -17 67.9332 43.1800  10
  -1   7  17 186.641 38.3445   6
   0  -7 -17 17.9932 5.90370   5
   0  -7  17 19.5843 6.49660   5
   0   7  17 36.6429 19.4054   6
   0   7 -17 9.27747 14.2458   6
  -1  -7 -17 256.145 45.8342   5
   1  -7  17 275.333 46.4467   5
  -1   7 -17 219.987 59.2891   6
   1   7  17 298.227 67.0733   6
   2   7  17 56.6134 25.7346   8
  -3  -7 -17 92.6133 27.1240   6
   3  -7  17 50.8125 12.5263   5
   3   7  17 65.2022 21.4397   8
   4  -7  17 125.324 27.5676   5
  -4  -7 -17 203.692 36.0717   6
   4   7  17 157.933 34.2820   8
  -4  -8  17 18.4337 8.11438   6
   4   8 -17 29.3592 11.8782  10
  -3  -8  17 55.2154 19.0499   6
   3  -8 -17 74.8259 11.6896   5
   3   8 -17 58.5173 23.6441  10
   3   8 -17 46.8776 17.8890   6
  -2  -8  17 138.408 40.7183   6
   2  -8 -17 161.995 30.5303   5
   2   8 -17 122.595 42.1322   6
   2   8 -17 298.043 57.1415  10
  -1  -8  17 58.0127 26.0616   6
   1  -8 -17 98.7764 16.6133   5
  -1  -8  17 88.7264 16.2160   5
  -1   8  17 99.4440 26.3188   6
   1   8 -17 106.589 39.5174  10
   1   8 -17 67.0462 25.6916   6
   0  -8 -17 69.5266 14.3816   5
   0  -8  17 64.9732 14.4052   5
   0   8  17 103.516 28.3764   6
  -1  -8 -17 103.521 20.6124   5
   1  -8  17 116.384 21.2195   5
  -1   8 -17 95.2541 28.5538   6
   1   8  17 144.473 35.6810   6
   2  -8  17 69.3944 12.6527   5
  -2   8 -17 35.6044 14.7211   6
   2   8  17 61.3582 20.2150   8
   2   8  17 87.2653 26.5988   6
  -3  -8 -17 123.069 26.8229   6
   3  -8  17 40.6860 13.5076   5
   3   8  17 89.6665 26.2800   6
   3   8  17 73.1449 23.6293   8
  -4  -8 -17 58.4188 14.5986   6
   4   8  17 55.9241 14.9046   8
   3  -9 -17 69.3456 11.2953   5
  -3  -9  17 65.1508 16.3988   6
   3   9 -17 41.8003 14.2589   6
   3   9 -17 68.6957 18.8908  10
   2  -9 -17 76.1248 12.4718   5
  -2  -9  17 50.0687 18.6281   6
   1  -9 -17 61.8620 11.1793   5
   1   9 -17 34.8430 17.0841   6
  -1   9  17 55.4698 18.7029   6
   1   9 -17 75.0438 27.1564  10
   0  -9 -17 76.0026 15.2600   5
   0  -9  17 70.0889 15.1270   5
   0   9 -17 62.9469 22.0681   6
   0   9 -17 137.965 38.4528  10
   0   9  17 88.7511 25.2099   6
   1  -9  17 61.4280 11.9659   5
   1   9  17 64.6875 21.6375   6
  -1   9 -17 52.1531 17.0370   6
  -2  -9 -17 34.8516 13.7599   6
   2  -9  17 37.9064 8.44315   5
   2   9  17 42.3627 16.1422   6
   3  -9  17 100.255 20.6842   5
  -3  -9 -17 140.737 26.3943   6
   3   9  17 115.546 24.4632   6
  -2 -10  17 9.29771 6.32707   6
   2 -10 -17 15.4306 2.80328   5
   2  10 -17 5.99751 4.62449   6
   2  10 -17 1.79080 6.06556  10
   1 -10 -17 121.061 18.0119   5
   1  10 -17 70.0853 24.3965  10
   1  10 -17 108.206 23.4729   6
   0 -10  17 5.42590 2.15993   5
   0 -10 -17 10.6724 3.20763   5
   0  10 -17 16.5919 12.7067  10
   0  10  17 11.9060 7.12880   6
   0  10 -17 8.58123 6.01583   6
   1 -10  17 155.050 21.4819   5
   1  10  17 141.528 26.2264   6
  -1  10 -17 63.8668 27.9439  10
   2 -10  17 11.7975 3.09606   5
   2  10  17 12.7630 6.19784   6
  -2  10 -17 4.06845 10.5167  10
   6   0 -18 79.8211 14.4925   5
   5   0 -18 28.5583 6.95042   5
   4   0 -18 96.6424 39.2909  10
   4   0 -18 75.5437 20.6895   2
  -3   0  18 172.181 37.5434   3
   3   0 -18 234.605 38.6907   2
  -2   0  18 1073.51 207.982   3
  -2   0  18 1006.32 215.655   1
   2   0 -18 1224.23 226.169   1
   2   0 -18 1309.29 206.155   2
  -2   0  18 1390.41 209.945  11
  -1   0  18 60.9698 21.4917   1
  -1   0  18 81.8127 19.3828  11
   1   0 -18 76.9600 15.1913   2
   1   0 -18 64.8246 28.0966   1
   1   0 -18 75.3838 13.5614   9
  -1   0  18 63.8796 22.7080   4
   0   0 -18 81.2526 31.9170   1
   0   0  18 119.347 34.4165   1
   0   0  18 168.645 32.7609   4
   0   0 -18 187.040 26.4066   2
   0   0 -18 127.584 24.9045   9
   0   0  18 130.160 29.0716  11
   1   0  18 58.5706 17.4313   4
  -1   0 -18 63.1255 12.5997   3
   1   0  18 45.9651 15.9038  11
   1   0  18 41.5274 23.5255   1
  -1   0 -18 35.3486 19.7679   1
  -1   0 -18 58.0212 10.3125   2
   2   0  18 604.615 103.289   4
  -2   0 -18 590.477 99.7661   3
   2   0  18 441.988 97.9889  11
   3   0  18 255.380 45.6198   5
  -3   0 -18 294.204 50.8068   3
   3   0  18 238.199 59.7245   4
   4   0  18 81.5793 28.3268   4
   4   0  18 65.3881 12.4804   5
  -4   0 -18 55.2459 18.9204   3
  -4   0 -18 63.2614 22.7756   6
   5   0  18 72.6684 13.6062   5
   6   1 -18 46.0045 8.88169   5
   5  -1 -18 44.0476 9.71990   5
   5   1 -18 50.3262 23.9232  10
   5   1 -18 45.6569 9.87093   5
  -4  -1  18 160.850 36.9256   6
   4  -1 -18 168.797 31.9046   5
   4  -1 -18 149.149 33.8303   2
   4   1 -18 180.605 34.8351   2
   4   1 -18 206.560 31.0857   5
   4   1 -18 151.650 51.4702  10
  -3  -1  18 62.4066 18.1153   3
   3  -1 -18 104.745 21.0621   2
  -3  -1  18 67.3495 21.9777  11
   3   1 -18 73.2055 14.0777   5
  -2  -1  18 247.673 47.6788  11
   2  -1 -18 195.161 43.0906   9
  -2  -1  18 306.989 46.7285   3
   2  -1 -18 200.984 54.3085   1
  -2  -1  18 141.624 56.5640   1
   2  -1 -18 296.430 44.8211   2
  -2   1  18 213.140 52.8909   1
  -2   1  18 281.835 49.0502  11
   2   1 -18 197.250 58.2705   1
   2   1 -18 322.773 45.2855   2
  -1  -1  18 198.829 44.6654   4
  -1  -1  18 183.413 44.0796   1
   1  -1 -18 192.508 44.9930   1
   1  -1 -18 200.449 35.8669   2
  -1  -1  18 201.532 39.3290  11
  -1   1  18 190.552 44.8379   1
  -1   1  18 230.602 41.3492  11
  -1   1  18 158.706 42.2058   4
   1   1 -18 221.507 36.3573   2
   1   1 -18 184.142 48.4279   1
   0  -1  18 312.117 56.0368   4
   0  -1  18 273.420 52.1242  11
   0  -1 -18 243.119 48.3418   2
   0  -1 -18 274.153 58.8146   1
   0  -1 -18 174.288 48.6187   9
   0  -1  18 265.974 58.7790   1
   0   1 -18 313.302 67.2668   1
   0   1  18 328.104 55.5189   4
   0   1  18 280.778 53.5720  11
   0   1  18 316.977 63.9632   1
  -1  -1 -18 382.069 63.8480   3
   1  -1  18 327.212 68.1217   4
   1  -1  18 449.717 68.9483  11
  -1  -1 -18 376.370 63.1769   2
   1  -1  18 485.371 80.3516   1
  -1  -1 -18 424.817 78.8272   1
  -1   1 -18 293.194 64.2432   3
  -1   1 -18 377.624 62.9848   2
  -1   1 -18 306.764 73.9641   1
   1   1  18 392.083 79.1073   1
   1   1  18 259.118 67.2952   4
   1   1  18 368.323 69.1964  11
   2  -1  18 248.616 44.0295   4
   2  -1  18 126.135 37.4230  11
  -2  -1 -18 208.891 37.5313   3
  -2   1 -18 228.773 37.8015   3
   2   1  18 109.641 35.1340   7
   2   1  18 256.328 45.9294   4
   3  -1  18 183.357 41.7672   4
  -3  -1 -18 165.360 33.0651   3
   3   1  18 170.829 40.0965   4
  -3   1 -18 139.652 34.2191   3
   3   1  18 122.523 26.8280   5
   4  -1  18 64.1667 17.1182   5
   4  -1  18 125.842 33.7315   4
  -4  -1 -18 76.1108 24.3263   3
  -4  -1 -18 164.778 36.1018   6
   4   1  18 203.570 37.2314   8
   4   1  18 72.1041 17.0543   5
   5  -1  18 66.7733 14.3790   5
   5   1  18 115.540 27.0381   8
   5   1  18 71.2506 14.4012   5
   6  -1  18 50.4814 9.38220   5
   6   2 -18 19.4642 4.46348   5
   5   2 -18 155.790 28.4156   5
   5   2 -18 158.224 42.3954  10
  -4  -2  18 69.1996 22.0302   6
  -4  -2  18 29.3080 21.5284   3
   4   2 -18 129.961 35.4440  10
   4   2 -18 80.3453 15.4602   5
   3  -2 -18 378.660 60.8051   2
  -3  -2  18 296.369 63.2610  11
  -3  -2  18 336.210 63.2253   3
   3   2 -18 326.032 59.9858   2
   3   2 -18 317.556 57.3446   5
   2  -2 -18 173.832 40.1119   2
  -2  -2  18 232.548 44.7693  11
  -2  -2  18 206.184 47.8492   3
   2  -2 -18 140.739 51.1770   1
   2  -2 -18 228.001 40.2139   9
   2   2 -18 280.895 41.8131   2
  -2   2  18 246.821 45.6711  11
   2   2 -18 207.161 44.2406   7
  -2   2  18 261.568 55.2382   1
   1  -2 -18 152.263 34.1989   9
   1  -2 -18 183.205 43.1537   1
  -1  -2  18 216.701 48.3406   4
  -1  -2  18 248.204 48.3146   1
  -1  -2  18 227.744 38.7938  11
   1  -2 -18 185.764 34.8312   2
  -1   2  18 145.620 39.8050   4
   1   2 -18 165.415 49.8241   1
   1   2 -18 212.882 35.1726   2
  -1   2  18 193.428 39.6328  11
  -1   2  18 138.163 49.8111   1
   1   2 -18 171.107 36.9702   7
   0  -2  18 82.9546 24.2801   4
   0  -2 -18 67.6579 17.1754   9
   0  -2  18 79.8504 19.7855  11
   0  -2  18 87.2239 25.6399   1
   0  -2 -18 86.7085 26.3010   1
   0   2  18 91.9913 26.6053   1
   0   2 -18 73.7925 15.9719   2
   0   2  18 76.5074 22.1248   4
   0   2 -18 50.2051 27.3967   1
   0   2  18 77.5444 22.0529  11
  -1  -2 -18 373.687 64.6432   9
  -1  -2 -18 346.130 62.8342   3
   1  -2  18 358.615 74.0557   1
  -1  -2 -18 491.443 82.1484   1
   1  -2  18 316.810 67.6956   4
   1  -2  18 369.582 66.9698  11
   1   2  18 393.797 68.8824   7
   1   2  18 286.430 67.3144   4
   1   2  18 339.100 68.6024  11
  -1   2 -18 308.950 76.3897   1
   1   2  18 397.520 80.4654   1
  -1   2 -18 376.397 62.6277   2
   2  -2  18 210.539 49.0061   4
  -2  -2 -18 263.926 46.0144   9
   2  -2  18 250.083 47.2382  11
   2   2  18 280.915 52.7056   4
   2   2  18 240.484 47.1428   7
  -2   2 -18 205.017 45.0929   3
  -3  -2 -18 178.519 44.9027   9
   3  -2  18 266.664 64.9744   4
   3  -2  18 210.902 41.0367   5
   3   2  18 286.783 56.9548   4
  -3   2 -18 247.771 46.7021   3
   3   2  18 244.722 41.3617   5
   4  -2  18 205.394 31.7201   5
  -4  -2 -18 132.551 39.7924   6
   4   2  18 179.095 42.6579   8
   4   2  18 187.125 31.3283   5
   5   2  18 135.032 24.8503   5
   5   2  18 146.574 36.0445   8
   6   2  18 20.0539 4.36021   5
   6   3 -18 15.5909 3.65867   5
   5   3 -18 37.6354 10.0040   5
   5   3 -18 49.6277 24.3306  10
  -4  -3  18 17.8303 12.6179   6
   4   3 -18 33.2607 7.64344   5
   4   3 -18 37.1643 22.2160  10
   3  -3 -18 141.422 30.9174   2
  -3  -3  18 168.195 34.2935   3
   3   3 -18 166.429 28.2779   5
   3   3 -18 141.688 35.0953   7
   3   3 -18 150.899 31.6280   2
   2  -3 -18 246.020 49.7176   2
  -2  -3  18 288.522 55.3301  11
  -2  -3  18 273.733 52.2159   3
   2  -3 -18 261.251 49.8136   9
   2   3 -18 289.108 55.1176   7
   2   3 -18 263.929 50.0864   2
   1  -3 -18 168.935 33.7427   9
  -1  -3  18 313.042 54.7492   1
   1  -3 -18 118.876 38.8364   1
  -1  -3  18 183.553 42.4860   4
  -1  -3  18 183.302 36.7082  11
   1   3 -18 98.9713 47.4301   1
   1   3 -18 188.723 33.2369   2
   1   3 -18 192.801 36.6831   7
  -1   3  18 180.624 38.4369   4
  -1   3  18 112.790 42.8345   1
   0  -3  18 305.307 56.6122  11
   0  -3  18 263.508 58.9581   4
   0  -3  18 180.843 60.2146   1
   0  -3 -18 325.540 68.4471   1
   0   3 -18 291.059 54.7595   7
   0   3 -18 319.813 52.7182   2
   0   3  18 251.033 68.6103   1
   0   3 -18 157.599 66.8784   1
   0   3  18 488.228 62.3232   4
  -1  -3 -18 370.598 62.1346   9
  -1  -3 -18 554.366 85.6810   1
   1  -3  18 295.817 63.4225  11
  -1  -3 -18 336.513 59.8811   3
   1  -3  18 339.910 67.8810   4
   1   3  18 292.371 75.1099   1
  -1   3 -18 246.074 58.8466   2
   2  -3  18 534.444 98.1511   4
  -2  -3 -18 492.938 95.9002   3
  -2  -3 -18 560.614 94.9760   9
   2  -3  18 507.863 95.2447  11
   2   3  18 466.679 96.5098   7
   2   3  18 584.878 100.847   4
   3  -3  18 200.940 40.2460   5
   3  -3  18 218.728 54.0379   4
  -3  -3 -18 239.465 46.2694   3
  -3  -3 -18 305.315 48.8355   9
   3   3  18 298.406 57.7095   4
  -3   3 -18 192.393 45.4236   3
   3   3  18 209.913 40.4438   5
   4  -3  18 45.8110 8.90220   5
  -4  -3 -18 25.3591 17.1529   6
   4   3  18 61.3327 25.3932   8
   4   3  18 40.7697 8.95022   5
   5  -3  18 25.9649 7.09026   5
  -5  -3 -18 38.4430 15.0341   6
   5   3  18 45.3025 21.2680   8
   6   3  18 20.9374 10.1485   8
   6   3  18 36.7059 5.95659   5
  -5  -4  18 40.9116 14.4002   6
   5   4 -18 64.9021 10.4326   5
   5   4 -18 39.1082 21.1581  10
  -4  -4  18 43.3520 19.6360   6
   4   4 -18 66.4957 28.4511  10
   4   4 -18 35.7923 10.5104   5
  -3  -4  18 51.4747 25.1365   6
   3  -4 -18 81.7896 20.6481   2
  -3  -4  18 62.4916 22.1639   3
   3   4 -18 52.2937 19.6239   2
   3   4 -18 152.486 40.6095  10
   3   4 -18 82.1789 21.6099   7
   3   4 -18 73.9445 16.0535   5
   2  -4 -18 50.9299 15.4670   5
  -2  -4  18 111.598 25.5252  11
   2  -4 -18 80.4453 19.1714   9
   2   4 -18 85.2801 16.2920   5
   2   4 -18 87.3951 22.7683   7
   2   4 -18 88.0803 19.5684   2
   1  -4 -18 794.352 146.026   9
  -1  -4  18 845.182 153.118  11
  -1  -4  18 1116.70 170.688   1
   1   4 -18 918.384 146.622   2
   1   4 -18 891.553 152.835   7
   1   4 -18 455.434 169.910   1
   0  -4  18 36.0965 28.7462   4
   0  -4 -18 128.471 25.0152   9
   0  -4  18 126.887 29.3645  11
   0   4 -18 109.010 27.0255   7
   0   4 -18 129.020 24.3590   2
   0   4  18 172.535 31.5231   4
  -1  -4 -18 835.745 136.732   9
  -1  -4 -18 943.414 170.671   1
   1  -4  18 831.367 140.781  11
   1  -4  18 590.318 141.532   4
   1   4  18 807.937 141.713   7
   1   4  18 660.637 139.504   4
  -1   4 -18 810.543 137.937   2
  -2  -4 -18 112.003 24.7115   3
   2  -4  18 92.9006 18.3644   5
  -2  -4 -18 89.6974 23.4116   9
   2   4  18 111.440 18.9949   5
   2   4  18 104.842 27.1303   7
   2   4  18 90.0145 30.2250   4
  -3  -4 -18 98.6501 34.2870   6
   3  -4  18 188.921 23.5810   5
  -3  -4 -18 153.019 30.2281   3
  -3  -4 -18 67.6327 28.1682   9
   3   4  18 151.907 23.3748   5
   3   4  18 78.9274 31.9015   8
   4  -4  18 28.0372 8.68651   5
   4   4  18 57.2516 25.7221   8
   4   4  18 48.2337 8.96790   5
   5  -4  18 13.5769 5.79801   5
  -5  -4 -18 35.3374 14.4129   6
   5   4  18 48.5943 18.5922   8
   5   4  18 27.6881 5.70735   5
  -5  -5  18 60.3388 16.3750   6
   5   5 -18 74.8731 13.4677   5
   5   5 -18 87.6361 29.9344  10
  -4  -5  18 20.8455 13.5094   6
   4   5 -18 34.9425 7.25484   5
   4   5 -18 27.4371 20.9731  10
   3  -5 -18 58.6847 14.5728   5
  -3  -5  18 60.2931 26.1575   6
   3   5 -18 108.377 36.5398  10
   3   5 -18 110.238 16.2643   5
  -2  -5  18 45.1595 14.3728   3
   2  -5 -18 32.3554 13.0009   9
   2  -5 -18 40.7893 8.84738   5
   2   5 -18 46.7759 19.0274   7
   2   5 -18 34.8107 8.99153   5
   2   5 -18 64.4172 14.8341   2
   1  -5 -18 355.553 60.1737   9
   1  -5 -18 276.107 55.2274   5
  -1  -5  18 311.659 55.5006   5
   1   5 -18 344.743 59.6901   2
   0  -5 -18 130.067 30.1279   5
   0  -5  18 172.558 30.6968   5
   0  -5  18 201.863 39.3877  11
   0  -5 -18 196.997 38.3364   9
   0   5 -18 186.245 37.3817   7
   0   5 -18 182.116 34.1982   2
   0   5  18 124.735 41.0196   7
   1  -5  18 907.982 159.646  11
   1  -5  18 766.700 146.025   5
  -1  -5 -18 858.525 151.027   9
  -1  -5 -18 853.542 146.408   5
  -1   5 -18 878.104 149.133   2
   1   5  18 883.197 157.384   7
   2  -5  18 62.8927 10.7157   5
  -2  -5 -18 23.4856 12.8903   9
   2   5  18 63.3307 23.5907   4
   2   5  18 29.6409 18.0579   7
   2   5  18 47.3817 9.52441   5
  -3  -5 -18 208.561 43.3055   6
   3  -5  18 134.806 26.8817   5
   3   5  18 132.302 38.8056   8
   3   5  18 141.568 26.3998   5
  -4  -5 -18 23.5258 15.7835   6
   4  -5  18 10.1287 4.85570   5
   4   5  18 21.5143 4.90671   5
   4   5  18 28.0059 15.0711   8
   5   5  18 83.4910 16.7170   5
   5   5  18 111.063 26.4399   8
  -5  -6  18 120.767 26.4202   6
   5   6 -18 122.215 22.3191   5
   5   6 -18 139.754 30.5730  10
   4  -6 -18 38.8676 8.26382   5
  -4  -6  18 51.7901 17.8447   6
   4   6 -18 53.1892 23.6668  10
   4   6 -18 31.0362 7.98135   5
   3  -6 -18 86.7591 17.0375   5
  -3  -6  18 88.0279 29.2928   6
   3   6 -18 147.754 41.1883  10
   3   6 -18 75.2654 17.1595   5
   2  -6 -18 161.024 28.6404   5
  -2  -6  18 151.711 42.4654   6
  -2   6  18 137.244 34.6663   6
   2   6 -18 190.358 52.8544  10
   2   6 -18 155.519 28.5244   5
   2   6 -18 163.289 47.9573   6
   1  -6 -18 130.904 26.9818   9
  -1  -6  18 122.724 21.9728   5
   1  -6 -18 110.385 21.7788   5
   1   6 -18 120.112 33.0805   7
  -1   6  18 137.646 38.5887   6
   1   6 -18 81.1611 46.2247   6
   1   6 -18 117.487 27.6164   2
  -1   6  18 79.5905 33.2745   7
   1   6 -18 154.397 53.6024  10
   0  -6 -18 311.049 57.3296   5
   0  -6  18 317.615 57.6499   5
   0  -6 -18 341.033 62.9339   9
   0   6 -18 455.512 63.8848   2
   0   6  18 255.424 66.6148   7
  -1  -6 -18 279.366 46.5120   9
   1  -6  18 199.975 36.9859   5
  -1  -6 -18 213.035 36.3624   5
  -1   6 -18 119.559 51.1925   6
   1   6  18 228.891 49.0526   7
   2  -6  18 84.5662 17.2391   5
  -2  -6 -18 123.560 30.1453   6
   2   6  18 87.5993 34.8170   6
  -2   6 -18 70.3993 26.4975   6
   2   6  18 74.4456 28.1875   8
   3  -6  18 116.481 25.8848   5
  -3  -6 -18 195.723 43.6200   6
   3   6  18 153.521 36.2864   8
   3   6  18 130.667 25.2565   5
  -4  -6 -18 82.7555 23.1606   6
   4  -6  18 34.7106 10.6275   5
   4   6  18 59.0261 10.5678   5
   4   6  18 56.9822 19.6569   8
  -5  -6 -18 182.187 35.4697   6
   5   6  18 155.934 33.7274   8
  -4  -7  18 192.969 41.7777   6
   4  -7 -18 180.476 33.7105   5
   4   7 -18 211.533 48.8073  10
  -3  -7  18 41.9173 18.4511   6
   3   7 -18 45.1291 23.5872  10
   3   7 -18 23.4612 15.0096   6
   2  -7 -18 58.0815 10.5595   5
  -2  -7  18 50.5040 22.9223   6
  -2   7  18 49.7905 17.5746   6
   2   7 -18 24.4518 22.8404  10
  -1  -7  18 28.7177 7.27342   5
   1  -7 -18 32.6343 7.78886   5
  -1  -7  18 13.7834 14.7989   6
  -1   7  18 39.4230 16.5800   6
   1   7 -18 38.6100 28.4358  10
   1   7 -18 29.0567 21.2031   6
   0  -7  18 115.744 21.1435   5
   0  -7 -18 105.463 20.7601   5
   0   7  18 157.255 38.8979   6
   0   7 -18 75.4017 35.1233   6
   1  -7  18 58.8456 13.1007   5
  -1  -7 -18 60.1745 12.3332   5
  -1   7 -18 67.7903 28.0172   6
   2  -7  18 65.3812 14.7661   5
   2   7  18 114.882 32.2224   6
   2   7  18 58.5990 24.6652   8
  -3  -7 -18 66.9584 22.1908   6
   3  -7  18 38.2929 10.4770   5
   3   7  18 45.9523 19.9371   8
   3   7  18 62.9664 24.2452   6
   4  -7  18 136.376 33.3958   5
  -4  -7 -18 275.546 44.7203   6
   4   7  18 201.189 41.5033   8
  -4  -8  18 57.3280 15.3145   6
   4   8 -18 73.7531 18.7236  10
   3  -8 -18 39.4488 7.81982   5
  -3  -8  18 43.3705 16.4056   6
   3   8 -18 42.9787 20.2571  10
   3   8 -18 24.6731 13.4263   6
   2  -8 -18 291.561 43.7270   5
  -2  -8  18 295.283 57.5960   6
   2   8 -18 97.8045 56.8521  10
   2   8 -18 326.567 59.8332   6
  -1  -8  18 53.8619 23.9886   6
   1  -8 -18 68.0252 14.1048   5
  -1  -8  18 74.8434 13.6774   5
   1   8 -18 95.3349 35.5816  10
  -1   8  18 69.3974 23.3618   6
   0  -8 -18 17.6198 5.73823   5
   0  -8  18 18.5406 5.96036   5
   0   8  18 25.6355 16.2362   6
  -1  -8 -18 65.9201 13.3032   5
   1  -8  18 65.4869 14.0034   5
   1   8  18 79.3797 28.4264   6
  -1   8 -18 67.3299 21.9441   6
  -2  -8 -18 111.601 35.9339   6
   2  -8  18 136.576 23.0292   5
   2   8  18 125.926 29.8085   8
  -2   8 -18 110.297 26.0785   6
  -3  -8 -18 39.3828 15.5437   6
   3  -8  18 18.9837 6.58064   5
   3   8  18 35.5315 14.6040   6
   3   8  18 24.2987 15.6551   8
  -4  -8 -18 134.000 26.9754   6
   4   8  18 129.609 26.2700   8
   3  -9 -18 48.3000 8.39626   5
  -3  -9  18 49.6059 13.3509   6
   3   9 -18 47.1420 15.1530  10
   3   9 -18 28.7080 10.9765   6
  -2  -9  18 70.2745 22.9259   6
[truncated: 321,697 more chars]
