# Supplementary material for: 2-(Octa­decyl­sulfan­yl)-1,3-thia­zole
Source: IUCrdata. 2020 Feb 11;5(Pt 2):x200170. doi: 10.1107/S2414314620001704 (PMC9462184; doi:10.1107/S2414314620001704)
Supplement: Supplementary file 2 [file x-05-x200170-Isup2.hkl]

data_I                                                                          
_shelx_title ' JM_TOOT_C18_MT_0m in P2(1)'                                      
_shelx_refln_list_code          4                                               
_shelx_F_calc_maximum      128.13                                               
_exptl_crystal_F_000       816.00                                               
_reflns_d_resolution_high  0.8060                                               
                                                                                
loop_                                                                           
 _space_group_symop_operation_xyz                                               
 'x, y, z'                                                                      
 '-x, y+1/2, -z'                                                                
                                                                                
_cell_length_a     5.5457                                                       
_cell_length_b     9.1108                                                       
_cell_length_c    43.5111                                                       
_cell_angle_alpha  90.000                                                       
_cell_angle_beta   90.376                                                       
_cell_angle_gamma  90.000                                                       
                                                                                
_shelx_F_squared_multiplier     1.000                                           
                                                                                
loop_                                                                           
 _refln_index_h                                                                 
 _refln_index_k                                                                 
 _refln_index_l                                                                 
 _refln_F_squared_calc                                                          
 _refln_F_squared_meas                                                          
 _refln_F_squared_sigma                                                         
 _refln_observed_status                                                         
   0 -10   0        543.77        619.04        84.94 o                         
   1 -10   0         54.25         65.84        12.39 o                         
   2 -10   0          5.43         14.90         5.17 o                         
   3 -10   0         14.18         23.19        10.78 o                         
   1  -9   0        415.47        469.07        53.20 o                         
   2  -9   0        120.46        133.17        55.32 o                         
   3  -9   0        518.35        450.51        53.31 o                         
   4  -9   0         60.15         49.72        17.56 o                         
   0  -8   0        253.96        532.00        91.89 o                         
   1  -8   0         14.59         30.26         6.92 o                         
   2  -8   0        155.25        150.79        25.40 o                         
   3  -8   0         65.55        104.87        36.28 o                         
   4  -8   0         66.69         98.01        36.55 o                         
   1  -7   0         72.68         74.35         8.76 o                         
   2  -7   0       1325.97       1023.33       144.58 o                         
   3  -7   0       1767.03       2080.56       410.17 o                         
   4  -7   0          8.13         20.22        18.87 o                         
   5  -7   0         20.49         63.57        18.03 o                         
   0  -6   0       2978.28       2834.72       285.41 o                         
   1  -6   0        201.67        236.52        19.17 o                         
   2  -6   0        825.07        756.25        73.31 o                         
   3  -6   0         26.63        100.25        44.89 o                         
   4  -6   0        141.94        185.76        47.31 o                         
   5  -6   0         84.80         96.48        29.67 o                         
   1  -5   0        303.69        309.84        25.22 o                         
   2  -5   0         64.06         69.26        11.81 o                         
   3  -5   0       3256.36       2514.30       320.27 o                         
   4  -5   0        219.42        328.79        68.20 o                         
   5  -5   0        308.94        307.46        68.38 o                         
   0  -4   0       1234.53        897.95        99.96 o                         
   1  -4   0        948.18       1128.50        73.32 o                         
   2  -4   0        310.38        276.37        22.82 o                         
   3  -4   0        352.12        363.56        35.53 o                         
   4  -4   0        194.45        241.48        58.60 o                         
   5  -4   0        534.97        801.96       117.85 o                         
   1  -3   0        284.30        381.73        28.71 o                         
   2  -3   0         57.51        125.93        11.96 o                         
   3  -3   0      10524.50       8255.71       686.98 o                         
   4  -3   0         58.02         54.03        22.63 o                         
   5  -3   0        596.40        788.06       125.83 o                         
   1  -2   0        604.31        563.66        38.30 o                         
   2  -2   0        635.34        862.50        62.19 o                         
   3  -2   0        141.41        156.82        14.46 o                         
   4  -2   0        571.82        577.99        98.43 o                         
   1  -1   0        384.67        305.23        37.84 o                         
   2  -1   0       1250.67       1106.13        79.66 o                         
   3  -1   0        773.30        646.88        52.85 o                         
   4  -1   0        345.44        350.44        60.81 o                         
   1   0   0         26.03         30.34         4.30 o                         
   2   0   0       1628.70       1799.21       137.95 o                         
   3   0   0          5.67         60.44        11.89 o                         
   4   0   0         41.86         54.93        17.57 o                         
   1   1   0        387.61        370.20        41.27 o                         
   2   1   0       1251.57       1128.33       110.28 o                         
   3   1   0        773.00        603.51        64.93 o                         
   4   1   0        346.87        453.67        63.81 o                         
   5   1   0        168.60        160.27        25.12 o                         
   6   1   0         45.46         68.28        13.49 o                         
   1   2   0        609.56        557.07        56.80 o                         
   2   2   0        638.21        832.45        85.69 o                         
   3   2   0        142.33        129.23        19.25 o                         
   4   2   0        571.86        506.56        66.63 o                         
   5   2   0         97.04        138.50        21.79 o                         
   6   2   0        837.94        745.95       127.70 o                         
   1   3   0        284.49        394.96        41.65 o                         
   2   3   0         58.66        135.87        16.93 o                         
   3   3   0      10568.12       7759.55       973.58 o                         
   4   3   0         58.07         54.41         9.28 o                         
   5   3   0        596.42        610.35        72.82 o                         
   6   3   0         33.24         58.45        11.93 o                         
   0   4   0       1230.02        939.04       114.41 o                         
   1   4   0        952.50       1139.36       114.66 o                         
   2   4   0        308.32        300.11        34.55 o                         
   3   4   0        350.54        317.04        34.75 o                         
   4   4   0        196.08        232.16        26.50 o                         
   5   4   0        537.30        536.82        65.14 o                         
   6   4   0        220.19        182.40        32.27 o                         
   1   5   0        306.69        273.69        29.81 o                         
   2   5   0         61.47         95.52        14.47 o                         
   3   5   0       3301.81       2753.00       275.61 o                         
   4   5   0        219.87        210.83        29.77 o                         
   5   5   0        311.53        321.60        38.86 o                         
   6   5   0         58.44         56.56        10.97 o                         
   0   6   0       3005.71       3023.32       503.35 o                         
   1   6   0        197.90        179.44        30.66 o                         
   2   6   0        829.27        898.14        86.10 o                         
   3   6   0         27.49        151.89        19.04 o                         
   4   6   0        142.84        151.06        21.59 o                         
   5   6   0         83.13        110.57        16.32 o                         
   1   7   0         73.11         70.96        20.71 o                         
   2   7   0       1323.77       1219.49       570.38 o                         
   3   7   0       1764.09       1526.20       206.39 o                         
   4   7   0          7.94         11.54         4.16 o                         
   5   7   0         20.41         39.20        18.79 o                         
   0   8   0        264.55        511.38       111.98 o                         
   1   8   0         14.55         39.73        15.85 o                         
   2   8   0        155.91        159.42        41.26 o                         
   3   8   0         66.08         90.61        19.43 o                         
   4   8   0         67.34         98.14        19.96 o                         
   1   9   0        420.93        369.65        52.31 o                         
   2   9   0        121.96        170.82        59.72 o                         
   3   9   0        513.59        359.53        89.60 o                         
   0  10   0        539.05        451.86       106.64 o                         
   1  10   0         52.91         51.33        13.82 o                         
   2  10   0          5.51         18.27        11.20 o                         
   3  10   0         13.71         19.95         9.69 o                         
   1  11   0          1.25         14.84         9.20 o                         
  -3 -10   1         37.52         44.63        13.87 o                         
  -2 -10   1         31.33         33.42         7.20 o                         
  -1 -10   1         49.42         73.55        13.57 o                         
   0 -10   1        117.10        355.79        48.97 o                         
   1 -10   1         46.98         60.63        12.42 o                         
   2 -10   1         41.80         44.71        11.03 o                         
   3 -10   1         19.03         29.87        11.57 o                         
  -4  -9   1         57.82         41.77        14.93 o                         
  -3  -9   1         66.44        129.22        17.62 o                         
  -2  -9   1         93.35        109.94        29.73 o                         
  -1  -9   1        269.19        296.23        33.41 o                         
   0  -9   1        177.82        287.11        40.59 o                         
   1  -9   1        304.79        314.51        48.07 o                         
   2  -9   1        183.00        186.20        46.95 o                         
   3  -9   1         68.27        176.06        52.11 o                         
   4  -9   1         51.13         44.80        17.07 o                         
  -4  -8   1         71.15         75.82        34.57 o                         
  -3  -8   1        162.01        119.11        24.36 o                         
  -2  -8   1        153.46        200.69        26.19 o                         
  -1  -8   1         61.06         69.94        11.29 o                         
   0  -8   1       1833.58       1680.06       228.33 o                         
   1  -8   1         81.73         84.43        11.26 o                         
   2  -8   1         88.21        109.39        24.96 o                         
   3  -8   1        160.75        312.24        53.21 o                         
   4  -8   1        107.87        105.77        42.17 o                         
  -5  -7   1         55.61        105.03        23.45 o                         
  -4  -7   1         13.63         28.16        19.75 o                         
  -3  -7   1        437.24        896.62       142.79 o                         
  -2  -7   1        978.91       1071.78       136.52 o                         
  -1  -7   1         46.68         45.62         6.18 o                         
   0  -7   1         96.89        116.16        12.74 o                         
   1  -7   1         61.34         66.15         7.91 o                         
   2  -7   1       1091.27       1025.52       158.10 o                         
   3  -7   1        547.84        662.96       116.95 o                         
   4  -7   1         10.44         26.23        20.51 o                         
   5  -7   1         51.96         62.30        18.15 o                         
  -5  -6   1        128.49        156.43        37.35 o                         
  -4  -6   1        130.77         97.88        38.32 o                         
  -3  -6   1        404.10        477.32        94.24 o                         
  -2  -6   1        778.00        696.54        75.15 o                         
  -1  -6   1        246.63        267.30        21.86 o                         
   0  -6   1       1842.02       1668.91       115.31 o                         
   1  -6   1        216.26        241.32        20.57 o                         
   2  -6   1        474.72        470.12        49.25 o                         
   3  -6   1        338.16        396.77        77.77 o                         
   4  -6   1        137.71        209.02        48.30 o                         
   5  -6   1        140.90        149.20        34.47 o                         
  -5  -5   1        273.16        394.36        70.78 o                         
  -4  -5   1        139.94        119.70        43.29 o                         
  -3  -5   1       2512.62       3382.86       393.78 o                         
  -2  -5   1        178.95        206.14        24.92 o                         
  -1  -5   1        269.83        291.88        28.36 o                         
   0  -5   1        264.61        314.37        29.74 o                         
   1  -5   1        342.71        344.59        28.42 o                         
   2  -5   1        218.49        257.93        26.83 o                         
   3  -5   1       2591.85       3827.60       442.34 o                         
   4  -5   1        195.77        175.97        55.27 o                         
   5  -5   1        243.44        324.72        63.01 o                         
  -5  -4   1        404.97        502.44        88.37 o                         
  -4  -4   1        253.23        388.73        74.67 o                         
  -3  -4   1        387.89        356.54        35.99 o                         
  -2  -4   1        279.67        331.57        26.55 o                         
  -1  -4   1       1119.68       1199.85        78.19 o                         
   0  -4   1         85.59        211.66        19.51 o                         
   1  -4   1       1104.99       1184.84        81.08 o                         
   2  -4   1        231.10        291.28        23.94 o                         
   3  -4   1        285.51        282.65        30.80 o                         
   4  -4   1        210.35        262.03        62.06 o                         
   5  -4   1        454.53        778.05       113.75 o                         
  -5  -3   1        488.08        708.41       101.70 o                         
  -4  -3   1         60.93         56.76        22.63 o                         
  -3  -3   1       3308.87       4533.61       475.79 o                         
  -2  -3   1        325.08        338.87        25.84 o                         
  -1  -3   1        386.79        393.26        32.58 o                         
   0  -3   1        854.78        920.94        69.11 o                         
   1  -3   1        549.19        519.83        37.35 o                         
   2  -3   1        484.02        520.52        36.86 o                         
   3  -3   1       3599.26       4603.70       366.30 o                         
   4  -3   1         68.45         69.79        24.33 o                         
   5  -3   1        348.61        611.94        95.63 o                         
  -4  -2   1        423.83        459.96        85.83 o                         
  -3  -2   1        357.96        438.30        34.74 o                         
  -2  -2   1        626.64        575.88        44.24 o                         
  -1  -2   1         66.66         75.33         8.01 o                         
   0  -2   1       1938.55       3223.61       288.60 o                         
   1  -2   1         37.41         61.98         5.76 o                         
   2  -2   1        663.70        664.11        52.59 o                         
   3  -2   1        222.64        282.04        23.80 o                         
   4  -2   1        510.42        458.60        90.33 o                         
  -4  -1   1        489.35        517.21        76.44 o                         
  -3  -1   1        117.95        366.68        34.68 o                         
  -2  -1   1        956.38        892.47        65.46 o                         
  -1  -1   1        520.35        493.04        57.24 o                         
   0  -1   1        247.26        118.14         9.73 o                         
   1  -1   1        243.95        232.38        24.66 o                         
   2  -1   1       1302.09       1292.10       113.18 o                         
   3  -1   1         98.04        357.41        32.99 o                         
   4  -1   1        330.73        325.34        52.46 o                         
  -4   0   1        108.35        120.03        25.77 o                         
  -3   0   1        135.79        141.90        21.45 o                         
  -2   0   1       1090.41       1046.57        81.02 o                         
  -1   0   1       1448.67       1532.17       116.00 o                         
   1   0   1       1996.66       2118.09       159.52 o                         
   2   0   1        661.90        703.73        54.68 o                         
   3   0   1        153.05         96.11        15.27 o                         
   4   0   1        160.18        242.79        42.47 o                         
   6   0   1        537.37        785.93       135.01 o                         
  -6   1   1         74.41         72.87        14.29 o                         
  -5   1   1        179.83        222.84        35.52 o                         
  -4   1   1        490.14        519.06        76.64 o                         
  -3   1   1        117.51        344.13        39.89 o                         
  -2   1   1        959.94        939.94        90.90 o                         
  -1   1   1        519.41        447.03        46.67 o                         
   0   1   1        250.07        110.96        10.71 o                         
   1   1   1        243.18        232.86        31.52 o                         
   2   1   1       1305.30       1324.01       129.33 o                         
   3   1   1         97.63        390.47        50.00 o                         
   4   1   1        331.48        314.38        51.49 o                         
   5   1   1        205.40        221.24        39.56 o                         
   6   1   1         90.05         99.86        18.63 o                         
  -6   2   1        199.13        587.89       101.03 o                         
  -5   2   1        125.25        110.86        20.41 o                         
  -4   2   1        424.05        408.33        42.61 o                         
  -3   2   1        359.69        422.56        47.21 o                         
  -2   2   1        622.99        614.41        60.56 o                         
  -1   2   1         63.71         96.24        10.51 o                         
   0   2   1       1914.19       3323.65       338.67 o                         
   1   2   1         34.72         73.38         8.97 o                         
   2   2   1        660.26        638.80        65.36 o                         
   3   2   1        224.09        274.95        32.01 o                         
   4   2   1        510.61        449.27        44.69 o                         
   5   2   1        222.60        205.32        28.55 o                         
   6   2   1        121.68        603.65       103.72 o                         
  -6   3   1         61.14         69.86        13.71 o                         
  -5   3   1        487.91        434.94        56.32 o                         
  -4   3   1         61.86         53.27         8.89 o                         
  -3   3   1       3284.48       4377.28       954.61 o                         
  -2   3   1        324.41        331.82        39.92 o                         
  -1   3   1        383.83        437.18        53.20 o                         
   0   3   1        849.01        965.48        72.42 o                         
   1   3   1        546.08        507.41        53.92 o                         
   2   3   1        483.37        496.10        53.37 o                         
   3   3   1       3575.17       5215.65       473.09 o                         
   4   3   1         69.45         54.73         9.32 o                         
   5   3   1        348.44        418.74        53.68 o                         
   6   3   1         45.92         72.51        14.10 o                         
  -6   4   1         49.40        131.41        23.74 o                         
  -5   4   1        407.84        425.96        49.85 o                         
  -4   4   1        254.59        252.74        28.67 o                         
  -3   4   1        384.56        320.20        38.57 o                         
  -2   4   1        278.55        321.54        38.33 o                         
  -1   4   1       1123.74       1221.01       122.74 o                         
   0   4   1         86.56        248.40        22.45 o                         
   1   4   1       1108.91       1141.84       118.24 o                         
   2   4   1        230.02        304.67        44.47 o                         
   3   4   1        282.41        287.33        26.82 o                         
   4   4   1        211.81        239.08        28.42 o                         
   5   4   1        457.43        502.77        62.48 o                         
   6   4   1         38.77        110.35        20.17 o                         
  -6   5   1         68.30         81.20        15.16 o                         
  -5   5   1        274.95        308.57        37.75 o                         
  -4   5   1        139.09        172.06        30.49 o                         
  -3   5   1       2525.26       3138.93       279.88 o                         
  -2   5   1        176.20        274.61        31.34 o                         
  -1   5   1        270.79        309.25        42.37 o                         
   0   5   1        266.26        338.54        32.78 o                         
   1   5   1        343.61        333.81        35.36 o                         
   2   5   1        215.24        245.32        32.51 o                         
   3   5   1       2604.80       3590.88       313.06 o                         
   4   5   1        194.79        222.92        29.50 o                         
   5   5   1        245.08        266.39        33.87 o                         
   6   5   1         35.39         44.78         8.95 o                         
  -5   6   1        127.17        137.38        24.26 o                         
  -4   6   1        131.85        131.37        17.90 o                         
  -3   6   1        402.41        437.00        83.17 o                         
  -2   6   1        781.43        739.60        67.58 o                         
  -1   6   1        242.96        240.32        44.33 o                         
   0   6   1       1839.11       1596.66       218.10 o                         
   1   6   1        212.90        265.86        58.64 o                         
   2   6   1        477.93        626.52        59.28 o                         
   3   6   1        336.37        361.36        77.09 o                         
   4   6   1        138.73        127.70        20.30 o                         
   5   6   1        139.43        130.90        24.15 o                         
  -5   7   1         55.24         51.11        24.86 o                         
  -4   7   1         13.48         19.66         5.42 o                         
  -3   7   1        432.39        711.68       111.28 o                         
  -2   7   1        978.93       1069.55       150.40 o                         
  -1   7   1         47.07         45.72        18.01 o                         
   0   7   1         95.65        106.55        26.85 o                         
   1   7   1         61.75         62.20        20.29 o                         
   2   7   1       1091.48       1529.60       184.10 o                         
   3   7   1        542.92       1099.40       107.70 o                         
   4   7   1         10.31         14.02         4.61 o                         
   5   7   1         51.66         48.36        12.10 o                         
  -4   8   1         71.54        116.20        23.55 o                         
  -3   8   1        162.50        190.51        28.01 o                         
  -2   8   1        154.47        106.13        70.33 o                         
  -1   8   1         60.21         75.92        24.03 o                         
   0   8   1       1840.43       1947.99       349.90 o                         
   1   8   1         80.87         57.92        23.42 o                         
   2   8   1         89.15        154.50        33.22 o                         
   3   8   1        161.23         92.81        20.54 o                         
   4   8   1        108.24        123.28        22.58 o                         
  -3   9   1         64.14         76.65        21.02 o                         
  -2   9   1         93.99        126.97        28.25 o                         
  -1   9   1        273.81        268.36        71.46 o                         
   0   9   1        177.05        392.69        89.18 o                         
   1   9   1        309.41        450.90        51.89 o                         
   2   9   1        183.65        202.92        55.39 o                         
   3   9   1         65.94        169.90        30.37 o                         
  -3  10   1         36.99         36.46        12.27 o                         
  -2  10   1         31.31         29.44        10.11 o                         
  -1  10   1         48.30         55.75        14.69 o                         
   0  10   1        116.30        435.80        47.25 o                         
   1  10   1         45.85         55.55        11.38 o                         
   2  10   1         41.79         49.95        18.55 o                         
   3  10   1         18.53         19.50         9.27 o                         
  -1  11   1         37.17         47.94        16.71 o                         
   0  11   1        133.53        260.60        50.17 o                         
   1  11   1         18.90         20.26        10.98 o                         
  -3 -10   2         64.44         50.85        15.53 o                         
  -2 -10   2         74.99         71.65        12.08 o                         
  -1 -10   2         60.11         62.10        11.82 o                         
   0 -10   2        236.28        392.47        44.85 o                         
   1 -10   2         55.52         58.84        13.25 o                         
   2 -10   2        115.15        111.91        22.13 o                         
   3 -10   2         30.65         22.23        10.46 o                         
  -4  -9   2         27.54         31.94        13.05 o                         
  -3  -9   2         93.65         78.08        12.00 o                         
  -2  -9   2        121.28        136.27        21.95 o                         
  -1  -9   2        100.92        157.08        19.51 o                         
   0  -9   2        508.71        507.20        68.28 o                         
   1  -9   2        119.99        158.27        23.74 o                         
   2  -9   2        224.86        240.98        43.12 o                         
   3  -9   2        197.36        145.16        20.78 o                         
   4  -9   2         17.47         38.01        15.44 o                         
  -4  -8   2        101.48         99.08        38.06 o                         
  -3  -8   2        275.74        204.24        58.04 o                         
  -2  -8   2        169.43        185.22        27.79 o                         
  -1  -8   2        109.15        115.58        16.18 o                         
   0  -8   2       1488.38       1720.29       202.30 o                         
   1  -8   2        160.05        172.29        22.15 o                         
   2  -8   2        117.11        165.00        26.91 o                         
   3  -8   2        290.19        447.55        77.04 o                         
   4  -8   2        171.78        176.28        33.47 o                         
  -5  -7   2         87.37        135.44        29.03 o                         
  -4  -7   2         36.25         37.20        22.62 o                         
  -3  -7   2        306.01        386.38        57.80 o                         
  -2  -7   2        594.33        465.27       148.97 o                         
  -1  -7   2         70.09         62.52         8.35 o                         
   0  -7   2        217.73        258.96        25.02 o                         
   1  -7   2         74.94         73.26         8.50 o                         
   2  -7   2        713.93        678.40        83.33 o                         
   3  -7   2        590.02        565.40       100.62 o                         
   4  -7   2         36.67         38.70        23.51 o                         
   5  -7   2        103.62        114.03        27.59 o                         
  -5  -6   2        205.01        272.20        53.88 o                         
  -4  -6   2         62.36         70.70        33.07 o                         
  -3  -6   2        746.11        831.15       154.67 o                         
  -2  -6   2        581.76        555.93        53.22 o                         
  -1  -6   2        292.95        265.64        21.79 o                         
   0  -6   2        475.14        758.10        76.57 o                         
   1  -6   2        217.05        212.82        17.18 o                         
   2  -6   2        351.60        410.43        40.31 o                         
   3  -6   2        838.41        419.17       115.65 o                         
   4  -6   2         87.74         72.97        33.30 o                         
   5  -6   2        195.21        296.91        51.59 o                         
  -5  -5   2        214.24        298.54        50.96 o                         
  -4  -5   2         80.51        111.14        36.12 o                         
  -3  -5   2       1706.20       2480.18       248.98 o                         
  -2  -5   2        593.71        589.02        54.87 o                         
  -1  -5   2        442.13        431.05        34.85 o                         
   0  -5   2        763.53        888.06        99.02 o                         
   1  -5   2        475.08        463.29        35.77 o                         
   2  -5   2        389.47        430.88        40.64 o                         
   3  -5   2       2936.26       2342.15       317.21 o                         
   4  -5   2        109.04        212.84        51.28 o                         
   5  -5   2        163.41        257.28        48.38 o                         
  -5  -4   2        224.62        357.03        63.53 o                         
  -4  -4   2        278.89        254.42        59.40 o                         
  -3  -4   2        374.01        392.41        50.53 o                         
  -2  -4   2        314.84        397.20        30.95 o                         
  -1  -4   2        667.17        794.42        57.92 o                         
   0  -4   2        329.38        297.24        29.37 o                         
   1  -4   2        823.23        882.12        62.91 o                         
   2  -4   2        487.88        585.22        42.93 o                         
   3  -4   2        281.72        308.88        32.17 o                         
   4  -4   2        221.62        335.13        66.24 o                         
   5  -4   2        298.45        491.38        82.68 o                         
  -5  -3   2        334.40        439.40        72.95 o                         
  -4  -3   2         35.50         28.23        15.69 o                         
  -3  -3   2        896.30       1298.26       105.97 o                         
  -2  -3   2        595.42        734.91        56.57 o                         
  -1  -3   2        225.52        219.75        18.81 o                         
   0  -3   2       2635.89       2815.22       197.39 o                         
   1  -3   2        204.83        211.77        17.81 o                         
   2  -3   2        640.02        740.36        54.92 o                         
   3  -3   2        986.18       1685.38       190.93 o                         
   4  -3   2         57.24         43.77        19.23 o                         
   5  -3   2        175.78        374.96        57.87 o                         
  -4  -2   2        437.07        405.84        83.68 o                         
  -3  -2   2        690.06        684.94        50.13 o                         
  -2  -2   2        843.56        900.38        81.23 o                         
  -1  -2   2        738.45        705.44        47.54 o                         
   0  -2   2       6156.90       5786.71       399.24 o                         
   1  -2   2        570.95        601.35        38.46 o                         
   2  -2   2       1354.35       1477.02       112.48 o                         
   3  -2   2        349.27        306.77        26.29 o                         
   4  -2   2        621.25        530.90        64.80 o                         
  -4  -1   2        357.21        422.11        66.52 o                         
  -3  -1   2        529.27        550.57        47.22 o                         
  -2  -1   2        738.58        682.51        49.09 o                         
  -1  -1   2       1667.91       1773.66       147.50 o                         
   0  -1   2        414.78         91.43         8.41 o                         
   1  -1   2        987.28       1047.33        71.95 o                         
   2  -1   2       1251.53       1040.11        82.98 o                         
   3  -1   2        845.03        971.81        78.75 o                         
   4  -1   2        187.45        225.32        38.35 o                         
  -4   0   2        133.65        132.83        28.19 o                         
  -3   0   2        240.53        223.16        32.16 o                         
  -2   0   2       1276.37       1556.27       108.83 o                         
  -1   0   2        394.84        411.62        29.41 o                         
   0   0   2        352.53       1139.27       193.07 o                         
   1   0   2        414.53        442.84        31.35 o                         
   2   0   2        594.32        756.79        59.13 o                         
   3   0   2        263.78        267.74        32.01 o                         
   4   0   2        197.22        209.26        36.76 o                         
   6   0   2        244.25        203.62        36.91 o                         
  -6   1   2         99.07         74.65        14.54 o                         
  -5   1   2        241.96        214.27        28.48 o                         
  -4   1   2        357.28        439.13        66.93 o                         
  -3   1   2        527.12        433.15        54.33 o                         
  -2   1   2        741.65        634.18        68.89 o                         
  -1   1   2       1669.30       1707.62       148.43 o                         
   0   1   2        413.64         91.05         8.27 o                         
   1   1   2        989.06       1018.88        87.66 o                         
   2   1   2       1254.67       1050.64       103.58 o                         
   3   1   2        842.57        984.46        86.29 o                         
   4   1   2        187.38        178.83        35.49 o                         
   5   1   2        391.31        358.91        48.37 o                         
   6   1   2        166.38        147.91        26.72 o                         
  -6   2   2        214.41        332.10        58.07 o                         
  -5   2   2        171.60        201.49        73.34 o                         
  -4   2   2        437.08        420.34        41.77 o                         
  -3   2   2        685.38        615.40        67.94 o                         
  -2   2   2        840.71        927.67        92.15 o                         
  -1   2   2        741.06        728.13        71.59 o                         
   0   2   2       6130.71       5946.32       435.83 o                         
   1   2   2        573.55        629.80        61.41 o                         
   2   2   2       1351.39       1452.59       181.94 o                         
   3   2   2        344.82        313.53        36.68 o                         
   4   2   2        621.15        565.58        62.68 o                         
   5   2   2        294.34        340.11        44.15 o                         
   6   2   2        405.07        296.81        52.02 o                         
  -6   3   2         83.86         90.69        17.17 o                         
  -5   3   2        333.16        330.49        40.59 o                         
  -4   3   2         36.09         41.66         7.59 o                         
  -3   3   2        879.44       1229.89       270.89 o                         
  -2   3   2        593.23        761.65        96.66 o                         
  -1   3   2        224.21        297.05        33.17 o                         
   0   3   2       2617.03       2792.98       213.34 o                         
   1   3   2        203.73        253.24        25.51 o                         
   2   3   2        638.41        727.86        74.57 o                         
   3   3   2        968.66       1715.52       282.84 o                         
   4   3   2         57.93         56.91         9.25 o                         
   5   3   2        174.64        183.31        29.40 o                         
   6   3   2         70.29         74.98        14.46 o                         
  -6   4   2         49.34         62.05        12.18 o                         
  -5   4   2        226.43        259.85        34.18 o                         
  -4   4   2        279.57        229.76        26.54 o                         
  -3   4   2        374.15        460.90        54.46 o                         
  -2   4   2        314.06        358.70        53.11 o                         
  -1   4   2        669.54        829.34        84.25 o                         
   0   4   2        333.80        344.81        39.65 o                         
   1   4   2        825.41        892.18        79.96 o                         
   2   4   2        487.19        578.31        56.48 o                         
   3   4   2        281.69        298.63        28.32 o                         
   4   4   2        222.47        196.74        25.45 o                         
   5   4   2        300.35        343.27        44.52 o                         
   6   4   2         76.31         81.48        15.26 o                         
  -6   5   2         65.32         70.47        13.36 o                         
  -5   5   2        215.44        186.08        33.24 o                         
  -4   5   2         80.93         90.79        18.43 o                         
  -3   5   2       1694.90       1924.59       253.81 o                         
  -2   5   2        591.62        562.25        63.80 o                         
  -1   5   2        445.80        429.31        48.71 o                         
   0   5   2        768.58        898.45        95.22 o                         
   1   5   2        478.57        419.82        49.00 o                         
   2   5   2        386.86        385.68        47.92 o                         
   3   5   2       2923.48       2391.02       232.73 o                         
   4   5   2        109.26        113.66        19.72 o                         
   5   5   2        164.36        164.78        26.34 o                         
   6   5   2         32.56         43.48         8.85 o                         
  -5   6   2        204.39        220.57        28.03 o                         
  -4   6   2         62.13         97.99        14.90 o                         
  -3   6   2        739.32        803.67        92.97 o                         
  -2   6   2        581.61        608.03        61.82 o                         
  -1   6   2        289.32        233.67        34.80 o                         
   0   6   2        469.29        723.79       127.86 o                         
   1   6   2        213.88        204.87        40.27 o                         
   2   6   2        351.32        438.49        47.29 o                         
   3   6   2        831.80        642.77       149.51 o                         
   4   6   2         87.45         96.54        14.44 o                         
   5   6   2        194.43        191.04        25.24 o                         
  -5   7   2         86.46         95.59        31.05 o                         
  -4   7   2         36.93         36.44         7.45 o                         
  -3   7   2        304.46        359.78        45.82 o                         
  -2   7   2        593.39        470.70        74.80 o                         
  -1   7   2         70.49         63.85        14.85 o                         
   0   7   2        214.31        255.70        46.11 o                         
   1   7   2         75.39         80.21        23.01 o                         
   2   7   2        713.21        809.79       115.82 o                         
   3   7   2        588.52        940.97        99.75 o                         
   4   7   2         37.24         40.26         7.88 o                         
   5   7   2        102.73        109.14        26.00 o                         
  -4   8   2        101.91        128.31        36.92 o                         
  -3   8   2        275.76        293.47        37.98 o                         
  -2   8   2        170.73        155.27        38.92 o                         
  -1   8   2        106.98        112.67        25.36 o                         
   0   8   2       1480.76       1653.55       216.68 o                         
   1   8   2        157.84        164.07        29.80 o                         
   2   8   2        118.43        106.33        32.79 o                         
   3   8   2        290.34        222.51        35.08 o                         
   4   8   2        172.19        188.59        30.36 o                         
  -3   9   2         94.77         43.36        16.22 o                         
  -2   9   2        121.76        138.63        31.48 o                         
  -1   9   2        102.85        132.51        25.73 o                         
   0   9   2        505.52        616.55        85.74 o                         
   1   9   2        121.93        217.39        31.88 o                         
   2   9   2        225.40        230.60        42.34 o                         
   3   9   2        198.61        115.97        24.28 o                         
  -3  10   2         63.74         58.41        15.79 o                         
  -2  10   2         74.71         67.52        17.16 o                         
  -1  10   2         59.21         44.04        13.53 o                         
   0  10   2        236.12        380.32        56.95 o                         
   1  10   2         54.64         64.89        20.21 o                         
   2  10   2        114.83        134.40        31.91 o                         
   3  10   2         30.01         25.64        10.15 o                         
  -1  11   2        118.70        106.99        27.09 o                         
   0  11   2        384.80        440.82        58.09 o                         
   1  11   2         56.60         42.92        14.71 o                         
  -3 -10   3         46.31         58.33        17.19 o                         
  -2 -10   3         93.19         80.48        12.91 o                         
  -1 -10   3         33.71         53.92        11.51 o                         
   0 -10   3        133.36        158.67        20.04 o                         
   1 -10   3         59.19         70.96        12.86 o                         
   2 -10   3        173.08        156.02        36.83 o                         
   3 -10   3         26.70         30.64        11.65 o                         
  -4  -9   3         24.57         34.69        13.19 o                         
  -2  -9   3        120.25        103.20        33.21 o                         
  -1  -9   3        119.45        127.76        18.39 o                         
   0  -9   3        461.22        569.52        70.26 o                         
   1  -9   3         64.08         88.20        12.39 o                         
   2  -9   3        196.92        218.75        38.65 o                         
   3  -9   3        146.39        122.63        24.84 o                         
   4  -9   3         13.71         32.43        13.76 o                         
  -4  -8   3        155.92        121.31        39.79 o                         
  -3  -8   3        249.56        235.36        58.90 o                         
  -2  -8   3         96.79        110.21        22.39 o                         
  -1  -8   3         97.99        112.69        17.16 o                         
   0  -8   3        221.20        280.26        50.93 o                         
   1  -8   3        149.64        161.67        22.86 o                         
   2  -8   3        144.03        135.55        22.56 o                         
   3  -8   3        248.30        243.22        41.23 o                         
   4  -8   3        213.93        195.61        35.36 o                         
  -5  -7   3         85.46        117.45        27.62 o                         
  -4  -7   3         50.23         82.57        33.15 o                         
  -3  -7   3        283.61        266.17        80.59 o                         
  -2  -7   3        206.92        245.30        32.19 o                         
  -1  -7   3        202.06        162.92        16.73 o                         
   0  -7   3        226.60        293.91        27.61 o                         
   1  -7   3        120.28        115.82        12.07 o                         
   2  -7   3        190.41        251.62        36.40 o                         
   3  -7   3        492.17        574.95        72.04 o                         
   4  -7   3         99.92        101.22        37.19 o                         
   5  -7   3        137.08        149.76        35.56 o                         
  -5  -6   3        251.24        314.81        61.01 o                         
  -4  -6   3         90.92        130.82        38.74 o                         
  -3  -6   3        880.60        355.92       125.91 o                         
  -2  -6   3        471.00        457.14        51.35 o                         
  -1  -6   3        258.40        249.11        21.07 o                         
   0  -6   3        285.48        340.39        27.66 o                         
   1  -6   3        161.53        170.51        14.51 o                         
   2  -6   3        691.03        699.07        61.84 o                         
   3  -6   3        820.52       1018.09       163.52 o                         
   4  -6   3        113.55        134.15        40.02 o                         
   5  -6   3        217.26        338.17        56.48 o                         
  -5  -5   3         92.85        129.16        31.88 o                         
  -4  -5   3         30.92         53.63        27.09 o                         
  -3  -5   3        273.60        251.13        39.25 o                         
  -2  -5   3        735.59        750.78        69.20 o                         
  -1  -5   3        486.73        502.68        43.73 o                         
   0  -5   3       1025.02       1067.21       102.84 o                         
   1  -5   3        381.39        387.37        33.93 o                         
   2  -5   3        528.88        562.17        51.79 o                         
   3  -5   3        261.13        346.82        47.39 o                         
   4  -5   3         54.34         76.39        35.38 o                         
   5  -5   3         84.92        160.21        37.82 o                         
  -5  -4   3         88.23        100.59        29.31 o                         
  -4  -4   3        181.53        249.36        59.04 o                         
  -3  -4   3        504.20        434.68        61.33 o                         
  -2  -4   3        513.90        568.91        42.95 o                         
  -1  -4   3        583.68        570.89        45.80 o                         
   0  -4   3        820.90       1051.78        75.90 o                         
   1  -4   3        880.53        864.76        61.57 o                         
   2  -4   3        936.05       1139.30        80.53 o                         
   3  -4   3        341.94        333.14        34.02 o                         
   4  -4   3        117.59        167.26        46.94 o                         
   5  -4   3         91.07        249.04        46.06 o                         
  -5  -3   3        150.92        190.77        41.98 o                         
  -4  -3   3         56.89         61.64        23.64 o                         
  -3  -3   3        210.55        526.76        51.93 o                         
  -2  -3   3       1097.25       1007.18        70.22 o                         
  -1  -3   3        986.21        992.77        72.22 o                         
   0  -3   3       3285.74       3316.48       235.86 o                         
   1  -3   3        604.44        560.33        45.25 o                         
   2  -3   3        939.16       1070.54        78.28 o                         
   3  -3   3        250.63        688.07        59.94 o                         
   4  -3   3         38.34         35.03        17.41 o                         
   5  -3   3        106.50        203.04        40.89 o                         
  -4  -2   3        325.35        305.13        62.75 o                         
  -3  -2   3        575.77        572.91        44.14 o                         
  -2  -2   3        942.86        960.99        75.23 o                         
  -1  -2   3        160.61        158.27        12.58 o                         
   0  -2   3       4008.05       3420.44       240.76 o                         
   1  -2   3        240.63        194.32        13.79 o                         
   2  -2   3       1800.94       1783.14       130.31 o                         
   3  -2   3        305.61        311.60        27.10 o                         
   4  -2   3        481.87        430.78        50.62 o                         
  -4  -1   3        391.90        401.39        62.13 o                         
  -3  -1   3        616.50        688.76        58.91 o                         
  -2  -1   3        561.67        646.19        44.96 o                         
  -1  -1   3       1101.19       1352.26        99.38 o                         
   0  -1   3       1203.23        570.56        50.77 o                         
   1  -1   3        983.37        952.53        61.99 o                         
   2  -1   3        829.87       1029.61        83.17 o                         
   3  -1   3        495.31        416.78        54.26 o                         
   4  -1   3        353.93        403.65        61.49 o                         
  -4   0   3        244.71        244.51        43.27 o                         
  -3   0   3        310.71        313.92        56.70 o                         
  -2   0   3        709.02        724.05        51.85 o                         
  -1   0   3       1897.48       2091.90       133.62 o                         
   0   0   3       2353.34       2021.97       127.42 o                         
   1   0   3       2639.76       2707.50       171.28 o                         
   2   0   3        639.11        684.48        48.76 o                         
   3   0   3        477.21        416.23        40.16 o                         
   4   0   3        289.52        328.93        52.17 o                         
   6   0   3          4.32        322.11        56.73 o                         
  -6   1   3         78.43         89.05        16.81 o                         
  -5   1   3        288.67        302.00        39.59 o                         
  -4   1   3        391.19        376.28        78.32 o                         
  -3   1   3        612.43        629.07        97.51 o                         
  -2   1   3        563.93        558.70        61.76 o                         
  -1   1   3       1100.54       1249.54       100.12 o                         
   0   1   3       1215.33        561.25        42.91 o                         
   1   1   3        982.53        980.22        73.55 o                         
   2   1   3        832.02       1106.04       104.59 o                         
   3   1   3        491.12        444.87        48.86 o                         
   4   1   3        353.09        363.77        44.78 o                         
   5   1   3        537.70        423.87        58.83 o                         
   6   1   3        112.23         79.17        15.19 o                         
  -6   2   3         92.83        140.32        25.68 o                         
  -5   2   3        282.94        237.92        87.14 o                         
  -4   2   3        325.17        296.49        32.65 o                         
  -3   2   3        572.55        566.66        60.01 o                         
  -2   2   3        935.18        903.45        94.62 o                         
  -1   2   3        157.70        187.43        21.19 o                         
   0   2   3       3996.38       3410.04       337.57 o                         
   1   2   3        238.04        185.95        16.94 o                         
   2   2   3       1792.76       1931.35       180.77 o                         
   3   2   3        302.56        330.92        32.75 o                         
   4   2   3        481.67        390.06        47.42 o                         
   5   2   3        412.76        346.26        71.07 o                         
   6   2   3        119.83        183.35        32.86 o                         
  -6   3   3         71.47         92.40        17.56 o                         
  -5   3   3        150.61        182.31        29.53 o                         
  -4   3   3         56.33         49.56         9.94 o                         
  -3   3   3        214.66        508.19        55.28 o                         
  -2   3   3       1097.59       1052.58       103.12 o                         
  -1   3   3        981.35       1043.38       137.09 o                         
   0   3   3       3275.64       3429.94       257.38 o                         
   1   3   3        600.16        538.30        91.44 o                         
   2   3   3        939.93       1045.02        93.25 o                         
   3   3   3        255.05        636.01        61.25 o                         
   4   3   3         37.96         49.53         8.70 o                         
   5   3   3        106.28        121.15        19.75 o                         
   6   3   3         45.64         49.49         9.36 o                         
  -6   4   3         39.17         55.68        11.18 o                         
  -5   4   3         88.81        108.51        26.46 o                         
  -4   4   3        182.05        222.07        25.16 o                         
  -3   4   3        502.25        474.05        48.86 o                         
  -2   4   3        512.31        571.09        75.29 o                         
  -1   4   3        586.29        612.53        62.66 o                         
   0   4   3        827.27       1136.71        95.32 o                         
   1   4   3        882.93        852.95        77.59 o                         
   2   4   3        934.29        958.07        96.55 o                         
   3   4   3        339.97        323.38        32.41 o                         
   4   4   3        118.21        158.20        20.97 o                         
   5   4   3         91.70        135.25        21.70 o                         
   6   4   3         48.90         98.51        14.31 o                         
  -6   5   3         71.84         58.92        11.33 o                         
  -5   5   3         93.56         95.91        15.16 o                         
  -4   5   3         30.42         58.66        11.15 o                         
  -3   5   3        272.84        265.19        27.44 o                         
  -2   5   3        734.17        742.50        80.85 o                         
  -1   5   3        488.97        521.34        56.40 o                         
   0   5   3       1034.63       1089.52       113.49 o                         
   1   5   3        383.26        392.96        41.32 o                         
   2   5   3        527.32        506.72        52.72 o                         
   3   5   3        260.17        514.37        45.79 o                         
   4   5   3         53.89         83.02        14.72 o                         
   5   5   3         85.39        110.21        17.84 o                         
   6   5   3         61.85         61.32        11.55 o                         
  -5   6   3        251.30        268.73        33.27 o                         
  -4   6   3         88.67         98.94        16.91 o                         
  -3   6   3        876.37        737.71        66.71 o                         
  -2   6   3        471.56        493.20        46.84 o                         
  -1   6   3        256.99        252.33        39.54 o                         
   0   6   3        286.89        360.69        42.36 o                         
   1   6   3        160.44        179.27        26.79 o                         
   2   6   3        691.53        646.90        71.69 o                         
   3   6   3        816.21        775.87        89.86 o                         
   4   6   3        111.32        100.60        15.63 o                         
   5   6   3        217.24        208.04        27.95 o                         
  -5   7   3         84.74        105.51        33.29 o                         
  -4   7   3         50.07         81.59        14.38 o                         
  -3   7   3        290.16        363.20        36.62 o                         
  -2   7   3        206.57        101.91        37.27 o                         
  -1   7   3        201.52        150.34        24.94 o                         
   0   7   3        223.30        270.10        48.19 o                         
   1   7   3        119.85        118.16        26.38 o                         
   2   7   3        190.24        441.09        65.67 o                         
   3   7   3        499.10        431.12        73.84 o                         
   4   7   3         99.66        109.74        15.37 o                         
   5   7   3        136.36        169.26        33.79 o                         
  -4   8   3        156.57        157.85        43.08 o                         
  -3   8   3        251.07        267.47        36.09 o                         
  -2   8   3         99.48        104.46        30.65 o                         
  -1   8   3         95.59        139.74        27.01 o                         
   0   8   3        216.96        285.69        84.41 o                         
   1   8   3        147.10        183.65        31.74 o                         
   2   8   3        146.91        122.20        34.57 o                         
   3   8   3        249.77        310.15        39.33 o                         
   4   8   3        214.53        196.74        31.52 o                         
  -3   9   3         72.91         54.97        16.76 o                         
  -2   9   3        120.09         82.65        24.56 o                         
  -1   9   3        119.25        153.06        26.18 o                         
   0   9   3        459.18        591.00        69.71 o                         
   1   9   3         63.93         81.08        19.94 o                         
   2   9   3        196.82        155.45        35.20 o                         
   3   9   3        144.71        124.92        32.47 o                         
  -3  10   3         45.60         68.58        18.32 o                         
  -2  10   3         92.16         79.33        17.84 o                         
  -1  10   3         33.32         48.07        18.05 o                         
   0  10   3        136.60        150.83        25.44 o                         
   1  10   3         58.81         43.89        20.86 o                         
   2  10   3        171.93        188.48        39.34 o                         
   3  10   3         26.08         26.98        10.54 o                         
  -1  11   3        188.33        158.82        37.15 o                         
   0  11   3        288.93        364.98        69.24 o                         
   1  11   3         91.52         63.17        18.12 o                         
  -3 -10   4         30.87         37.81        12.57 o                         
  -2 -10   4         89.49         76.39        12.79 o                         
  -1 -10   4         84.77        147.22        22.87 o                         
   0 -10   4        132.95        155.32        22.84 o                         
   1 -10   4        117.07        147.19        24.80 o                         
   2 -10   4        179.64        182.00        27.52 o                         
   3 -10   4         44.30         41.68        13.22 o                         
  -4  -9   4         29.80         60.99        18.02 o                         
  -3  -9   4         28.89         48.70        10.50 o                         
  -2  -9   4         61.97         58.72        11.08 o                         
  -1  -9   4        164.40        174.00        25.07 o                         
   0  -9   4        287.38        288.11        37.30 o                         
   1  -9   4         83.01         87.17        12.94 o                         
   2  -9   4         97.28        107.85        18.99 o                         
   3  -9   4         20.02         70.92        29.58 o                         
   4  -9   4         49.95         66.39        18.73 o                         
  -3  -8   4        208.98        161.50        27.33 o                         
  -2  -8   4         68.90         69.98        31.54 o                         
  -1  -8   4         59.72         88.63        13.98 o                         
   0  -8   4        156.14        235.61        29.38 o                         
   1  -8   4         91.42        114.98        16.97 o                         
   2  -8   4        148.34        147.25        36.86 o                         
   3  -8   4        255.45        189.63        35.58 o                         
   4  -8   4        172.52        145.49        28.02 o                         
  -5  -7   4         59.72         73.17        19.38 o                         
  -4  -7   4        140.70        168.43        49.60 o                         
  -3  -7   4        426.08        370.05        56.58 o                         
  -2  -7   4        102.83        129.86        21.81 o                         
  -1  -7   4        176.88        163.04        16.37 o                         
   0  -7   4        141.07        154.94        16.01 o                         
   1  -7   4         88.69        104.62        11.11 o                         
   2  -7   4        101.82        196.90        28.34 o                         
   3  -7   4        458.10        401.95        61.37 o                         
   4  -7   4        295.36        382.86        72.71 o                         
   5  -7   4        114.06        179.82        39.85 o                         
  -5  -6   4        210.28        236.12        51.72 o                         
  -4  -6   4        250.39        380.06        78.08 o                         
  -3  -6   4        551.24        618.11       121.12 o                         
  -2  -6   4        470.35        423.49        50.03 o                         
  -1  -6   4        140.35        153.07        13.90 o                         
   0  -6   4        445.34        365.22        29.85 o                         
   1  -6   4         98.34        107.90        10.35 o                         
   2  -6   4        883.67        883.21        78.75 o                         
   3  -6   4        515.61        401.96       108.31 o                         
   4  -6   4        175.83        215.30        55.26 o                         
   5  -6   4        179.34        235.89        47.16 o                         
  -5  -5   4         33.82         36.09        18.99 o                         
  -4  -5   4         33.19         56.95        28.85 o                         
  -3  -5   4        257.64        289.48        44.71 o                         
  -2  -5   4        802.74        813.45        86.69 o                         
  -1  -5   4        634.95        624.19        51.74 o                         
   0  -5   4        904.59        964.74        78.55 o                         
   1  -5   4        354.17        359.84        29.13 o                         
   2  -5   4        534.82        558.38        52.72 o                         
   3  -5   4        121.74        193.06        27.92 o                         
   4  -5   4         54.15        130.85        40.69 o                         
   5  -5   4         51.36         87.06        26.52 o                         
  -5  -4   4         33.35         36.82        19.20 o                         
  -4  -4   4        159.37        215.69        49.41 o                         
  -3  -4   4        298.33        335.85        57.75 o                         
  -2  -4   4        553.27        597.22        46.59 o                         
  -1  -4   4        456.87        482.84        37.80 o                         
   0  -4   4       1594.64       1873.39       136.61 o                         
   1  -4   4        894.50        961.13        62.65 o                         
   2  -4   4       1036.72       1381.73       172.16 o                         
   3  -4   4        181.28        217.90        24.05 o                         
   4  -4   4         85.23        142.76        41.53 o                         
   5  -4   4         17.50         81.54        26.45 o                         
  -5  -3   4         58.93         96.16        27.96 o                         
  -4  -3   4         11.79         13.28        14.69 o                         
  -3  -3   4        517.64        595.56        54.36 o                         
  -2  -3   4        620.97        629.90        42.45 o                         
  -1  -3   4       1099.94        987.31        74.58 o                         
   0  -3   4       2889.92       2983.65       208.81 o                         
   1  -3   4        531.77        576.99        37.59 o                         
   2  -3   4        349.77        386.38        33.46 o                         
   3  -3   4        289.11        339.54        34.22 o                         
   4  -3   4         20.75         42.38        20.26 o                         
   5  -3   4        125.70        218.65        45.44 o                         
  -4  -2   4        219.60        258.30        50.63 o                         
  -3  -2   4        450.99        379.40        32.86 o                         
  -2  -2   4       1153.95       1182.37       101.17 o                         
  -1  -2   4       1025.97       1083.26        79.08 o                         
   0  -2   4       5826.73       4835.32       339.74 o                         
   1  -2   4        801.61        958.83        66.36 o                         
   2  -2   4       2337.16       2253.75       163.89 o                         
   3  -2   4        233.32        204.28        21.58 o                         
   4  -2   4        302.38        318.12        38.37 o                         
  -4  -1   4        368.87        370.36        56.90 o                         
  -3  -1   4        996.78        967.23        83.31 o                         
  -2  -1   4        169.97        193.46        17.63 o                         
  -1  -1   4       3413.11       3336.13       258.04 o                         
   0  -1   4        717.99        389.48        29.00 o                         
   1  -1   4       2817.31       2874.22       181.00 o                         
   2  -1   4        275.02        276.08        25.02 o                         
   3  -1   4        834.57        833.73        78.92 o                         
   4  -1   4        642.90        726.04       100.79 o                         
  -4   0   4        276.53        273.04        58.52 o                         
  -3   0   4         93.77        102.32        43.62 o                         
  -2   0   4        797.60        835.24        65.45 o                         
  -1   0   4        275.92        289.47        18.36 o                         
   0   0   4       1222.13        968.81        62.44 o                         
   1   0   4        591.82        544.90        35.98 o                         
   2   0   4       1031.58        863.72        60.99 o                         
   3   0   4        189.71        267.50        33.06 o                         
   4   0   4        233.29        194.61        36.96 o                         
   6   0   4        123.97        141.97        26.18 o                         
  -6   1   4         49.47         51.28        10.66 o                         
  -5   1   4        269.56        255.03        32.33 o                         
  -4   1   4        368.81        328.27        71.15 o                         
  -3   1   4        990.72        884.27        95.86 o                         
  -2   1   4        173.00        190.99        21.96 o                         
  -1   1   4       3414.60       3476.53       229.11 o                         
   0   1   4        709.36        392.32        50.16 o                         
   1   1   4       2818.62       2818.39       181.07 o                         
   2   1   4        278.28        283.63        26.54 o                         
   3   1   4        828.37        851.09        89.60 o                         
   4   1   4        642.65        708.23        78.99 o                         
   5   1   4        465.84        422.41        57.45 o                         
   6   1   4         60.94         60.20        12.05 o                         
  -6   2   4        109.33        156.00        28.33 o                         
  -4   2   4        219.80        215.72        25.37 o                         
  -3   2   4        445.93        349.00        54.44 o                         
  -2   2   4       1145.09       1141.23       116.74 o                         
  -1   2   4       1021.74       1148.62        97.26 o                         
   0   2   4       5829.02       5137.78       372.88 o                         
   1   2   4        798.52        909.81        66.13 o                         
   2   2   4       2327.47       2483.98       199.43 o                         
   3   2   4        228.48        197.00        26.74 o                         
   4   2   4        302.59        293.14        36.54 o                         
   5   2   4        364.75        277.51        71.85 o                         
   6   2   4         52.94        150.48        27.21 o                         
  -6   3   4         41.30         65.06        13.05 o                         
  -5   3   4         59.82         92.35        15.68 o                         
  -4   3   4         11.68         19.52         6.08 o                         
  -3   3   4        521.50        574.86        62.15 o                         
  -2   3   4        619.52        644.13        65.77 o                         
  -1   3   4       1098.97       1194.53       127.22 o                         
   0   3   4       2880.05       2941.44       207.46 o                         
   1   3   4        530.93        597.55        42.03 o                         
   2   3   4        348.67        440.61        35.01 o                         
   3   3   4        292.83        314.63        40.58 o                         
   4   3   4         20.71         32.69         7.42 o                         
   5   3   4        126.70        153.04        23.17 o                         
   6   3   4         28.28         40.69         7.97 o                         
  -6   4   4         39.42         63.01        12.40 o                         
  -5   4   4         33.37         46.29         9.35 o                         
  -4   4   4        159.78        158.10        31.95 o                         
  -3   4   4        298.51        343.28        36.57 o                         
  -2   4   4        553.51        615.77        84.53 o                         
  -1   4   4        452.40        524.32        54.09 o                         
   0   4   4       1601.70       1890.13       187.97 o                         
   1   4   4        889.61        922.55        96.98 o                         
   2   4   4       1037.02       1110.76       126.65 o                         
   3   4   4        181.25        214.56        21.41 o                         
   4   4   4         85.68        116.07        16.88 o                         
   5   4   4         17.53         54.74        10.84 o                         
   6   4   4         36.61         82.18        41.38 o                         
  -6   5   4         60.03         61.28        11.77 o                         
  -5   5   4         33.64         50.15         9.68 o                         
  -4   5   4         33.78         80.15        20.01 o                         
  -3   5   4        257.66        310.29        34.44 o                         
  -2   5   4        800.48        795.50        86.29 o                         
  -1   5   4        637.86        613.39        67.31 o                         
   0   5   4        910.75        849.38       116.99 o                         
   1   5   4        356.76        334.78        35.05 o                         
   2   5   4        532.69        543.90        63.48 o                         
   3   5   4        121.71        245.27        25.53 o                         
   4   5   4         54.88         93.91        19.84 o                         
   5   5   4         51.04         55.27        11.04 o                         
   6   5   4         65.81         58.39        10.99 o                         
  -5   6   4        210.65        203.39        32.90 o                         
  -4   6   4        248.10        328.29        62.98 o                         
  -3   6   4        549.12        599.30        60.96 o                         
  -2   6   4        473.35        493.99        45.93 o                         
  -1   6   4        139.83        137.24        23.55 o                         
   0   6   4        442.05        398.57        45.49 o                         
   1   6   4         98.01        116.85        25.55 o                         
   2   6   4        887.00        853.67        91.70 o                         
   3   6   4        513.55        505.73        57.97 o                         
   4   6   4        173.65        197.73        40.16 o                         
   5   6   4        179.70        181.79        23.23 o                         
  -5   7   4         59.61         63.41        25.03 o                         
  -4   7   4        139.50        179.64        23.85 o                         
  -3   7   4        429.82        433.07        44.07 o                         
  -2   7   4        101.61        134.65        26.98 o                         
  -1   7   4        177.06        135.69        22.32 o                         
   0   7   4        139.37        156.61        32.58 o                         
   1   7   4         88.87         92.01        24.75 o                         
   2   7   4        100.66        156.38        47.52 o                         
   3   7   4        461.74        468.10        45.82 o                         
   4   7   4        293.94        271.14        33.62 o                         
   5   7   4        113.94        178.54        38.05 o                         
  -4   8   4        205.59        207.12        53.04 o                         
  -3   8   4        210.74        203.31        30.49 o                         
  -2   8   4         71.46        104.24        28.06 o                         
  -1   8   4         58.39        109.89        26.85 o                         
   0   8   4        156.36        149.71        37.52 o                         
   1   8   4         89.94        126.77        25.67 o                         
   2   8   4        151.18        184.25        36.38 o                         
   3   8   4        257.21        277.52        35.00 o                         
   4   8   4        173.91        166.97        36.11 o                         
  -3   9   4         28.21         47.44        15.21 o                         
  -2   9   4         61.82         36.84        17.83 o                         
  -1   9   4        164.98        214.33        31.65 o                         
   0   9   4        287.59        332.79        71.80 o                         
   1   9   4         83.52         96.55        23.28 o                         
   2   9   4         97.18         98.99        35.86 o                         
   3   9   4         19.33         72.99        23.90 o                         
  -3  10   4         30.76         21.86        12.89 o                         
  -2  10   4         88.11         81.19        27.20 o                         
  -1  10   4         84.04         96.65        28.43 o                         
   0  10   4        135.13        201.78        28.20 o                         
   1  10   4        116.37        120.09        24.84 o                         
   2  10   4        178.11        209.44        43.96 o                         
   3  10   4         44.28         29.69        12.06 o                         
  -1  11   4        153.97        110.03        27.70 o                         
   0  11   4        130.54        193.13        39.33 o                         
   1  11   4         89.09         79.51        20.22 o                         
  -3 -10   5         25.33         27.12        11.25 o                         
  -2 -10   5         70.39         67.56        10.38 o                         
  -1 -10   5        336.93        308.52        52.69 o                         
   0 -10   5        216.95        211.39        25.82 o                         
   1 -10   5        255.62        260.25        45.57 o                         
   2 -10   5        137.78        152.41        22.64 o                         
   3 -10   5         50.79         54.43        16.18 o                         
  -4  -9   5         74.94         76.40        20.01 o                         
  -3  -9   5         72.05         72.86        14.72 o                         
  -2  -9   5         41.82         58.24        11.79 o                         
  -1  -9   5        213.38        208.60        28.76 o                         
   0  -9   5        116.15        136.91        17.04 o                         
   1  -9   5        126.37        116.53        18.83 o                         
   2  -9   5         89.97        115.39        20.00 o                         
   3  -9   5         60.68         65.31        11.98 o                         
   4  -9   5        102.67        131.51        29.87 o                         
  -4  -8   5        103.81        108.92        30.73 o                         
  -3  -8   5        190.24        131.25        28.19 o                         
  -2  -8   5         47.57         61.30        25.95 o                         
  -1  -8   5        199.92        233.63        34.04 o                         
   0  -8   5        384.22        363.19        49.88 o                         
   1  -8   5        120.70        151.14        20.22 o                         
   2  -8   5         64.58        114.15        20.03 o                         
   3  -8   5        195.60        165.69        27.64 o                         
   4  -8   5         69.52         75.12        16.96 o                         
  -5  -7   5         29.03         33.12        12.78 o                         
  -4  -7   5        294.40        265.22        72.21 o                         
  -3  -7   5        477.07        494.45        97.66 o                         
  -2  -7   5        260.49        226.68        38.76 o                         
  -1  -7   5        178.95        210.01        21.11 o                         
   0  -7   5         17.52         34.35         5.92 o                         
   1  -7   5        129.97        147.67        14.52 o                         
   2  -7   5        494.69        549.30        71.91 o                         
   3  -7   5        404.56        458.35       103.03 o                         
   4  -7   5        428.23        614.04       102.74 o                         
   5  -7   5         38.46         95.46        24.87 o                         
  -5  -6   5         91.64        122.15        38.61 o                         
  -4  -6   5        599.24        513.82       106.40 o                         
  -3  -6   5        375.03        280.63        71.68 o                         
  -2  -6   5        575.48        467.86        53.79 o                         
  -1  -6   5        101.16        119.73        11.92 o                         
   0  -6   5        829.73        633.24        46.84 o                         
   1  -6   5        124.48        142.20        12.28 o                         
   2  -6   5        799.96        756.94        71.16 o                         
   3  -6   5        290.94        499.23        82.43 o                         
   4  -6   5        324.71        267.94        71.01 o                         
   5  -6   5         94.85        148.31        34.80 o                         
  -5  -5   5         27.13         31.97        18.68 o                         
  -4  -5   5        180.06        194.85        54.13 o                         
  -3  -5   5        397.87        392.72        53.23 o                         
  -2  -5   5        727.28        705.98        75.50 o                         
  -1  -5   5        324.54        365.92        32.46 o                         
   0  -5   5        777.91        622.00        56.63 o                         
   1  -5   5        161.62        222.35        21.86 o                         
   2  -5   5        934.66        831.38        74.47 o                         
   3  -5   5        189.56        182.42        25.90 o                         
   4  -5   5        165.86        184.52        52.11 o                         
   5  -5   5         41.95         61.79        22.53 o                         
  -5  -4   5         30.40         33.34        17.81 o                         
  -4  -4   5        206.11        331.37        92.69 o                         
  -3  -4   5        163.78        136.05        22.53 o                         
  -2  -4   5        452.36        421.50        34.18 o                         
  -1  -4   5        743.59        733.91        59.00 o                         
   0  -4   5       1822.61       2122.38       168.10 o                         
   1  -4   5       1143.26       1095.72        76.40 o                         
   2  -4   5        732.30        726.65        63.08 o                         
   3  -4   5        227.82        183.33        25.25 o                         
   4  -4   5        225.56        446.24        83.21 o                         
   5  -4   5         49.27         65.94        24.47 o                         
  -5  -3   5        113.95        136.01        35.55 o                         
  -4  -3   5         28.52         26.45        20.33 o                         
  -3  -3   5       1053.26       1081.42        92.42 o                         
  -2  -3   5        519.30        459.68        34.45 o                         
  -1  -3   5       1812.41       1497.30       139.24 o                         
   0  -3   5        902.73        975.91        72.12 o                         
   1  -3   5        873.05        705.06        53.68 o                         
   2  -3   5        251.92        316.92        29.57 o                         
   3  -3   5        607.93        615.12        56.58 o                         
   4  -3   5         29.67         26.35        12.89 o                         
   5  -3   5        155.24        263.24        53.03 o                         
  -4  -2   5         88.14         95.36        25.29 o                         
  -3  -2   5        320.95        367.17        32.06 o                         
  -2  -2   5       1343.13       1567.67       141.15 o                         
  -1  -2   5        576.12        489.50        41.44 o                         
   0  -2   5       2930.79       3175.03       249.45 o                         
   1  -2   5       1052.92        766.71        48.58 o                         
   2  -2   5       2119.40       2466.13       170.11 o                         
   3  -2   5        248.39        253.49        26.04 o                         
   4  -2   5         61.81        103.40        17.77 o                         
  -4  -1   5        533.95        449.16        68.61 o                         
  -3  -1   5       1058.58        984.96        83.04 o                         
  -2  -1   5        355.59        454.59        41.09 o                         
  -1  -1   5       1115.30       1192.76        85.26 o                         
   0  -1   5        353.22        136.93        38.70 o                         
   1  -1   5       1769.91       1706.33       118.75 o                         
   2  -1   5        478.63        575.83        50.81 o                         
   3  -1   5        814.56        712.69        68.19 o                         
   4  -1   5       1025.65        974.65       132.45 o                         
  -4   0   5        332.12        430.78        85.33 o                         
  -3   0   5        253.41        231.48        91.40 o                         
  -2   0   5        446.49        546.36        49.08 o                         
  -1   0   5       2706.08       2867.64       171.46 o                         
   0   0   5         34.06         89.28         7.77 o                         
   1   0   5       2347.52       2385.05       153.22 o                         
   2   0   5        872.34       1007.72        77.59 o                         
   3   0   5        364.74        378.73        44.34 o                         
   4   0   5        172.64        201.23        41.70 o                         
   6   0   5        165.33        179.85        32.50 o                         
  -6   1   5         24.95         40.10         8.90 o                         
  -5   1   5        234.31        251.91        33.09 o                         
  -4   1   5        534.49        434.12        87.13 o                         
  -3   1   5       1052.13        867.52       107.35 o                         
  -2   1   5        359.76        454.61        47.49 o                         
  -1   1   5       1118.15       1242.80        85.53 o                         
   0   1   5        360.00        171.28       104.21 o                         
   1   1   5       1773.27       1739.43       110.06 o                         
   2   1   5        482.95        542.85        44.42 o                         
   3   1   5        808.12        730.33        77.05 o                         
   4   1   5       1026.08       1030.10       106.01 o                         
   5   1   5        263.24        331.99       120.77 o                         
   6   1   5         32.02         31.70         7.30 o                         
  -6   2   5        168.66        148.58        27.12 o                         
  -5   2   5        228.94        191.54        32.25 o                         
  -4   2   5         88.25        111.05        16.68 o                         
  -3   2   5        318.09        324.54        40.46 o                         
  -2   2   5       1334.42       1280.51       141.39 o                         
  -1   2   5        573.99        520.23        41.44 o                         
   0   2   5       2918.63       3235.43       238.83 o                         
   1   2   5       1051.41        691.74        51.49 o                         
   2   2   5       2110.19       2486.05       251.38 o                         
   3   2   5        245.39        258.28        32.22 o                         
   4   2   5         61.95         89.91        14.59 o                         
   5   2   5        413.52        283.73        41.84 o                         
   6   2   5        137.84        193.94        34.43 o                         
  -6   3   5         47.45         61.90        12.61 o                         
  -5   3   5        115.48        140.74        21.07 o                         
  -4   3   5         28.28         54.21        23.52 o                         
  -3   3   5       1056.45        971.18       105.03 o                         
  -2   3   5        520.19        461.11        48.74 o                         
  -1   3   5       1814.86       1933.05       189.40 o                         
   0   3   5        904.64        963.95        77.58 o                         
   1   3   5        875.41        676.59        51.93 o                         
   2   3   5        252.93        376.84        29.71 o                         
   3   3   5        610.90        562.96        66.53 o                         
   4   3   5         29.44         42.07         8.58 o                         
   5   3   5        156.85        201.87        28.27 o                         
   6   3   5         44.47         57.97         9.82 o                         
  -6   4   5         24.49         23.12         5.95 o                         
  -5   4   5         30.12         30.31         7.65 o                         
  -4   4   5        208.60        532.02       109.16 o                         
  -3   4   5        161.76        129.86        17.40 o                         
  -2   4   5        452.64        418.30        57.38 o                         
  -1   4   5        740.11        848.02        81.63 o                         
   0   4   5       1829.01       2174.21       213.80 o                         
   1   4   5       1139.50       1120.37        87.29 o                         
   2   4   5        732.84        853.57       100.88 o                         
   3   4   5        225.56        179.29        18.92 o                         
   4   4   5        227.80        313.39       123.46 o                         
   5   4   5         48.95         54.29        10.80 o                         
   6   4   5         13.09         31.15         9.07 o                         
  -6   5   5         64.76         62.61        11.84 o                         
  -5   5   5         26.33         42.91        17.70 o                         
  -4   5   5        180.36        199.56        28.59 o                         
  -3   5   5        396.22        353.08        40.35 o                         
  -2   5   5        722.79        634.86        73.03 o                         
  -1   5   5        326.77        337.94        41.14 o                         
   0   5   5        781.64        735.77       122.48 o                         
   1   5   5        163.66        197.10        23.22 o                         
   2   5   5        929.90        800.60        87.92 o                         
   3   5   5        188.00        199.76        26.84 o                         
   4   5   5        166.43        174.32        33.49 o                         
   5   5   5         41.10         41.94         9.11 o                         
   6   5   5         72.93         62.02        11.59 o                         
  -5   6   5         92.50        131.47        26.06 o                         
  -4   6   5        600.56        505.08        58.67 o                         
  -3   6   5        374.02        352.44        65.21 o                         
  -2   6   5        581.42        533.03        49.21 o                         
  -1   6   5        101.82        138.59        21.44 o                         
   0   6   5        819.63        596.56        69.43 o                         
   1   6   5        125.20        130.77        27.63 o                         
   2   6   5        806.63        836.65       101.94 o                         
   3   6   5        289.83        301.63        41.06 o                         
   4   6   5        325.81        283.01        35.45 o                         
   5   6   5         95.72        104.01        20.50 o                         
  -5   7   5         29.16         15.91        16.31 o                         
  -4   7   5        290.49        343.91        38.94 o                         
  -3   7   5        479.42        429.24        55.98 o                         
  -2   7   5        259.03        321.05        49.40 o                         
  -1   7   5        180.99        207.04        28.16 o                         
   0   7   5         17.11         22.23        14.54 o                         
   1   7   5        131.88        151.79        34.88 o                         
   2   7   5        493.19        497.65        76.36 o                         
   3   7   5        406.72        419.10        44.97 o                         
   4   7   5        424.31        423.64        51.41 o                         
   5   7   5         38.61         80.63        22.55 o                         
  -4   8   5        106.27         60.69        30.53 o                         
  -3   8   5        189.95        166.01        26.43 o                         
  -2   8   5         48.27         82.13        26.43 o                         
  -1   8   5        197.72        322.38        90.39 o                         
   0   8   5        383.17        450.00        65.75 o                         
   1   8   5        118.56        142.53        32.22 o                         
   2   8   5         65.40        125.60        35.65 o                         
   3   8   5        195.32        175.19        28.20 o                         
   4   8   5         71.75        106.02        25.69 o                         
  -3   9   5         71.85         74.60        18.74 o                         
  -2   9   5         42.00         59.49        20.80 o                         
  -1   9   5        215.55        244.80        34.81 o                         
   0   9   5        115.66        102.13        24.80 o                         
   1   9   5        128.30         98.45        24.79 o                         
   2   9   5         90.17        139.85        40.66 o                         
   3   9   5         60.48         67.49        24.39 o                         
  -3  10   5         25.56         20.53        10.88 o                         
  -2  10   5         69.59         49.10        18.86 o                         
  -1  10   5        335.51        305.33       104.33 o                         
   0  10   5        217.15        214.06        36.64 o                         
   1  10   5        254.31        263.49        36.60 o                         
   2  10   5        136.89        155.43        36.51 o                         
   3  10   5         51.03         48.64        16.05 o                         
  -1  11   5         11.14         66.96        17.99 o                         
   0  11   5         47.71         41.58        33.68 o                         
   1  11   5         20.23         40.95        14.24 o                         
  -3 -10   6         44.75         40.04        12.87 o                         
  -2 -10   6         36.74         47.29        10.94 o                         
  -1 -10   6        351.07        381.56        57.62 o                         
   0 -10   6        134.03        127.33        15.40 o                         
   1 -10   6        256.65        274.42        42.70 o                         
   2 -10   6         46.48         83.68        14.32 o                         
   3 -10   6         58.68         62.78        17.01 o                         
  -4  -9   6         93.24         59.14        16.61 o                         
  -3  -9   6         97.12        112.73        17.90 o                         
  -2  -9   6         60.75         69.56        12.91 o                         
  -1  -9   6        218.37        293.53        42.72 o                         
   0  -9   6         50.52         95.98        14.76 o                         
   1  -9   6        153.15        191.26        33.25 o                         
   2  -9   6         96.90        127.21        20.79 o                         
   3  -9   6         97.80        100.30        16.29 o                         
   4  -9   6        121.02        156.24        34.38 o                         
  -4  -8   6        176.73        237.62        54.46 o                         
  -3  -8   6        166.71        143.86        32.36 o                         
  -2  -8   6        138.45        135.87        47.11 o                         
  -1  -8   6        625.32        675.12        82.37 o                         
   0  -8   6        274.74        262.55        33.20 o                         
   1  -8   6        305.31        351.61        44.41 o                         
   2  -8   6        164.72        196.13        56.45 o                         
   3  -8   6        156.89        142.94        50.57 o                         
   4  -8   6        108.66         88.28        16.87 o                         
  -5  -7   6         19.44         41.94        14.12 o                         
  -4  -7   6        798.64        404.47       107.63 o                         
  -3  -7   6        326.43        275.59        42.34 o                         
  -2  -7   6        312.66        274.25        55.98 o                         
  -1  -7   6        321.88        438.42        56.76 o                         
   0  -7   6         97.34         87.24        10.36 o                         
   1  -7   6        350.05        344.34        39.71 o                         
   2  -7   6        600.37        700.65       117.25 o                         
   3  -7   6        189.54        212.49        82.41 o                         
   4  -7   6        640.68        515.78       115.92 o                         
   5  -7   6         18.31         68.68        19.05 o                         
  -5  -6   6         32.44         38.79        18.97 o                         
  -4  -6   6        391.31        414.80        98.25 o                         
  -3  -6   6        273.36        249.00        76.11 o                         
  -2  -6   6        474.69        457.12        50.07 o                         
  -1  -6   6        202.98        212.79        19.00 o                         
   0  -6   6        618.66        495.78        41.10 o                         
   1  -6   6        213.06        223.09        20.32 o                         
   2  -6   6        255.45        330.22        34.76 o                         
   3  -6   6        161.65        212.35        64.19 o                         
   4  -6   6        190.77        330.71        68.22 o                         
   5  -6   6         53.42         84.74        29.91 o                         
  -5  -5   6         62.16         71.84        24.34 o                         
  -4  -5   6        719.87        681.68       127.86 o                         
  -3  -5   6        235.92        287.53        42.26 o                         
  -2  -5   6        481.14        588.93        76.29 o                         
  -1  -5   6        198.21        193.05        22.29 o                         
   0  -5   6        594.60        627.04        52.87 o                         
   1  -5   6        321.63        265.52        24.77 o                         
   2  -5   6        693.70        876.26        88.95 o                         
   3  -5   6        233.58        227.45        39.55 o                         
   4  -5   6        423.32        486.68        87.04 o                         
   5  -5   6         38.96         54.00        22.41 o                         
  -5  -4   6         34.06         30.63        18.43 o                         
  -4  -4   6        829.87        784.50       184.77 o                         
  -3  -4   6         28.78         44.57        15.79 o                         
  -2  -4   6        337.55        359.53        34.29 o                         
  -1  -4   6       1563.35       1586.85       117.42 o                         
   0  -4   6       1338.86       1391.96       104.52 o                         
   1  -4   6       1483.61       1572.71       104.22 o                         
   2  -4   6        292.98        443.88        34.07 o                         
   3  -4   6         61.05         99.84        17.39 o                         
   4  -4   6        799.71       1199.38       174.52 o                         
   5  -4   6         71.16         92.65        28.74 o                         
  -5  -3   6        220.59        244.15        50.31 o                         
  -4  -3   6        274.71        135.73        58.65 o                         
  -3  -3   6        891.57        888.38        81.11 o                         
  -2  -3   6        322.95        323.02        32.42 o                         
  -1  -3   6        902.31       1058.18        74.53 o                         
   0  -3   6        324.53        272.49        28.29 o                         
   1  -3   6        459.24        593.59        39.82 o                         
   2  -3   6        509.11        595.51        44.73 o                         
   3  -3   6        470.42        497.71        47.64 o                         
   4  -3   6        145.56        147.68        41.45 o                         
   5  -3   6        182.89        321.92        61.77 o                         
  -4  -2   6        155.24        140.76        30.12 o                         
  -3  -2   6        253.52        246.65        30.52 o                         
  -2  -2   6        769.56        780.57        68.05 o                         
  -1  -2   6       2485.01       2503.36       188.81 o                         
   0  -2   6       2817.06       2874.59       208.68 o                         
   1  -2   6       1702.39       1890.53       119.88 o                         
   2  -2   6        755.12        754.86        56.85 o                         
   3  -2   6        172.17        171.10        22.68 o                         
   4  -2   6         91.44         88.53        18.88 o                         
  -4  -1   6        396.86        395.88        74.72 o                         
  -3  -1   6        877.01        741.15        68.26 o                         
  -2  -1   6        253.01        216.20        20.27 o                         
  -1  -1   6       4878.86       4538.62       358.87 o                         
   0  -1   6       1601.47       1670.49       100.93 o                         
   1  -1   6       4584.50       4639.35       316.93 o                         
   2  -1   6        364.08        340.54        29.66 o                         
   3  -1   6        809.00        855.68        80.24 o                         
   4  -1   6        842.99        789.06       106.77 o                         
  -6   0   6        258.68        277.53        49.20 o                         
  -4   0   6        368.45        336.47        69.19 o                         
  -3   0   6        723.02        709.38        90.43 o                         
  -2   0   6        508.97        397.35        44.03 o                         
  -1   0   6        230.18        292.03        18.52 o                         
   0   0   6       2304.28       2342.38       162.83 o                         
   1   0   6        461.18        450.32        30.04 o                         
   2   0   6        863.71        600.37        54.03 o                         
   3   0   6        495.15        486.17        55.61 o                         
   4   0   6        188.98        239.10        43.05 o                         
   6   0   6        124.24        101.83        19.45 o                         
  -6   1   6         27.95         24.77         6.45 o                         
  -5   1   6        221.83        238.60        38.32 o                         
  -4   1   6        396.46        316.73        70.37 o                         
  -3   1   6        872.30        783.22        98.05 o                         
  -2   1   6        247.85        236.73        23.16 o                         
  -1   1   6       4875.54       4922.99       328.08 o                         
   0   1   6       1598.69       1700.70       108.30 o                         
   1   1   6       4583.49       4602.03       293.61 o                         
   2   1   6        358.61        366.47        29.36 o                         
   3   1   6        804.38        847.10        89.73 o                         
   4   1   6        842.46        762.73        84.56 o                         
   5   1   6        111.33        215.92        32.22 o                         
   6   1   6         52.27         45.30         9.35 o                         
  -6   2   6        168.23        169.81        30.60 o                         
  -5   2   6        129.76        119.99        18.40 o                         
  -4   2   6        156.14        131.30        20.10 o                         
  -3   2   6        251.22        252.63        29.34 o                         
  -2   2   6        765.74        756.94        78.50 o                         
  -1   2   6       2462.84       2476.27       189.89 o                         
   0   2   6       2824.69       3150.94       229.97 o                         
   1   2   6       1683.28       1819.74       112.31 o                         
   2   2   6        751.53        786.57        68.20 o                         
   3   2   6        169.89        178.69        24.24 o                         
   4   2   6         92.34        134.73        17.64 o                         
   5   2   6        278.09        247.48        36.90 o                         
   6   2   6        255.77        283.16        36.78 o                         
  -6   3   6        123.80        113.15        21.22 o                         
  -5   3   6        221.94        211.78        29.62 o                         
  -4   3   6        274.29        266.05        43.55 o                         
  -3   3   6        895.63        927.43       109.60 o                         
  -2   3   6        322.06        385.32        52.81 o                         
  -1   3   6        918.96       1111.98       200.10 o                         
   0   3   6        329.68        279.54        24.52 o                         
   1   3   6        474.36        661.28        56.80 o                         
   2   3   6        507.95        573.86        79.49 o                         
   3   3   6        474.25        456.59        55.74 o                         
   4   3   6        145.17        156.70        20.19 o                         
   5   3   6        184.16        247.73        33.85 o                         
   6   3   6        114.27        125.04        17.59 o                         
  -6   4   6         24.87         21.88         5.72 o                         
  -5   4   6         33.95         41.45         8.72 o                         
  -4   4   6        818.54       1123.30       188.36 o                         
  -3   4   6         27.87         63.79        11.12 o                         
  -2   4   6        334.19        437.08        53.39 o                         
  -1   4   6       1552.84       1678.63       198.79 o                         
   0   4   6       1343.35       1496.21       127.87 o                         
   1   4   6       1472.61       1478.54       119.13 o                         
   2   4   6        289.50        403.84        64.62 o                         
   3   4   6         60.03        100.61        17.64 o                         
   4   4   6        789.28        814.99       152.48 o                         
   5   4   6         71.02         79.20        13.18 o                         
   6   4   6         36.14         45.68         9.09 o                         
  -6   5   6         72.71         72.40        13.43 o                         
  -5   5   6         61.88         56.47        11.05 o                         
  -4   5   6        718.89        592.48        69.91 o                         
  -3   5   6        235.97        260.28        31.69 o                         
  -2   5   6        478.44        566.79        54.39 o                         
  -1   5   6        197.70        243.18        31.08 o                         
   0   5   6        593.67        524.58        76.54 o                         
   1   5   6        321.02        294.30        34.27 o                         
   2   5   6        690.80        813.58        92.00 o                         
   3   5   6        234.00        264.23        34.26 o                         
   4   5   6        422.63        340.94        64.03 o                         
   5   5   6         38.64         42.56         8.88 o                         
   6   5   6         66.31         62.30        11.60 o                         
  -5   6   6         33.34         56.16        23.98 o                         
  -4   6   6        393.17        480.23        54.40 o                         
  -3   6   6        273.12        365.66        44.99 o                         
  -2   6   6        476.74        472.36        45.64 o                         
  -1   6   6        201.04        275.77        51.73 o                         
   0   6   6        610.50        496.10        56.87 o                         
   1   6   6        211.52        207.93        37.56 o                         
   2   6   6        257.52        391.86        49.79 o                         
   3   6   6        161.47        206.43        27.10 o                         
   4   6   6        192.48        239.46        31.83 o                         
   5   6   6         54.36         62.05        18.81 o                         
  -5   7   6         19.38         26.50        19.10 o                         
  -4   7   6        797.53        596.31        62.04 o                         
  -3   7   6        326.46        260.52        34.21 o                         
  -2   7   6        310.87        310.72        44.46 o                         
  -1   7   6        320.63        495.99        63.50 o                         
   0   7   6         95.95         72.61        22.55 o                         
   1   7   6        349.06        469.23       257.13 o                         
   2   7   6        598.54        612.62        74.21 o                         
   3   7   6        189.46        221.29        25.84 o                         
   4   7   6        639.39        582.05        62.25 o                         
   5   7   6         18.26         47.45        18.19 o                         
  -4   8   6        174.15        207.32        56.33 o                         
  -3   8   6        165.81        172.09        36.48 o                         
  -2   8   6        136.57        214.67        41.19 o                         
  -1   8   6        623.72        704.19       116.22 o                         
   0   8   6        273.82        254.90        45.72 o                         
   1   8   6        303.78        364.72        58.05 o                         
   2   8   6        162.65        231.40        61.31 o                         
   3   8   6        156.14        124.14        27.04 o                         
   4   8   6        106.35         86.82        24.63 o                         
  -3   9   6         97.40         96.06        22.57 o                         
  -2   9   6         61.53         75.17        22.60 o                         
  -1   9   6        217.85        377.95        46.88 o                         
   0   9   6         49.12        112.70        23.80 o                         
   1   9   6        152.66        183.65        34.38 o                         
   2   9   6         97.68        108.44        38.20 o                         
   3   9   6         98.04         89.05        29.16 o                         
  -3  10   6         45.23         40.80        15.39 o                         
  -2  10   6         37.17         31.48        12.64 o                         
  -1  10   6        352.57        264.90        67.53 o                         
   0  10   6        131.84        111.82        23.10 o                         
   1  10   6        258.00        255.94        67.93 o                         
   2  10   6         46.93         98.38        25.91 o                         
   3  10   6         59.18         51.94        18.27 o                         
  -1  11   6        213.02        371.87        69.45 o                         
   0  11   6          2.36         12.33         7.22 o                         
   1  11   6        100.08        108.54        24.71 o                         
  -3 -10   7         58.58         70.44        16.49 o                         
  -2 -10   7         65.87         76.77        13.29 o                         
  -1 -10   7         76.73        151.41        22.67 o                         
   0 -10   7         21.32         41.90         6.20 o                         
   1 -10   7         73.50        127.31        21.37 o                         
   2 -10   7         47.38         81.46        14.02 o                         
   3 -10   7         49.01         62.01        17.00 o                         
  -4  -9   7         37.44         72.57        15.19 o                         
  -3  -9   7         77.52         75.20        11.16 o                         
  -2  -9   7         83.31         72.57        20.39 o                         
  -1  -9   7        279.01        320.33        37.23 o                         
   0  -9   7        125.76        160.06        24.72 o                         
   1  -9   7        180.58        194.93        28.22 o                         
   2  -9   7         71.46         81.24        14.63 o                         
   3  -9   7        100.98        132.85        20.69 o                         
   4  -9   7         53.09        119.59        26.92 o                         
  -4  -8   7        210.45        327.70        62.27 o                         
  -3  -8   7        198.52        180.76        28.57 o                         
  -2  -8   7        273.81        259.03        78.36 o                         
  -1  -8   7        495.85        495.06        50.36 o                         
   0  -8   7        259.21        260.93        30.42 o                         
   1  -8   7        265.59        279.20        37.44 o                         
   2  -8   7        307.83        465.98        56.95 o                         
   3  -8   7        119.10        117.30        20.61 o                         
   4  -8   7        190.40        208.00        38.75 o                         
  -5  -7   7         71.49         69.33        17.45 o                         
  -4  -7   7        157.71        170.66        48.17 o                         
  -3  -7   7        111.38         94.25        15.58 o                         
  -2  -7   7        279.03        247.63        27.88 o                         
  -1  -7   7       1124.74        874.39        79.46 o                         
   0  -7   7        170.46        180.08        18.25 o                         
   1  -7   7        872.65        796.40        68.79 o                         
   2  -7   7        566.59        607.89        91.82 o                         
   3  -7   7         74.33         67.68        29.44 o                         
   4  -7   7        185.56        434.50        82.49 o                         
   5  -7   7        141.18        173.32        35.07 o                         
  -5  -6   7         53.93         64.50        27.03 o                         
  -4  -6   7        196.38        257.44        73.09 o                         
  -3  -6   7        501.16        544.58       124.87 o                         
  -2  -6   7        586.48        657.21        70.35 o                         
  -1  -6   7        330.04        276.93        21.87 o                         
   0  -6   7        504.93        403.66        34.00 o                         
   1  -6   7        230.67        208.39        18.18 o                         
   2  -6   7        443.76        761.09        64.26 o                         
   3  -6   7        275.40        380.08        82.92 o                         
   4  -6   7         94.47        218.55        60.54 o                         
  -5  -5   7         93.00         99.84        29.41 o                         
  -4  -5   7         84.64        210.97        55.36 o                         
  -3  -5   7        213.25        208.31        33.91 o                         
  -2  -5   7        678.17        771.70        78.49 o                         
  -1  -5   7        436.61        457.88        44.72 o                         
   0  -5   7        555.75        479.94        61.08 o                         
   1  -5   7        864.45        841.35        66.11 o                         
   2  -5   7       1318.71       1469.25       140.91 o                         
   3  -5   7        358.45        303.45        51.42 o                         
   4  -5   7         90.70        232.51        61.43 o                         
   5  -5   7         54.77         68.17        23.80 o                         
  -5  -4   7         40.15         54.90        21.71 o                         
  -4  -4   7       1541.16       1272.41       264.98 o                         
  -3  -4   7         86.33         94.07        14.78 o                         
  -2  -4   7       1376.21       2234.07       195.78 o                         
  -1  -4   7       1224.87       1342.24        98.16 o                         
   0  -4   7        482.86        571.27        45.99 o                         
   1  -4   7        946.90       1004.94        69.76 o                         
   2  -4   7       2490.97       3778.02       253.60 o                         
   3  -4   7        116.66         83.92        16.61 o                         
   4  -4   7       1364.46       1669.01       264.64 o                         
   5  -4   7         78.54        155.04        37.96 o                         
  -5  -3   7        253.33        208.56        53.19 o                         
  -4  -3   7        207.36        207.46        43.05 o                         
  -3  -3   7        482.81        512.14        46.49 o                         
  -2  -3   7        272.46        374.19        42.95 o                         
  -1  -3   7       1018.57       1214.59        98.13 o                         
   0  -3   7        164.93        140.19        12.98 o                         
   1  -3   7        475.43        576.52        39.61 o                         
   2  -3   7        470.52        795.06        96.15 o                         
   3  -3   7        310.23        323.25        33.15 o                         
   4  -3   7        129.19        133.76        22.90 o                         
   5  -3   7        249.39        337.06        71.81 o                         
  -4  -2   7        168.58        179.03        40.88 o                         
  -3  -2   7        458.55        428.16        46.35 o                         
  -2  -2   7       1280.62       1928.69       155.22 o                         
  -1  -2   7       1537.35       1459.91       112.86 o                         
   0  -2   7       1361.35       1573.78       112.81 o                         
   1  -2   7       1448.45       1380.53        85.73 o                         
   2  -2   7        887.74       1956.57       181.57 o                         
   3  -2   7        344.96        315.89        46.97 o                         
   4  -2   7        228.74        244.95        38.84 o                         
  -4  -1   7        269.85        237.93        56.43 o                         
  -3  -1   7        476.62        364.54        33.99 o                         
  -2  -1   7        304.48        330.79        25.59 o                         
  -1  -1   7       4471.20       4714.89       354.73 o                         
   0  -1   7        279.27        271.98        23.97 o                         
   1  -1   7       3755.47       3968.54       296.67 o                         
   2  -1   7        354.33        406.78        42.19 o                         
   3  -1   7        562.47        519.79        59.80 o                         
   4  -1   7        506.33        568.89        77.04 o                         
  -6   0   7        121.29        158.58        28.71 o                         
  -4   0   7        350.96        227.09        34.46 o                         
  -3   0   7       1319.64       1287.55       130.73 o                         
  -2   0   7        210.00        244.57        22.11 o                         
  -1   0   7        787.97        894.25        51.01 o                         
   0   0   7        158.99        219.67        19.28 o                         
   1   0   7       1011.91       1091.19        70.80 o                         
   2   0   7        401.64        439.53        36.55 o                         
   3   0   7        818.29        796.22        85.11 o                         
   4   0   7        280.00        236.58        41.49 o                         
   5   0   7        110.36        110.77        21.19 o                         
   6   0   7         56.85         41.24         9.35 o                         
  -6   1   7         33.30         28.03         7.14 o                         
  -5   1   7        341.40        298.15        47.60 o                         
  -4   1   7        268.79        272.89        29.40 o                         
  -3   1   7        474.50        317.39       131.76 o                         
  -2   1   7        306.41        385.20        46.14 o                         
  -1   1   7       4446.53       4661.85       299.88 o                         
   0   1   7        284.45        284.82        19.54 o                         
   1   1   7       3735.74       3881.26       250.43 o                         
   2   1   7        356.30        375.51        65.51 o                         
   3   1   7        560.31        516.94        57.28 o                         
   4   1   7        505.46        478.32        75.62 o                         
   5   1   7        392.33        241.26        60.94 o                         
   6   1   7         48.38         57.87        11.47 o                         
  -6   2   7        162.63        170.46        30.73 o                         
  -5   2   7        107.99        135.09        20.98 o                         
  -4   2   7        169.09        247.91        25.78 o                         
  -3   2   7        454.66        413.03        47.45 o                         
  -2   2   7       1270.85       2081.52       173.62 o                         
  -1   2   7       1522.92       1467.59       112.97 o                         
   0   2   7       1361.54       1628.55       124.55 o                         
   1   2   7       1435.34       1306.08       109.64 o                         
   2   2   7        878.39       2305.89       205.93 o                         
   3   2   7        341.19        312.96        45.54 o                         
   4   2   7        229.48        282.51        33.18 o                         
   5   2   7        201.69        202.61        31.74 o                         
   6   2   7        334.17        334.05        43.52 o                         
  -6   3   7        197.18        207.59        37.22 o                         
  -5   3   7        253.50        269.00        33.18 o                         
  -4   3   7        206.50        269.64        31.64 o                         
  -3   3   7        484.45        462.97        52.03 o                         
  -2   3   7        264.25        419.92       130.92 o                         
  -1   3   7       1024.58       1278.18       128.92 o                         
   0   3   7        161.44        142.12        16.33 o                         
   1   3   7        480.74        557.81        42.41 o                         
   2   3   7        461.43        760.25       156.66 o                         
   3   3   7        311.88        288.20        38.45 o                         
   4   3   7        128.38        164.60        23.22 o                         
   5   3   7        249.33        353.89        65.14 o                         
   6   3   7        161.88        181.16        25.35 o                         
  -6   4   7         49.07         38.69         8.35 o                         
  -5   4   7         40.18         50.69        10.59 o                         
  -4   4   7       1536.69       1558.50       151.65 o                         
  -3   4   7         85.89         82.48        13.56 o                         
  -2   4   7       1362.73       2215.28       301.78 o                         
  -1   4   7       1223.94       1224.59       167.15 o                         
   0   4   7        486.21        586.03        55.75 o                         
   1   4   7        945.59        963.31        72.45 o                         
   2   4   7       2476.43       3849.11      1322.62 o                         
   3   4   7        116.31         89.29        14.55 o                         
   4   4   7       1360.25       1330.77       146.40 o                         
   5   4   7         78.61        104.57        17.54 o                         
   6   4   7         74.68         68.19        10.78 o                         
  -6   5   7         78.98        101.15        18.22 o                         
  -5   5   7         93.42         94.33        15.41 o                         
  -4   5   7         84.04        222.42        71.71 o                         
  -3   5   7        213.47        206.04        25.25 o                         
  -2   5   7        677.48        669.97        65.24 o                         
  -1   5   7        436.20        449.76        50.31 o                         
   0   5   7        555.15        519.23        56.23 o                         
   1   5   7        864.01        726.02        83.45 o                         
   2   5   7       1317.87       1304.94       141.86 o                         
   3   5   7        358.89        383.57        44.34 o                         
   4   5   7         90.16        209.22        29.07 o                         
   5   5   7         55.14         57.89        10.40 o                         
   6   5   7         49.14         69.69        10.62 o                         
  -5   6   7         54.64         53.42        10.92 o                         
  -4   6   7        195.54        387.03        61.52 o                         
  -3   6   7        501.06        627.50        70.67 o                         
  -2   6   7        586.92        680.92        63.01 o                         
  -1   6   7        327.93        260.69        34.54 o                         
   0   6   7        497.96        399.17        47.28 o                         
   1   6   7        228.95        197.01        36.46 o                         
   2   6   7        444.03        582.81        89.05 o                         
   3   6   7        275.22        312.01        38.96 o                         
   4   6   7         93.79        203.84        26.96 o                         
   5   6   7         46.88         58.29        10.53 o                         
  -5   7   7         71.66         38.19        22.77 o                         
  -4   7   7        158.42        195.78        47.40 o                         
  -3   7   7        111.17         93.37        18.30 o                         
  -2   7   7        280.93        118.73        28.72 o                         
  -1   7   7       1126.18        733.47        68.85 o                         
   0   7   7        168.89        163.58        35.44 o                         
   1   7   7        874.50        796.44       172.13 o                         
   2   7   7        568.77        809.08       140.80 o                         
   3   7   7         74.10         97.79        16.31 o                         
   4   7   7        186.20        325.70        46.93 o                         
   5   7   7        141.38        123.47        31.58 o                         
  -4   8   7        209.11        176.61        55.54 o                         
  -3   8   7        196.78        191.81        39.04 o                         
  -2   8   7        271.08        541.02       158.17 o                         
  -1   8   7        496.45        362.10        79.68 o                         
   0   8   7        259.22        204.47        62.09 o                         
   1   8   7        266.07        321.32        53.64 o                         
   2   8   7        304.82        275.88        87.08 o                         
   3   8   7        117.46        133.11        32.64 o                         
   4   8   7        189.15        229.04        46.13 o                         
  -4   9   7         37.26          1.36        17.15 o                         
  -3   9   7         77.27         43.54        16.69 o                         
  -2   9   7         85.20         63.45        21.20 o                         
  -1   9   7        280.66        292.36        53.14 o                         
   0   9   7        124.59        230.37        34.49 o                         
   1   9   7        182.05        262.26        40.62 o                         
   2   9   7         73.35         63.22        30.09 o                         
   3   9   7        100.69        100.42        30.51 o                         
  -3  10   7         58.81         32.17        15.41 o                         
  -2  10   7         66.27         90.13        19.43 o                         
  -1  10   7         77.43        104.31        46.36 o                         
   0  10   7         20.07         26.34        11.23 o                         
   1  10   7         74.12        107.72        32.18 o                         
   2  10   7         47.73         83.76        24.41 o                         
   3  10   7         49.26         53.59        14.75 o                         
  -1  11   7        209.34        262.31        51.07 o                         
   0  11   7         28.40         38.12        10.55 o                         
   1  11   7        101.59        115.70        25.67 o                         
  -2 -10   8        220.11        201.43        26.86 o                         
  -1 -10   8         74.80        124.92        24.41 o                         
   0 -10   8         10.89         13.13         3.45 o                         
   1 -10   8         50.17        102.24        17.07 o                         
   2 -10   8        325.14        321.73        39.94 o                         
  -4  -9   8        146.76         91.62        23.48 o                         
  -3  -9   8         49.97         48.49         8.48 o                         
  -2  -9   8         98.51         68.85        27.52 o                         
  -1  -9   8        108.34        155.55        23.75 o                         
   0  -9   8        122.27        166.64        22.76 o                         
   1  -9   8        116.03        116.58        16.88 o                         
   2  -9   8         79.60         73.38        14.33 o                         
   3  -9   8         93.64        101.83        18.94 o                         
  -4  -8   8        226.62        269.40        59.77 o                         
  -3  -8   8        257.71        235.88        54.15 o                         
  -2  -8   8        477.31        465.14       106.39 o                         
  -1  -8   8         85.64        179.14        23.13 o                         
   0  -8   8        305.21        329.86        39.43 o                         
   1  -8   8        137.87        214.69        28.48 o                         
   2  -8   8        572.99        748.01        92.85 o                         
   3  -8   8        122.86        139.94        34.20 o                         
   4  -8   8        240.39        230.49        34.97 o                         
  -5  -7   8         32.99         36.70        14.97 o                         
  -4  -7   8        120.73        218.48        53.81 o                         
  -3  -7   8         23.05         39.45         9.02 o                         
  -2  -7   8         39.11         59.33        12.55 o                         
  -1  -7   8       1081.77       1154.25       111.91 o                         
   0  -7   8        215.80        209.11        20.56 o                         
   1  -7   8        874.90        857.22        72.39 o                         
   2  -7   8         82.86        142.20        33.01 o                         
   3  -7   8         34.77         38.54        20.14 o                         
   4  -7   8         83.32        151.08        51.82 o                         
   5  -7   8         64.32        124.09        29.99 o                         
  -4  -6   8        618.28        451.73       102.25 o                         
  -3  -6   8        643.06        659.45       134.84 o                         
  -2  -6   8        885.74        844.28        88.34 o                         
  -1  -6   8        215.21        173.32        17.31 o                         
   0  -6   8        245.90        227.65        21.83 o                         
   1  -6   8        171.66        152.10        13.90 o                         
   2  -6   8       1274.00       1342.13       118.47 o                         
   3  -6   8        318.58        453.87       122.68 o                         
   4  -6   8        295.15        378.47        77.66 o                         
   5  -6   8         53.01         85.78        29.62 o                         
  -5  -5   8        129.20        120.54        33.60 o                         
  -4  -5   8        566.11        417.70       112.36 o                         
  -3  -5   8        299.10        268.28        38.25 o                         
  -2  -5   8        225.93        253.80        44.02 o                         
  -1  -5   8        627.84        575.66        51.79 o                         
   0  -5   8        361.30        392.71        38.83 o                         
   1  -5   8       1252.99       1161.57       104.45 o                         
   2  -5   8        381.43        331.51        41.12 o                         
   3  -5   8        501.72        496.30        74.68 o                         
   4  -5   8        317.32        277.02        70.67 o                         
   5  -5   8        103.42        126.00        34.38 o                         
  -5  -4   8         36.65         36.09        20.61 o                         
  -4  -4   8       2407.53       2090.79       377.39 o                         
  -3  -4   8         85.43        120.01        19.02 o                         
  -2  -4   8       3508.11       3318.64       279.82 o                         
  -1  -4   8        212.20        294.94        31.85 o                         
   0  -4   8        166.50        144.64        15.06 o                         
   1  -4   8        288.46        305.41        24.47 o                         
   2  -4   8       7218.65       7213.75       493.87 o                         
   3  -4   8        122.69        145.28        25.40 o                         
   4  -4   8       1853.96       2030.65       309.34 o                         
   5  -4   8         56.52         91.12        29.52 o                         
  -5  -3   8        501.18        462.40        93.82 o                         
  -4  -3   8        549.26        420.76        73.79 o                         
  -3  -3   8        183.81        174.58        20.00 o                         
  -2  -3   8       2018.42       2043.03       174.93 o                         
  -1  -3   8       6348.50       7135.18       560.71 o                         
   0  -3   8        232.46        240.09        21.09 o                         
   1  -3   8       2948.09       3316.86       215.46 o                         
   2  -3   8       4238.84       4367.54       285.33 o                         
   3  -3   8        202.93        195.34        28.26 o                         
   4  -3   8        359.08        313.69        52.75 o                         
   5  -3   8        838.54       1387.86       183.79 o                         
  -4  -2   8       1071.31        626.85       128.00 o                         
  -3  -2   8        321.03        267.24        30.79 o                         
  -2  -2   8       5994.28       5513.63       380.11 o                         
  -1  -2   8       9431.48      10996.53       836.12 o                         
   0  -2   8       2207.87       2079.42       136.98 o                         
   1  -2   8       5226.89       5824.34       406.48 o                         
   2  -2   8      11498.45      11275.71       739.94 o                         
   3  -2   8        196.42        178.19        33.33 o                         
   4  -2   8        732.36        591.91        90.13 o                         
  -4  -1   8        277.73        210.48        33.40 o                         
  -3  -1   8        459.36        406.98        39.05 o                         
  -2  -1   8       1340.10       1132.28        75.99 o                         
   0  -1   8       2441.24       2357.02       171.60 o                         
   2  -1   8       1994.13       1881.53       162.39 o                         
   3  -1   8        585.56        566.27        63.53 o                         
   4  -1   8        236.08        251.63        44.89 o                         
  -6   0   8         25.89         58.94        11.90 o                         
  -4   0   8        154.49        193.97        29.65 o                         
  -3   0   8       1551.39       1834.15       248.51 o                         
  -2   0   8        239.36        229.96        21.08 o                         
   0   0   8        575.94        546.18        40.31 o                         
   1   0   8      16417.09      16669.70      1403.85 o                         
   2   0   8        170.43        206.20        19.20 o                         
   3   0   8        766.02        844.83        92.13 o                         
   4   0   8        178.50        255.45        43.21 o                         
   5   0   8        331.90        545.51        94.85 o                         
   6   0   8         17.93         28.97         7.28 o                         
  -6   1   8         31.11         35.14         8.28 o                         
  -5   1   8       1017.92        839.33       239.04 o                         
  -4   1   8        277.01        222.48        25.87 o                         
  -3   1   8        457.95        373.74        44.27 o                         
  -2   1   8       1329.22       1204.55        82.99 o                         
   0   1   8       2441.91       2627.42       172.76 o                         
   2   1   8       1982.46       1896.76       132.13 o                         
   3   1   8        583.98        568.57        69.24 o                         
   4   1   8        235.51        246.63        31.21 o                         
   5   1   8       1897.16        804.26       157.19 o                         
   6   1   8         65.95         85.37        16.02 o                         
  -6   2   8        158.23        143.56        26.22 o                         
  -5   2   8         69.89        130.49        20.02 o                         
  -4   2   8       1071.80        705.50        70.04 o                         
  -3   2   8        317.40        255.91        30.68 o                         
  -2   2   8       5989.19       5553.05       467.45 o                         
  -1   2   8       9459.59      11099.25      1082.75 o                         
   0   2   8       2216.88       2156.37       163.19 o                         
   1   2   8       5251.70       5922.71       376.92 o                         
   2   2   8      11494.08      10093.36       810.08 o                         
   3   2   8        193.06        214.29        26.57 o                         
   4   2   8        732.95        578.89        64.65 o                         
   5   2   8         53.69        166.46        37.79 o                         
   6   2   8        307.60        277.17        37.03 o                         
  -6   3   8        267.17        277.63        49.11 o                         
  -5   3   8        499.31        498.41        56.66 o                         
  -4   3   8        552.16        493.70        43.66 o                         
  -3   3   8        186.24        162.39        22.81 o                         
  -2   3   8       2029.07       1493.76       188.91 o                         
  -1   3   8       6343.60       7834.62       729.23 o                         
   0   3   8        231.59        244.55        22.54 o                         
   1   3   8       2943.85       3336.99       255.74 o                         
   2   3   8       4250.43       3856.39       346.28 o                         
   3   3   8        205.38        218.38        24.09 o                         
   4   3   8        361.60        371.91        36.48 o                         
   5   3   8        836.24        832.67       208.70 o                         
   6   3   8        198.15        194.70        26.54 o                         
  -6   4   8         79.48         61.30        12.02 o                         
  -5   4   8         36.61         41.60         8.72 o                         
  -4   4   8       2422.88       2145.25       217.84 o                         
  -3   4   8         86.10        102.23        15.45 o                         
  -2   4   8       3558.79       3175.24       391.90 o                         
  -1   4   8        211.92        294.30        39.76 o                         
   0   4   8        168.57        144.43        16.14 o                         
   1   4   8        288.08        293.37        33.67 o                         
   2   4   8       7274.92       6907.12      1300.78 o                         
   3   4   8        123.54        152.41        24.28 o                         
   4   4   8       1867.46       1569.29       172.39 o                         
   5   4   8         56.49         68.30        13.72 o                         
   6   4   8         89.57         81.41        13.96 o                         
  -6   5   8         94.96        100.45        18.38 o                         
  -5   5   8        129.63        116.33        21.18 o                         
  -4   5   8        568.10        616.36        88.92 o                         
  -3   5   8        302.37        305.88        31.56 o                         
  -2   5   8        232.92        247.89        26.94 o                         
  -1   5   8        624.56        584.66        62.83 o                         
   0   5   8        362.06        368.88        44.38 o                         
   1   5   8       1249.53       1178.51       111.35 o                         
   2   5   8        389.10        359.91        41.00 o                         
   3   5   8        504.94        570.79        63.10 o                         
   4   5   8        318.92        303.40        65.84 o                         
   5   5   8        103.71         93.05        16.65 o                         
   6   5   8         70.02         88.49        21.22 o                         
  -5   6   8         75.31         74.40        13.83 o                         
  -4   6   8        619.06        499.73        57.05 o                         
  -3   6   8        642.09        653.66        74.00 o                         
  -2   6   8        885.73        866.38        79.06 o                         
  -1   6   8        214.64        164.06        24.62 o                         
   0   6   8        243.44        181.39        29.40 o                         
   1   6   8        171.10        123.69        28.20 o                         
   2   6   8       1273.58       1319.05       167.91 o                         
   3   6   8        317.69        304.60        54.76 o                         
   4   6   8        295.95        293.02        37.27 o                         
   5   6   8         53.69         70.62        13.37 o                         
  -5   7   8         33.15         31.68        20.31 o                         
  -4   7   8        120.67        209.74        33.22 o                         
  -3   7   8         23.52         36.78         7.81 o                         
  -2   7   8         37.66         60.46        18.44 o                         
  -1   7   8       1097.18       1157.39       184.67 o                         
   0   7   8        215.22        191.35        28.95 o                         
   1   7   8        889.26        744.57       108.76 o                         
   2   7   8         81.24        104.65        39.14 o                         
   3   7   8         35.20         37.61         8.36 o                         
   4   7   8         83.35        159.76        22.90 o                         
   5   7   8         64.52        136.62        29.03 o                         
  -4   8   8        226.78        214.25        57.40 o                         
  -3   8   8        257.01        174.08        39.14 o                         
  -2   8   8        477.52        526.36        79.17 o                         
  -1   8   8         86.67        165.23        38.72 o                         
   0   8   8        306.13        313.29       112.53 o                         
   1   8   8        138.81        271.93       111.70 o                         
   2   8   8        573.30        535.84       139.22 o                         
   3   8   8        122.22         95.04        24.80 o                         
   4   8   8        240.51        270.90        49.92 o                         
  -3   9   8         49.58         35.11        13.97 o                         
  -2   9   8         98.98         85.66        23.81 o                         
  -1   9   8        106.17        197.05        30.79 o                         
   0   9   8        121.29        153.14        31.56 o                         
   1   9   8        114.04        120.61        27.13 o                         
   2   9   8         79.87         78.67        30.27 o                         
   3   9   8         93.21        121.95        30.22 o                         
  -2  10   8        220.87        198.07        32.29 o                         
  -1  10   8         73.63        142.43        35.90 o                         
   0  10   8         11.46         10.58         6.62 o                         
   1  10   8         49.11         73.40        17.64 o                         
   2  10   8        325.81        288.62        60.88 o                         
  -1  11   8        245.03        210.34        41.63 o                         
   0  11   8        110.06         93.18        21.76 o                         
   1  11   8        125.42        132.78        29.54 o                         
  -2 -10   9        145.03        140.73        20.73 o                         
  -1 -10   9        180.41        255.07        42.83 o                         
   0 -10   9         27.92         30.49         5.22 o                         
   1 -10   9        160.95        180.96        29.74 o                         
   2 -10   9        248.80        307.46        41.95 o                         
  -3  -9   9         71.19         65.56        10.77 o                         
  -2  -9   9         68.96         59.99        10.78 o                         
  -1  -9   9        144.27        234.55        34.98 o                         
   0  -9   9         66.76         81.67        11.63 o                         
   1  -9   9         90.70        127.71        24.60 o                         
   2  -9   9         53.14         77.32        14.04 o                         
   3  -9   9        125.74        120.24        17.78 o                         
  -4  -8   9        100.14         97.33        28.50 o                         
  -3  -8   9        181.86        210.46        25.81 o                         
  -2  -8   9        342.74        392.14       113.93 o                         
  -1  -8   9        259.17        269.28        37.17 o                         
   0  -8   9        356.88        367.87        47.13 o                         
   1  -8   9        278.99        341.98        38.35 o                         
   2  -8   9        306.99        469.57        75.59 o                         
   3  -8   9         94.90        111.75        19.23 o                         
   4  -8   9        132.43        201.54        84.93 o                         
  -5  -7   9         44.77         54.33        18.06 o                         
  -4  -7   9        191.95        230.86        54.42 o                         
  -3  -7   9         63.79         73.17        14.06 o                         
  -2  -7   9         95.76        103.38        18.55 o                         
  -1  -7   9       1406.58       1106.16       117.17 o                         
   0  -7   9        235.51        230.74        21.14 o                         
   1  -7   9        802.38        713.92        64.52 o                         
   2  -7   9        145.02        179.92        23.66 o                         
   3  -7   9         58.97         60.53        11.31 o                         
   4  -7   9        170.31        197.23        55.02 o                         
   5  -7   9         92.35        150.85        33.67 o                         
  -5  -6   9        108.32         91.48        25.73 o                         
  -4  -6   9        122.27        159.14        51.93 o                         
  -3  -6   9        579.37        533.38       105.26 o                         
  -2  -6   9        414.90        586.91        66.41 o                         
  -1  -6   9        325.83        256.39        25.44 o                         
   0  -6   9        183.35        159.63        22.54 o                         
   1  -6   9        420.87        409.76        30.73 o                         
   2  -6   9        413.01       1043.04        83.15 o                         
   3  -6   9        295.64        291.39        41.84 o                         
   4  -6   9         74.97        195.05        54.76 o                         
   5  -6   9         79.29         80.12        26.08 o                         
  -5  -5   9        134.61        122.31        33.78 o                         
  -4  -5   9        541.76        459.57       101.00 o                         
  -3  -5   9        448.68        437.66        51.87 o                         
  -2  -5   9        401.63        372.93        43.61 o                         
  -1  -5   9        686.41        647.27        72.84 o                         
   0  -5   9        280.37        281.86        30.80 o                         
   1  -5   9       1094.73       1333.27       127.34 o                         
   2  -5   9        699.55        659.80        66.93 o                         
   3  -5   9        587.64        571.23        83.65 o                         
   4  -5   9        377.28        582.75       105.23 o                         
   5  -5   9         63.69        109.32        32.20 o                         
  -5  -4   9         44.21         30.51        20.80 o                         
  -4  -4   9       1535.88       1367.74       209.48 o                         
  -3  -4   9        125.22        126.31        16.91 o                         
  -2  -4   9       2363.08       3103.59       298.24 o                         
  -1  -4   9        100.34         97.37        12.49 o                         
   0  -4   9         57.96         56.91         9.57 o                         
   1  -4   9        167.98        190.19        16.52 o                         
   2  -4   9       4839.76       6137.35       462.15 o                         
   3  -4   9        187.15        190.58        42.67 o                         
   4  -4   9       1176.18       1789.01       266.97 o                         
   5  -4   9         69.30         67.50        27.75 o                         
  -5  -3   9        145.91        468.83        77.57 o                         
  -4  -3   9        561.26        407.63        63.33 o                         
  -3  -3   9        129.53        151.51        15.90 o                         
  -2  -3   9        503.19        742.31        92.48 o                         
  -1  -3   9        398.23        454.35        40.02 o                         
   0  -3   9        759.80        655.95        51.79 o                         
   1  -3   9        188.29        277.85        20.43 o                         
   2  -3   9       1047.08       1759.08       112.13 o                         
   3  -3   9        250.96        247.69        45.94 o                         
   4  -3   9        553.36        466.26        89.44 o                         
   5  -3   9        239.53       1166.00       179.10 o                         
  -4  -2   9        349.03        412.01       101.30 o                         
  -3  -2   9        187.61        184.41        23.11 o                         
  -2  -2   9       2331.01       4045.63       336.89 o                         
  -1  -2   9       1545.63       1483.08       126.81 o                         
   0  -2   9       1354.33       1420.74       100.51 o                         
   1  -2   9       2317.07       2157.17       141.78 o                         
   2  -2   9       3230.89       7057.98       516.59 o                         
   3  -2   9        179.00        163.13        23.30 o                         
   4  -2   9        312.17        337.68        42.01 o                         
  -4  -1   9        495.40        410.31        57.93 o                         
  -3  -1   9        288.00        236.53        26.77 o                         
  -2  -1   9        390.09        494.81        37.10 o                         
  -1  -1   9       4927.29       4260.16       329.89 o                         
   0  -1   9        733.04        599.22        60.18 o                         
   1  -1   9       3255.48       2997.69       225.11 o                         
   2  -1   9        383.76        721.92        64.87 o                         
   3  -1   9        292.57        301.71        36.39 o                         
   4  -1   9        379.63        357.02        59.14 o                         
  -6   0   9         32.39         25.55         6.46 o                         
  -4   0   9        116.17        110.89        30.36 o                         
  -3   0   9       1465.69       1548.89       157.71 o                         
  -2   0   9        195.48        138.24        14.41 o                         
  -1   0   9       2126.36       2506.35       161.76 o                         
   0   0   9         11.83         20.11         5.14 o                         
   1   0   9       1525.52       1891.85       132.66 o                         
   2   0   9        320.00        169.78        19.88 o                         
   3   0   9        723.30        672.03        74.97 o                         
   4   0   9        122.76        127.41        27.60 o                         
   6   0   9         47.48         57.52        11.49 o                         
  -6   1   9         55.61         39.87         9.14 o                         
  -5   1   9        383.41        794.69       380.22 o                         
  -4   1   9        495.33        407.15        43.54 o                         
  -3   1   9        286.23        255.54        29.05 o                         
  -2   1   9        392.60        489.87        37.05 o                         
  -1   1   9       4949.88       4414.97       280.30 o                         
   0   1   9        730.08        673.74        46.27 o                         
   1   1   9       3277.22       2904.76       189.84 o                         
   2   1   9        386.11        725.85        62.92 o                         
   3   1   9        290.76        260.41        38.92 o                         
   4   1   9        379.70        353.19        42.85 o                         
   5   1   9        647.40        782.33       135.29 o                         
   6   1   9        115.67        133.55        24.06 o                         
  -6   2   9        162.82        165.01        29.99 o                         
  -5   2   9        107.10        158.79        27.31 o                         
  -4   2   9        347.47        538.87        51.41 o                         
  -3   2   9        185.68        172.13        21.72 o                         
  -2   2   9       2314.05       3905.42       337.05 o                         
  -1   2   9       1533.96       1451.31       104.02 o                         
   0   2   9       1352.16       1428.74       111.66 o                         
   1   2   9       2304.40       2279.71       142.35 o                         
   2   2   9       3213.40       7144.58       945.01 o                         
   3   2   9        177.37        169.77        23.73 o                         
   4   2   9        311.01        314.02        39.53 o                         
   5   2   9         66.57        209.03        31.01 o                         
   6   2   9        233.19        228.03        32.10 o                         
  -6   3   9        228.04        277.60        49.20 o                         
  -5   3   9        146.07        370.17        57.24 o                         
  -4   3   9        564.07        469.04        47.84 o                         
  -3   3   9        129.84        111.81        24.03 o                         
  -2   3   9        501.71        757.20       177.96 o                         
  -1   3   9        398.99        501.96        46.95 o                         
   0   3   9        750.05        756.88        58.77 o                         
   1   3   9        188.95        249.69        23.98 o                         
   2   3   9       1045.60       1777.97       792.76 o                         
   3   3   9        251.38        262.26        26.64 o                         
   4   3   9        555.86        463.51        56.68 o                         
   5   3   9        239.52        860.70       158.14 o                         
   6   3   9        158.55        169.75        28.55 o                         
  -6   4   9         88.51         88.93        16.69 o                         
  -5   4   9         43.41         29.06         8.25 o                         
  -4   4   9       1534.09        948.73       145.84 o                         
  -3   4   9        126.65        125.82        17.16 o                         
  -2   4   9       2377.88       2807.24       363.51 o                         
  -1   4   9        100.35        111.43        20.75 o                         
   0   4   9         58.50        109.77        15.39 o                         
   1   4   9        168.11        186.49        24.50 o                         
   2   4   9       4856.33       5877.65       730.67 o                         
   3   4   9        188.66        198.51        25.87 o                         
   4   4   9       1174.24       1300.76       145.42 o                         
   5   4   9         68.42         47.45        10.71 o                         
   6   4   9         70.93         73.88        11.80 o                         
  -5   5   9        135.82        129.91        21.76 o                         
  -4   5   9        538.90        483.76       103.36 o                         
  -3   5   9        450.72        428.28        40.15 o                         
  -2   5   9        404.61        335.26        36.23 o                         
  -1   5   9        687.37        705.48        72.26 o                         
   0   5   9        282.58        278.25        33.95 o                         
   1   5   9       1095.61       1093.40       104.56 o                         
   2   5   9        702.67        556.21        64.79 o                         
   3   5   9        589.49        638.08        62.55 o                         
   4   5   9        374.32        314.15        42.12 o                         
   5   5   9         64.75         96.45        16.58 o                         
   6   5   9         64.97        106.29        23.99 o                         
  -5   6   9        108.78         84.07        19.04 o                         
  -4   6   9        124.31        275.11        68.99 o                         
  -3   6   9        579.60        510.62        89.97 o                         
  -2   6   9        418.27        668.56        59.81 o                         
  -1   6   9        324.20        296.47        35.14 o                         
   0   6   9        182.57        133.80        24.13 o                         
   1   6   9        418.99        318.45        56.77 o                         
   2   6   9        416.49        759.03       127.53 o                         
   3   6   9        295.81        262.63        46.13 o                         
   4   6   9         76.95        145.02        24.60 o                         
   5   6   9         79.75         74.97        13.11 o                         
  -5   7   9         45.61         51.78        23.14 o                         
  -4   7   9        191.42        214.81        33.85 o                         
  -3   7   9         65.24         73.53        12.25 o                         
  -2   7   9         95.18        103.86        23.80 o                         
  -1   7   9       1410.78       1242.39       110.37 o                         
   0   7   9        237.29        171.50        29.28 o                         
   1   7   9        806.63        711.68       144.19 o                         
   2   7   9        144.43        109.64        26.46 o                         
   3   7   9         60.37         42.92         9.80 o                         
   4   7   9        169.83        165.29        28.20 o                         
   5   7   9         93.30         96.17        26.66 o                         
  -4   8   9         99.69         62.12        29.22 o                         
  -3   8   9        181.76        113.44        32.27 o                         
  -2   8   9        340.95        380.75        64.24 o                         
  -1   8   9        260.20        336.07        87.58 o                         
   0   8   9        357.48        405.04        96.29 o                         
   1   8   9        280.07        252.61        51.45 o                         
   2   8   9        305.12        507.20       115.13 o                         
   3   8   9         94.83        118.62        25.74 o                         
   4   8   9        131.98        190.92        39.68 o                         
  -3   9   9         70.43         55.81        16.97 o                         
  -2   9   9         69.84         44.52        19.77 o                         
  -1   9   9        147.00        340.89        97.37 o                         
   0   9   9         66.41         75.32        22.26 o                         
   1   9   9         93.13        128.78        43.53 o                         
   2   9   9         53.89         73.22        29.22 o                         
   3   9   9        124.96        101.19        31.42 o                         
  -2  10   9        145.05         95.93        31.57 o                         
  -1  10   9        180.42        229.88        44.13 o                         
   0  10   9         29.28         22.44         9.24 o                         
   1  10   9        160.90        152.77        25.43 o                         
   2  10   9        248.65        325.11        63.04 o                         
   0  11   9        136.52        101.23        50.35 o                         
  -2 -10  10         64.58         78.24        10.53 o                         
  -1 -10  10        442.46        429.66        60.45 o                         
   0 -10  10         17.08         20.74         4.43 o                         
   1 -10  10        352.83        382.34        51.07 o                         
   2 -10  10        125.87        172.77        22.95 o                         
  -3  -9  10        112.89        100.45        13.43 o                         
  -2  -9  10         43.33         42.32         8.76 o                         
  -1  -9  10        505.25        543.89        64.22 o                         
   0  -9  10         18.80         20.66         5.19 o                         
   1  -9  10        240.59        298.91        33.63 o                         
   2  -9  10         71.38         70.16        13.52 o                         
   3  -9  10        158.38        167.91        23.86 o                         
  -4  -8  10         24.22         38.49        16.83 o                         
  -3  -8  10        134.92        134.25        18.47 o                         
  -2  -8  10        389.90        161.15        52.49 o                         
  -1  -8  10        275.53        305.79        36.16 o                         
   0  -8  10        282.99        285.29        36.87 o                         
   1  -8  10        369.65        411.64        51.87 o                         
   2  -8  10        465.28        350.94        53.00 o                         
   3  -8  10         83.96         81.13        18.14 o                         
   4  -8  10         23.07         49.93        33.72 o                         
  -5  -7  10         94.04         85.84        20.10 o                         
  -4  -7  10        311.89        361.93        68.33 o                         
  -3  -7  10        133.99        118.30        21.00 o                         
  -2  -7  10        147.33        140.22        25.23 o                         
  -1  -7  10        845.13        964.39       150.33 o                         
   0  -7  10        341.86        292.41        31.97 o                         
   1  -7  10        398.35        447.00        44.27 o                         
   2  -7  10        111.19        115.51        34.10 o                         
   3  -7  10         64.06         61.96        12.36 o                         
   4  -7  10        329.23        320.28        43.80 o                         
   5  -7  10        187.62        215.22        49.83 o                         
  -5  -6  10         76.19         56.42        20.71 o                         
  -4  -6  10         64.10         90.38        36.42 o                         
  -3  -6  10        229.39        206.63        56.79 o                         
  -2  -6  10       1113.21        902.90        88.38 o                         
  -1  -6  10        424.28        386.15        39.92 o                         
   0  -6  10        101.57        119.76        11.90 o                         
   1  -6  10        581.81        527.14        39.35 o                         
   2  -6  10       2073.48       1703.30       219.84 o                         
   3  -6  10        117.88        165.27        83.98 o                         
   4  -6  10         56.64        104.66        37.08 o                         
   5  -6  10         53.65         64.24        22.52 o                         
  -5  -5  10        143.75        124.98        33.89 o                         
  -4  -5  10        341.63        365.51        87.05 o                         
  -3  -5  10        487.70        400.41        41.20 o                         
  -2  -5  10        215.37        213.11        40.18 o                         
  -1  -5  10        483.61        569.46        60.79 o                         
   0  -5  10        243.68        225.26        23.56 o                         
   1  -5  10        626.63        735.41        65.21 o                         
   2  -5  10        160.81        207.41        26.89 o                         
   3  -5  10        492.23        665.87       167.47 o                         
   4  -5  10        347.16        346.41        85.30 o                         
   5  -5  10         79.73        105.42        28.91 o                         
  -5  -4  10         27.45         40.47        22.04 o                         
  -4  -4  10        623.23        475.54       107.70 o                         
  -3  -4  10        279.67        263.36        27.81 o                         
  -2  -4  10       1389.63       1668.35       154.87 o                         
  -1  -4  10        460.62        467.69        43.32 o                         
   0  -4  10        219.70        188.17        17.53 o                         
   1  -4  10        527.58        491.35        36.68 o                         
   2  -4  10       2954.33       3278.41       368.39 o                         
   3  -4  10        363.07        318.87        83.18 o                         
   4  -4  10        423.76        478.37       110.69 o                         
  -5  -3  10        202.76        195.84        45.44 o                         
  -4  -3  10        404.29        336.60        52.58 o                         
  -3  -3  10        256.23        230.89        23.82 o                         
  -2  -3  10        170.81        215.10        25.53 o                         
  -1  -3  10       1473.01       1601.79       128.25 o                         
   0  -3  10        381.81        346.11        24.80 o                         
   1  -3  10        778.22        855.33        58.88 o                         
   2  -3  10        307.67        369.47        27.54 o                         
   3  -3  10        397.31        449.26        49.18 o                         
   4  -3  10        615.91        636.52       140.33 o                         
   5  -3  10        421.02        510.26       104.02 o                         
  -4  -2  10        164.05        135.42        24.49 o                         
  -3  -2  10         96.37        106.76        16.09 o                         
  -2  -2  10       1499.00       2135.26       160.89 o                         
  -1  -2  10       1721.92       1378.45       110.23 o                         
   0  -2  10       1173.74       1130.67        74.56 o                         
   1  -2  10       3415.31       2777.25       185.96 o                         
   2  -2  10       1906.80       3449.42       228.91 o                         
   3  -2  10        119.03        125.55        19.24 o                         
   4  -2  10        114.90        106.30        18.75 o                         
  -4  -1  10        663.95        602.71       108.25 o                         
  -3  -1  10        363.87        353.16        35.16 o                         
  -2  -1  10       1280.03       1338.02        95.23 o                         
  -1  -1  10       1117.04       1415.33       108.03 o                         
   0  -1  10       2295.65       2177.61       170.71 o                         
   1  -1  10       1527.40       1671.10       127.41 o                         
   2  -1  10        693.89        735.81        59.95 o                         
   3  -1  10        312.63        262.10        34.77 o                         
   4  -1  10        679.28        814.35       113.74 o                         
  -6   0  10         90.63         79.71        15.39 o                         
  -4   0  10         36.72         39.76        12.22 o                         
  -3   0  10       1008.67       1136.13       117.07 o                         
  -2   0  10         39.48         40.78         7.38 o                         
  -1   0  10        580.51        514.84        34.73 o                         
   0   0  10         52.27         57.09         8.04 o                         
   1   0  10        748.92        575.41        39.05 o                         
   2   0  10         36.55         42.23         9.23 o                         
   3   0  10        474.27        530.84        59.96 o                         
   4   0  10         17.07         18.03        10.07 o                         
   5   0  10         65.53         73.27        15.56 o                         
   6   0  10        106.39        119.88        21.70 o                         
  -6   1  10         93.71         75.15        15.13 o                         
  -5   1  10        148.81        204.27        58.17 o                         
  -4   1  10        664.59        557.49        58.55 o                         
  -3   1  10        361.47        355.58        46.91 o                         
  -2   1  10       1278.96       1303.93        94.35 o                         
  -1   1  10       1119.97       1371.33        90.82 o                         
   0   1  10       2273.23       2291.02       155.88 o                         
   1   1  10       1530.31       1620.74       116.40 o                         
   2   1  10        692.39        733.16        60.80 o                         
   3   1  10        310.15        263.54        33.90 o                         
   4   1  10        680.07        832.41        89.58 o                         
   5   1  10        206.42        184.16        33.99 o                         
   6   1  10        152.67        133.87        24.17 o                         
  -6   2  10        155.83        173.80        31.52 o                         
  -5   2  10         97.34        129.87        25.00 o                         
  -4   2  10        162.49        152.24        21.66 o                         
  -3   2  10         95.79        108.06        14.87 o                         
  -2   2  10       1503.98       2061.50       161.13 o                         
  -1   2  10       1715.34       1430.60       100.68 o                         
   0   2  10       1175.65       1123.95        81.32 o                         
   1   2  10       3407.67       3032.78       202.95 o                         
   2   2  10       1912.84       3231.37       412.80 o                         
   3   2  10        118.50        125.02        19.09 o                         
   4   2  10        113.56         91.63        15.24 o                         
   5   2  10         98.54        125.15        64.29 o                         
   6   2  10        161.19        184.88        25.76 o                         
  -6   3  10        113.33        163.27        29.64 o                         
  -5   3  10        207.99        211.61        31.99 o                         
  -4   3  10        405.83        357.58        39.16 o                         
  -3   3  10        255.33        235.85        37.93 o                         
  -2   3  10        169.95        153.92        25.02 o                         
  -1   3  10       1471.35       1677.08       146.12 o                         
   0   3  10        379.44        337.12        30.30 o                         
   1   3  10        777.03        885.55        65.60 o                         
   2   3  10        306.52        390.26       139.81 o                         
   3   3  10        396.53        410.10        40.86 o                         
   4   3  10        617.23        466.19        52.13 o                         
   5   3  10        426.72        521.92        94.13 o                         
   6   3  10         72.37         92.71        34.00 o                         
  -6   4  10        117.71        105.84        19.49 o                         
  -5   4  10         27.37         34.52         9.02 o                         
  -4   4  10        622.15        655.28       205.54 o                         
  -3   4  10        279.16        248.09        30.06 o                         
  -2   4  10       1354.30       1314.60       186.62 o                         
  -1   4  10        460.82        524.10        58.80 o                         
   0   4  10        221.22        204.58        19.88 o                         
   1   4  10        528.40        503.99        56.76 o                         
   2   4  10       2915.27       3859.25      1288.05 o                         
   3   4  10        362.62        305.70        46.47 o                         
   4   4  10        422.56        552.27       101.55 o                         
   5   4  10         18.68         45.60         9.72 o                         
   6   4  10         85.08         95.05        14.27 o                         
  -5   5  10        144.24        149.10        24.77 o                         
  -4   5  10        337.21        360.83        45.56 o                         
  -3   5  10        488.48        417.87        38.58 o                         
  -2   5  10        213.97        203.09        24.58 o                         
  -1   5  10        484.70        571.18        62.78 o                         
   0   5  10        245.68        209.92        27.57 o                         
   1   5  10        627.81        775.71       103.61 o                         
   2   5  10        159.23        215.19        39.77 o                         
   3   5  10        493.06        578.46        58.61 o                         
   4   5  10        342.83        319.49        67.54 o                         
   5   5  10         80.15         70.71        13.61 o                         
   6   5  10         43.97         86.09        20.95 o                         
  -5   6  10         77.72         71.67        25.60 o                         
  -4   6  10         64.91        123.49        18.10 o                         
  -3   6  10        229.39        230.24        36.33 o                         
  -2   6  10       1115.49        842.58        87.12 o                         
  -1   6  10        421.08        376.91        45.95 o                         
   0   6  10        102.52         91.93        18.57 o                         
   1   6  10        578.07        434.11       104.15 o                         
   2   6  10       2075.82       2075.77       226.74 o                         
   3   6  10        117.89        123.62        21.76 o                         
   4   6  10         57.44         84.29        15.46 o                         
   5   6  10         55.07         53.38        18.68 o                         
  -5   7  10         91.85         71.15        29.00 o                         
  -4   7  10        308.83        266.36        41.78 o                         
  -3   7  10        135.26        129.92        17.61 o                         
  -2   7  10        144.19        197.12       103.00 o                         
  -1   7  10        839.82        940.09        94.27 o                         
   0   7  10        343.97        309.78        56.34 o                         
   1   7  10        393.61        652.89       113.02 o                         
   2   7  10        107.97        150.99        53.42 o                         
   3   7  10         65.22         49.05        20.03 o                         
   4   7  10        326.27        303.16        41.96 o                         
   5   7  10        185.20        239.00        45.53 o                         
  -4   8  10         24.36         14.90        17.67 o                         
  -3   8  10        134.99         83.38        26.53 o                         
  -2   8  10        389.69        237.72        86.77 o                         
  -1   8  10        275.14        249.91        47.97 o                         
   0   8  10        282.75        295.89        51.34 o                         
   1   8  10        369.68        420.63        67.38 o                         
   2   8  10        465.18        377.12        49.53 o                         
   3   8  10         84.05         84.73        21.34 o                         
   4   8  10         23.20         59.89        20.09 o                         
  -3   9  10        112.22         54.75        19.36 o                         
  -2   9  10         43.01         29.57        16.04 o                         
  -1   9  10        507.78        504.89        82.54 o                         
   0   9  10         18.76         16.72        10.88 o                         
   1   9  10        242.86        214.87        43.34 o                         
   2   9  10         71.00         73.55        29.77 o                         
   3   9  10        157.69        149.75        37.45 o                         
  -2  10  10         66.24         44.40        17.59 o                         
  -1  10  10        439.58        293.77        56.07 o                         
   0  10  10         17.79         14.18         8.00 o                         
   1  10  10        350.09        267.37        42.98 o                         
   2  10  10        127.63        125.48        35.26 o                         
   0  11  10        129.05         30.74        19.89 o                         
  -2 -10  11        107.35         94.60        15.39 o                         
  -1 -10  11        236.51        295.68        38.38 o                         
   0 -10  11          0.56          4.14         2.36 o                         
   1 -10  11        274.47        291.92        49.90 o                         
   2 -10  11        165.80        188.16        27.90 o                         
  -3  -9  11        119.11        104.51        15.75 o                         
  -2  -9  11         46.43         71.58        36.34 o                         
  -1  -9  11        449.33        355.24        41.49 o                         
   0  -9  11         31.95         27.62         6.34 o                         
   1  -9  11        214.99        197.66        24.25 o                         
   2  -9  11         24.52         35.43         9.31 o                         
   3  -9  11        185.32        213.77        29.92 o                         
  -4  -8  11         33.43         24.41        14.49 o                         
  -3  -8  11         65.59         59.11        10.93 o                         
  -2  -8  11        124.19        108.49        17.43 o                         
  -1  -8  11        185.20        276.41        31.67 o                         
   0  -8  11        105.91        105.14        15.09 o                         
   1  -8  11        210.43        242.50        34.86 o                         
   2  -8  11        122.35        148.61        65.21 o                         
   3  -8  11         70.74         73.22        17.40 o                         
   4  -8  11         23.37         31.52         8.37 o                         
  -5  -7  11         48.89         39.66        13.11 o                         
  -4  -7  11        227.92        221.17        53.17 o                         
  -3  -7  11        123.02        102.61        19.10 o                         
  -2  -7  11        306.09        285.27        41.60 o                         
  -1  -7  11        170.08        179.58        33.70 o                         
   0  -7  11        286.69        301.99        34.57 o                         
   1  -7  11        303.72        322.79        30.75 o                         
   2  -7  11        236.35        252.66        37.76 o                         
   3  -7  11         79.73         77.12        20.02 o                         
   4  -7  11        311.76        323.68        57.84 o                         
   5  -7  11         61.82        110.04        29.24 o                         
  -5  -6  11         25.33         26.03        14.17 o                         
  -4  -6  11        234.07        172.62        48.30 o                         
  -3  -6  11         80.19        105.80        36.66 o                         
  -2  -6  11        483.20        440.34        45.67 o                         
  -1  -6  11        490.56        503.84        50.61 o                         
   0  -6  11        108.42        107.42        11.59 o                         
   1  -6  11        748.47        789.98        61.27 o                         
   2  -6  11        716.26        714.21        64.78 o                         
   3  -6  11         48.29         78.22        45.84 o                         
   4  -6  11        149.35        146.59        44.51 o                         
   5  -6  11         36.59         60.65        20.99 o                         
  -5  -5  11        126.62        106.05        30.31 o                         
  -4  -5  11        381.59        409.10        86.62 o                         
  -3  -5  11        340.83        324.36        32.92 o                         
  -2  -5  11        276.36        225.17        31.37 o                         
  -1  -5  11        275.52        244.90        30.34 o                         
   0  -5  11        193.45        151.27        22.06 o                         
   1  -5  11        204.61        267.13        27.48 o                         
   2  -5  11        296.69        298.52        36.54 o                         
   3  -5  11        346.29        509.35       129.31 o                         
   4  -5  11        385.43        491.58        98.93 o                         
   5  -5  11         88.75         79.57        28.00 o                         
  -5  -4  11          9.24         19.09        13.83 o                         
  -4  -4  11        113.53        135.54        47.97 o                         
  -3  -4  11        321.37        280.20        31.33 o                         
  -2  -4  11        165.97        242.31        35.24 o                         
  -1  -4  11       1099.40       1171.47        98.35 o                         
   0  -4  11        152.34        168.93        16.42 o                         
   1  -4  11       1101.38       1349.28       107.70 o                         
   2  -4  11         94.18        215.36        24.53 o                         
   3  -4  11        260.39        209.67        36.56 o                         
   4  -4  11         57.06        158.06        44.85 o                         
  -5  -3  11        167.22        205.92        47.59 o                         
  -4  -3  11        340.47        290.54        79.42 o                         
  -3  -3  11        342.31        315.28        31.88 o                         
  -2  -3  11         91.84         89.01        12.35 o                         
  -1  -3  11       1159.73       1114.71        89.99 o                         
   0  -3  11        680.86        607.02        45.24 o                         
   1  -3  11        702.73        673.51        45.58 o                         
   2  -3  11        113.81        107.91        13.19 o                         
   3  -3  11        408.92        380.00        43.26 o                         
   4  -3  11        576.56        509.28        90.95 o                         
   5  -3  11        358.96        606.77       107.45 o                         
  -4  -2  11         33.32         24.86        11.68 o                         
  -3  -2  11        141.34        148.07        20.01 o                         
  -2  -2  11        790.11        907.50        65.47 o                         
  -1  -2  11       2740.31       2597.21       200.51 o                         
   0  -2  11        473.93        479.44        34.39 o                         
   1  -2  11       4562.01       5013.24       383.63 o                         
   2  -2  11        754.98        805.51        57.21 o                         
   3  -2  11         87.64         92.46        15.66 o                         
   4  -2  11         28.47         14.60         9.76 o                         
  -4  -1  11        759.97        617.68        85.74 o                         
  -3  -1  11        319.72        268.89        27.55 o                         
  -2  -1  11        246.41        263.90        21.98 o                         
  -1  -1  11        441.39        380.93        32.75 o                         
   0  -1  11        946.86       1025.85        91.85 o                         
   1  -1  11        837.41        800.35        72.31 o                         
   2  -1  11        202.00        169.49        17.23 o                         
   3  -1  11        314.64        391.24        56.34 o                         
   4  -1  11        946.25        863.51       114.04 o                         
  -6   0  11        146.58        146.17        26.53 o                         
  -5   0  11        154.39        154.53        29.71 o                         
  -4   0  11         50.75         43.69        12.62 o                         
  -3   0  11        780.89        760.91        81.16 o                         
  -2   0  11          4.65          2.99         3.99 o                         
  -1   0  11       1536.31       1834.02       128.73 o                         
   0   0  11        228.43        272.71        24.75 o                         
   1   0  11        840.00        944.57        68.08 o                         
   2   0  11          6.43          2.75         4.87 o                         
   3   0  11        554.32        632.01        86.59 o                         
   4   0  11         80.01        125.93        17.87 o                         
   5   0  11         85.08        108.25        20.59 o                         
   6   0  11        144.93        112.38        20.44 o                         
  -6   1  11        132.69        122.55        23.27 o                         
  -5   1  11         58.79        112.82        20.64 o                         
  -4   1  11        760.17        693.95        68.79 o                         
  -3   1  11        318.72        268.40        59.43 o                         
  -2   1  11        248.54        274.03        22.32 o                         
  -1   1  11        440.65        365.90        29.64 o                         
   0   1  11        931.65       1053.73        92.35 o                         
   1   1  11        835.91        790.90        57.79 o                         
   2   1  11        204.02        157.14        17.24 o                         
   3   1  11        313.83        377.88        56.45 o                         
   4   1  11        946.53        810.23        90.83 o                         
   5   1  11         51.29        239.51        34.55 o                         
   6   1  11        129.76        120.55        22.09 o                         
  -6   2  11        180.24        179.37        32.75 o                         
  -5   2  11         68.69         64.93        13.29 o                         
  -4   2  11         33.62         59.13        10.14 o                         
  -3   2  11        142.18        147.30        18.81 o                         
  -2   2  11        795.43        871.50        75.05 o                         
  -1   2  11       2734.00       2603.01       182.86 o                         
   0   2  11        472.55        503.69        37.97 o                         
   1   2  11       4554.03       5096.00       350.82 o                         
   2   2  11        760.86        745.77        71.87 o                         
   3   2  11         88.36         83.99        15.29 o                         
   4   2  11         28.68         48.70        13.01 o                         
   5   2  11         39.26         40.57        22.11 o                         
   6   2  11        160.91        195.22        34.55 o                         
  -6   3  11         51.40         73.12        14.45 o                         
  -5   3  11        170.12        215.53        33.64 o                         
  -4   3  11        341.46        314.60        30.59 o                         
  -3   3  11        341.02        309.36        35.11 o                         
  -2   3  11         90.05        106.65        17.37 o                         
  -1   3  11       1159.25       1140.96       102.81 o                         
   0   3  11        676.38        614.21        51.97 o                         
   1   3  11        702.42        611.91        49.94 o                         
   2   3  11        112.08        117.40        35.65 o                         
   3   3  11        407.61        334.76        36.97 o                         
   4   3  11        577.53        493.86        46.27 o                         
   5   3  11        362.15        490.70        96.35 o                         
   6   3  11         33.45         62.05        10.44 o                         
  -6   4  11        103.98        108.78        19.94 o                         
  -5   4  11          9.45         24.23         7.68 o                         
  -4   4  11        112.35        208.71        31.31 o                         
  -3   4  11        319.26        307.77        33.85 o                         
  -2   4  11        165.79        175.73        32.09 o                         
  -1   4  11       1099.07       1254.68       131.18 o                         
   0   4  11        151.71        190.58        22.49 o                         
   1   4  11       1101.34       1366.18       119.77 o                         
   2   4  11         93.71        346.20       161.38 o                         
   3   4  11        258.31        243.30        31.11 o                         
   4   4  11         56.02        132.56        28.92 o                         
   5   4  11         19.44         45.80         9.89 o                         
   6   4  11        120.00        130.64        18.24 o                         
  -5   5  11        126.37        128.89        20.47 o                         
  -4   5  11        380.07        367.61        47.13 o                         
  -3   5  11        341.10        285.72        28.44 o                         
  -2   5  11        279.01        238.36        27.69 o                         
  -1   5  11        275.96        265.25        32.71 o                         
   0   5  11        194.02        171.00        22.54 o                         
   1   5  11        205.12        260.43        27.89 o                         
   2   5  11        299.37        292.45        36.95 o                         
   3   5  11        346.70        351.17        41.16 o                         
   4   5  11        383.67        348.33        51.82 o                         
   5   5  11         88.43         70.50        13.09 o                         
   6   5  11         25.93         51.52        18.70 o                         
  -5   6  11         26.48         31.06         7.25 o                         
  -4   6  11        234.03        177.39        28.86 o                         
  -3   6  11         81.00         81.14        21.50 o                         
  -2   6  11        481.28        388.49        39.31 o                         
  -1   6  11        488.16        468.93        56.55 o                         
   0   6  11        109.28        113.02        21.93 o                         
   1   6  11        745.71        567.13       143.79 o                         
   2   6  11        714.23        698.12        91.21 o                         
   3   6  11         49.10         59.23        12.63 o                         
   4   6  11        149.29        121.70        21.75 o                         
   5   6  11         37.73         52.73         9.97 o                         
  -5   7  11         47.75         31.54        21.66 o                         
  -4   7  11        226.52        213.34        32.19 o                         
  -3   7  11        123.77        119.57        17.92 o                         
  -2   7  11        306.82        269.56        68.01 o                         
  -1   7  11        168.59        216.73        40.17 o                         
   0   7  11        287.57        363.62        75.82 o                         
   1   7  11        302.27        188.09        66.57 o                         
   2   7  11        237.53        218.98        34.13 o                         
   3   7  11         80.33         72.43        22.55 o                         
   4   7  11        310.36        373.10        47.25 o                         
   5   7  11         60.59        125.38        28.04 o                         
  -4   8  11         33.24         10.95        17.28 o                         
  -3   8  11         65.83         48.44        19.85 o                         
  -2   8  11        122.99         75.12        27.73 o                         
  -1   8  11        187.07        177.42        69.82 o                         
   0   8  11        105.22         96.35        29.07 o                         
   1   8  11        212.44        368.91        80.37 o                         
   2   8  11        121.15        133.88        40.52 o                         
   3   8  11         71.00         73.85        20.68 o                         
   4   8  11         23.19         40.46        17.93 o                         
  -3   9  11        118.38         65.12        22.66 o                         
  -2   9  11         45.69         49.16        19.65 o                         
  -1   9  11        448.00        330.61        49.27 o                         
   0   9  11         32.11         36.43        13.40 o                         
   1   9  11        213.81        168.35        65.89 o                         
   2   9  11         23.82         44.37        24.05 o                         
   3   9  11        184.56        175.06        45.06 o                         
  -2  10  11        107.47         77.83        18.78 o                         
  -1  10  11        233.64        150.02        40.57 o                         
   0  10  11          0.58          5.01         6.46 o                         
   1  10  11        271.64        299.42        56.27 o                         
   2  10  11        165.97        215.19        43.06 o                         
  -2 -10  12        134.85         99.25        12.51 o                         
  -1 -10  12        196.49        203.80        32.28 o                         
   0 -10  12         21.51         18.55         5.95 o                         
   1 -10  12        192.84        220.16        35.02 o                         
   2 -10  12        112.62        118.94        17.64 o                         
  -3  -9  12         94.16         80.20        12.09 o                         
  -2  -9  12         86.29         92.08        16.28 o                         
  -1  -9  12        225.35        214.59        27.17 o                         
   0  -9  12         37.31         42.31         7.79 o                         
   1  -9  12        120.66        118.69        16.11 o                         
   2  -9  12         56.40         54.53        11.59 o                         
   3  -9  12        159.47        156.56        24.38 o                         
  -4  -8  12         25.40         33.56        15.38 o                         
  -3  -8  12         88.36         75.76        12.82 o                         
  -2  -8  12         70.81         68.92        13.98 o                         
  -1  -8  12        279.09        289.57        38.38 o                         
   0  -8  12         15.21         22.32         5.72 o                         
   1  -8  12        159.36        162.29        21.85 o                         
   2  -8  12         51.74         69.15        13.71 o                         
   3  -8  12        176.07        158.55        25.63 o                         
   4  -8  12         36.59         42.32         8.00 o                         
  -5  -7  12        112.43         77.00        19.90 o                         
  -4  -7  12        176.35        140.71        40.63 o                         
  -3  -7  12         94.11         79.96        16.12 o                         
  -2  -7  12        326.38        272.04        36.51 o                         
  -1  -7  12        396.50        343.76        43.98 o                         
   0  -7  12        183.30        184.61        21.78 o                         
   1  -7  12        812.92        721.94        62.56 o                         
   2  -7  12        363.59        408.21       105.04 o                         
   3  -7  12        100.37        100.28        18.36 o                         
   4  -7  12        247.41        264.68        89.42 o                         
   5  -7  12         62.05         70.15        20.56 o                         
  -5  -6  12         72.80         81.67        22.67 o                         
  -4  -6  12        239.83        259.01        59.53 o                         
  -3  -6  12         55.37         65.31        13.28 o                         
  -2  -6  12        227.38        215.83        26.30 o                         
  -1  -6  12        379.35        356.95        37.41 o                         
   0  -6  12         89.63         75.14         9.13 o                         
   1  -6  12        515.76        534.65        44.41 o                         
   2  -6  12        226.52        227.97        30.45 o                         
   3  -6  12         53.75         54.13        13.37 o                         
   4  -6  12        158.32        229.12        57.28 o                         
   5  -6  12         65.32         89.57        25.90 o                         
  -5  -5  12         89.68         93.12        25.98 o                         
  -4  -5  12        355.27        408.77        84.28 o                         
  -3  -5  12        170.19        147.10        20.35 o                         
  -2  -5  12        209.27        208.67        30.60 o                         
  -1  -5  12        404.54        406.99        56.88 o                         
   0  -5  12        179.47        153.44        20.85 o                         
   1  -5  12        370.09        399.61        38.97 o                         
   2  -5  12        309.50        260.94        30.86 o                         
   3  -5  12        211.27        304.09       178.16 o                         
   4  -5  12        317.72        521.76        96.39 o                         
   5  -5  12        102.85        107.33        30.46 o                         
  -5  -4  12         34.30         29.79        16.61 o                         
  -4  -4  12        161.42        157.99        50.72 o                         
  -3  -4  12        366.53        343.37        40.06 o                         
  -2  -4  12        560.85        644.98        68.37 o                         
  -1  -4  12       1012.09       1001.84        83.14 o                         
   0  -4  12        224.17        195.83        18.11 o                         
   1  -4  12        862.86        860.76        64.19 o                         
   2  -4  12        320.74        379.09        38.12 o                         
   3  -4  12        215.77        167.52        29.66 o                         
   4  -4  12        193.78        229.51        63.95 o                         
   5  -4  12         32.15         40.27        21.63 o                         
  -5  -3  12         79.79         88.81        29.93 o                         
  -4  -3  12        385.98        328.74        42.42 o                         
  -3  -3  12        246.96        191.88        22.00 o                         
  -2  -3  12        215.40        216.85        22.77 o                         
  -1  -3  12       1383.39       1387.73       123.27 o                         
   0  -3  12        397.82        384.49        28.78 o                         
   1  -3  12       1100.12       1155.89        78.97 o                         
   2  -3  12        299.07        291.80        28.83 o                         
   3  -3  12        294.06        249.38        32.19 o                         
   4  -3  12        519.81        535.95        94.05 o                         
   5  -3  12        167.38        287.55        62.48 o                         
  -4  -2  12        222.46        158.09        53.50 o                         
  -3  -2  12        233.25        210.90        26.08 o                         
  -2  -2  12       1011.73        983.39        72.37 o                         
  -1  -2  12       2129.58       1900.46       150.91 o                         
   0  -2  12         57.45         59.79        10.17 o                         
   1  -2  12       3576.32       3250.40       228.95 o                         
   2  -2  12       1134.98       1171.74        89.45 o                         
   3  -2  12        118.22        132.16        19.85 o                         
   4  -2  12        201.75        124.86        30.68 o                         
  -4  -1  12        533.58        431.15        59.81 o                         
  -3  -1  12        280.58        209.28        25.16 o                         
  -2  -1  12        803.90        856.45        62.97 o                         
  -1  -1  12       1372.12       1281.65        90.15 o                         
   0  -1  12       1294.76       1424.77       110.53 o                         
   1  -1  12       1817.16       1716.79       128.64 o                         
   2  -1  12        386.90        389.87        33.47 o                         
   3  -1  12        375.19        292.44        46.37 o                         
   4  -1  12        648.48        745.94        98.42 o                         
   5  -1  12         74.74         38.49        14.33 o                         
  -6   0  12         95.87        123.56        22.72 o                         
  -5   0  12         86.23         90.42        18.71 o                         
  -4   0  12        127.80         97.87        34.56 o                         
  -3   0  12        682.60        611.04       115.61 o                         
  -2   0  12         64.06         56.73         8.83 o                         
  -1   0  12       2602.15       2773.71       180.41 o                         
   0   0  12        556.10        625.61        51.60 o                         
   1   0  12       1244.50       1223.74        87.61 o                         
   2   0  12         31.59         34.93         9.19 o                         
   3   0  12        922.76       1301.89       165.26 o                         
   4   0  12        233.23        280.37        34.53 o                         
   5   0  12         83.03         64.64        13.26 o                         
   6   0  12         83.99         52.80        10.62 o                         
  -6   1  12        143.71        143.45        26.54 o                         
  -5   1  12         76.51        116.07        19.92 o                         
  -4   1  12        532.19        454.83        47.22 o                         
  -3   1  12        280.68        212.34        29.66 o                         
  -2   1  12        801.66        868.63        63.45 o                         
  -1   1  12       1352.73       1224.54        88.95 o                         
   0   1  12       1274.76       1446.79       101.10 o                         
   1   1  12       1797.26       1616.75       108.23 o                         
   2   1  12        384.62        364.48        33.53 o                         
   3   1  12        375.31        297.65        45.63 o                         
   4   1  12        647.07        680.49        76.97 o                         
   5   1  12         74.52        101.88        60.96 o                         
   6   1  12        101.55         80.44        15.59 o                         
  -6   2  12        162.03        193.15        34.97 o                         
  -5   2  12         16.83         19.31         6.90 o                         
  -4   2  12        222.94        226.58        34.58 o                         
  -3   2  12        235.02        219.62        25.14 o                         
  -2   2  12       1021.20        993.30        80.72 o                         
  -1   2  12       2132.05       1956.31       138.61 o                         
   0   2  12         58.52         64.74         8.39 o                         
   1   2  12       3578.35       3311.08       230.34 o                         
   2   2  12       1144.70       1059.70        92.31 o                         
   3   2  12        119.81        111.86        27.87 o                         
   4   2  12        202.11        175.46        28.18 o                         
   5   2  12         18.88         28.75         7.45 o                         
  -6   3  12         63.50         45.30         9.85 o                         
  -5   3  12         79.89        127.19        28.81 o                         
  -4   3  12        385.46        365.56        36.47 o                         
  -3   3  12        246.57        197.57        23.71 o                         
  -2   3  12        213.83        217.16        29.41 o                         
  -1   3  12       1387.54       1354.33       109.73 o                         
   0   3  12        397.42        430.16        36.22 o                         
   1   3  12       1103.86       1210.00        87.40 o                         
   2   3  12        297.31        273.11        34.94 o                         
   3   3  12        293.59        219.11        25.91 o                         
   4   3  12        519.29        449.06        49.73 o                         
   5   3  12        167.42        258.33        94.25 o                         
   6   3  12        126.38        142.43        40.56 o                         
  -6   4  12        101.59         95.77        17.77 o                         
  -5   4  12         33.73         35.71         9.32 o                         
  -4   4  12        163.05        218.26        41.27 o                         
  -3   4  12        362.72        352.13        39.01 o                         
  -2   4  12        559.92        595.29        82.81 o                         
  -1   4  12       1012.04       1066.86       110.31 o                         
   0   4  12        220.47        223.41        21.11 o                         
   1   4  12        863.21        869.24        77.29 o                         
   2   4  12        319.58        385.37        58.10 o                         
   3   4  12        212.35        171.51        23.59 o                         
   4   4  12        195.58        280.54        53.51 o                         
   5   4  12         31.63         50.76        10.62 o                         
   6   4  12        163.14        166.13        22.58 o                         
  -5   5  12         89.34         84.82        22.34 o                         
  -4   5  12        354.99        371.87        44.53 o                         
  -3   5  12        170.43        155.64        18.02 o                         
  -2   5  12        209.68        174.15        23.25 o                         
  -1   5  12        403.70        414.67        47.86 o                         
   0   5  12        178.48        150.24        21.35 o                         
   1   5  12        369.46        399.03        44.56 o                         
   2   5  12        310.07        282.68        33.78 o                         
   3   5  12        211.67        204.98        25.88 o                         
   4   5  12        317.10        322.08        50.92 o                         
   5   5  12        102.47         81.57        16.25 o                         
  -5   6  12         73.79         74.89        16.05 o                         
  -4   6  12        239.56        207.91        34.10 o                         
  -3   6  12         55.60         70.63        16.37 o                         
  -2   6  12        226.69        201.03        23.20 o                         
  -1   6  12        377.02        346.51        43.89 o                         
   0   6  12         90.04         96.08        15.73 o                         
   1   6  12        513.17        549.66       112.54 o                         
   2   6  12        225.91        296.55        40.23 o                         
   3   6  12         53.94         58.56        11.67 o                         
   4   6  12        158.00        151.61        25.32 o                         
   5   6  12         66.36         81.38        14.13 o                         
  -5   7  12        112.65         95.10        29.30 o                         
  -4   7  12        176.17        161.16        23.94 o                         
  -3   7  12         93.95        100.32        15.18 o                         
  -2   7  12        327.86        218.35        37.02 o                         
  -1   7  12        398.35        335.21        50.31 o                         
   0   7  12        183.02        204.35        38.67 o                         
   1   7  12        814.86        628.51       103.42 o                         
   2   7  12        365.47        419.71        86.08 o                         
   3   7  12        100.14         93.57        26.90 o                         
   4   7  12        247.17        244.58        34.36 o                         
   5   7  12         62.33         77.23        21.17 o                         
  -4   8  12         25.14         18.72        17.35 o                         
  -3   8  12         88.16         57.45        21.25 o                         
  -2   8  12         70.84         83.73        47.64 o                         
  -1   8  12        280.87        354.41        83.35 o                         
   0   8  12         14.84         24.31        14.74 o                         
   1   8  12        161.11        135.64        36.89 o                         
   2   8  12         51.79         51.93        17.85 o                         
   3   8  12        175.87        166.34        30.76 o                         
   4   8  12         36.38         38.81        17.53 o                         
  -3   9  12         93.61         61.36        17.62 o                         
  -2   9  12         85.99        107.90        34.68 o                         
  -1   9  12        225.33        195.33        35.79 o                         
   0   9  12         37.62         44.98        15.50 o                         
   1   9  12        120.64        112.85        37.26 o                         
   2   9  12         56.20         51.92        23.93 o                         
   3   9  12        158.88        197.36        40.34 o                         
  -2  10  12        135.09         58.50        16.84 o                         
  -1  10  12        195.70        159.92        33.03 o                         
   0  10  12         21.45         27.06        20.31 o                         
   1  10  12        191.90        181.03        28.42 o                         
   2  10  12        112.80        111.05        28.42 o                         
  -2 -10  13        112.04        103.15        28.00 o                         
  -1 -10  13        148.33        137.43        20.98 o                         
   0 -10  13         59.31         45.85         6.76 o                         
   1 -10  13        135.04        138.62        23.28 o                         
   2 -10  13         97.90        104.56        15.90 o                         
  -3  -9  13         52.37         35.31         6.88 o                         
  -2  -9  13        348.15        250.31        42.69 o                         
  -1  -9  13        212.13        214.99        37.34 o                         
   0  -9  13         34.39         36.03         6.82 o                         
   1  -9  13        121.12        123.62        16.59 o                         
   2  -9  13        189.40        152.47        30.52 o                         
   3  -9  13         88.54        104.32        44.72 o                         
  -4  -8  13         27.74         39.22        15.88 o                         
  -3  -8  13        142.52        150.46        23.40 o                         
  -2  -8  13        129.92        110.39        19.29 o                         
  -1  -8  13        301.53        286.66        62.29 o                         
   0  -8  13          9.79          8.85         4.18 o                         
   1  -8  13        212.58        220.30        29.82 o                         
   2  -8  13         99.30        102.74        16.70 o                         
   3  -8  13        299.47        324.80        46.31 o                         
   4  -8  13         25.61         39.49        24.56 o                         
  -5  -7  13        208.95        140.65        34.35 o                         
  -4  -7  13         83.93         71.73        25.81 o                         
  -3  -7  13         79.22         58.10        14.27 o                         
  -2  -7  13        234.59        177.61        26.38 o                         
  -1  -7  13        787.61        615.41       103.64 o                         
   0  -7  13         48.44         58.93         9.67 o                         
   1  -7  13       1168.77       1149.31       120.53 o                         
   2  -7  13        227.59        193.96        32.79 o                         
   3  -7  13        114.28        118.91        53.87 o                         
   4  -7  13         84.14         62.18        37.29 o                         
   5  -7  13        118.06        131.20        28.58 o                         
  -5  -6  13        146.32        111.55        28.52 o                         
  -4  -6  13        249.46        309.11        64.45 o                         
  -3  -6  13        138.72        133.30        23.32 o                         
  -2  -6  13        240.94        220.89        29.32 o                         
  -1  -6  13        407.54        382.74        40.42 o                         
   0  -6  13         19.57         24.09         4.78 o                         
   1  -6  13        686.40        589.26        47.52 o                         
   2  -6  13        242.35        206.27        35.68 o                         
   3  -6  13        142.55        173.78        27.70 o                         
   4  -6  13        157.92        133.52        45.24 o                         
   5  -6  13        115.45        161.00        36.37 o                         
  -5  -5  13         45.05         58.33        21.74 o                         
  -4  -5  13        337.38        277.14        69.73 o                         
  -3  -5  13        120.24        115.06        19.73 o                         
  -2  -5  13         89.97        117.54        16.44 o                         
  -1  -5  13        617.02        507.28        68.94 o                         
   0  -5  13        268.84        259.87        38.63 o                         
   1  -5  13        584.67        501.68        48.03 o                         
   2  -5  13        131.54        166.80        18.29 o                         
   3  -5  13        106.11         68.10        27.96 o                         
   4  -5  13        276.67        277.38        68.83 o                         
   5  -5  13         88.17        103.02        31.03 o                         
  -5  -4  13        122.67        107.81        31.31 o                         
  -4  -4  13        493.41        449.88       100.17 o                         
  -3  -4  13        243.37        219.30        28.35 o                         
  -2  -4  13       1218.70       1302.96       135.72 o                         
  -1  -4  13        780.00        775.40        66.22 o                         
   0  -4  13         84.56         85.39        10.44 o                         
   1  -4  13        945.12       1163.81        89.62 o                         
   2  -4  13        572.33        555.60        76.02 o                         
   3  -4  13        115.72         88.76        21.33 o                         
   4  -4  13        506.92        476.03       106.12 o                         
   5  -4  13         69.54         90.63        31.84 o                         
  -4  -3  13        258.71        157.10        28.85 o                         
  -3  -3  13        109.03         95.19        14.10 o                         
  -2  -3  13        169.93        149.87        18.29 o                         
  -1  -3  13        926.24        888.86        75.63 o                         
   0  -3  13        961.70        772.43        54.86 o                         
   1  -3  13        859.08        862.31        58.29 o                         
   2  -3  13        262.10        223.51        35.47 o                         
   3  -3  13         69.04         62.87        15.47 o                         
   4  -3  13        371.27        316.43        98.08 o                         
   5  -3  13         71.21        125.04        36.95 o                         
  -4  -2  13        562.28        345.21        71.71 o                         
  -3  -2  13        354.56        294.00        34.27 o                         
  -2  -2  13        925.43        685.81        49.55 o                         
  -1  -2  13       1665.47       2137.10       161.35 o                         
   0  -2  13        212.38        146.13        16.41 o                         
   1  -2  13       3162.49       4103.15       278.34 o                         
   2  -2  13       1108.97        891.88       124.71 o                         
   3  -2  13        262.90        223.39        29.15 o                         
   4  -2  13        387.02        314.39        58.09 o                         
  -4  -1  13        268.14        219.79        34.68 o                         
  -3  -1  13        271.48        270.56        31.27 o                         
  -2  -1  13         28.86         21.40         5.04 o                         
  -1  -1  13       1563.31       1838.03       129.44 o                         
   0  -1  13        264.07        496.51        46.33 o                         
   1  -1  13       2283.71       2808.35       206.44 o                         
   2  -1  13         35.52         41.10         7.96 o                         
   3  -1  13        366.98        472.22        67.08 o                         
   4  -1  13        393.40        332.98        50.44 o                         
   5  -1  13        112.82        177.52        26.89 o                         
  -6   0  13         36.81         41.42         9.29 o                         
  -5   0  13         83.61         59.25        13.65 o                         
  -4   0  13        118.59        111.84        20.57 o                         
  -3   0  13       1002.32        857.30       177.56 o                         
  -2   0  13         14.03         11.86         8.42 o                         
  -1   0  13       2653.86       2790.58       180.09 o                         
   0   0  13        436.54        463.92        39.53 o                         
   1   0  13       1383.16       1443.05       103.32 o                         
   2   0  13         28.16         34.15         7.57 o                         
   3   0  13       1756.27       2081.25       261.84 o                         
   4   0  13        208.26        195.59        25.68 o                         
   5   0  13         62.79         44.51        10.41 o                         
   6   0  13         17.44         17.51         5.31 o                         
  -6   1  13        111.22        136.55        25.09 o                         
  -5   1  13         73.93         67.35        14.39 o                         
  -4   1  13        266.43        243.97        31.97 o                         
  -3   1  13        272.50        273.45        36.83 o                         
  -2   1  13         29.31         21.66         5.47 o                         
  -1   1  13       1542.45       1802.03       119.46 o                         
   0   1  13        260.30        472.80        48.72 o                         
   1   1  13       2262.07       2719.26       220.60 o                         
   2   1  13         35.93         26.97        10.63 o                         
   3   1  13        368.15        466.32        67.08 o                         
   4   1  13        391.53        273.84        46.42 o                         
   5   1  13        113.49        138.89        36.83 o                         
   6   1  13         63.34         52.14        10.93 o                         
  -6   2  13        171.54        176.49        32.03 o                         
  -5   2  13         34.51         36.11        10.06 o                         
  -4   2  13        562.18        539.80        65.85 o                         
  -3   2  13        356.22        291.35        33.00 o                         
  -2   2  13        925.24        652.26        55.64 o                         
  -1   2  13       1674.46       2015.68       147.33 o                         
   0   2  13        217.56        139.78        14.11 o                         
   1   2  13       3172.24       3880.08       278.56 o                         
   2   2  13       1108.68        815.82       123.78 o                         
   3   2  13        264.51        210.56        31.35 o                         
   4   2  13        386.86        333.88        36.28 o                         
   5   2  13         33.14         34.31         8.59 o                         
   6   2  13        146.96        152.84        27.35 o                         
  -6   3  13        144.13        105.28        19.59 o                         
  -5   3  13         66.72         90.46        17.88 o                         
  -4   3  13        257.68        268.12        25.78 o                         
  -3   3  13        109.13         95.74        14.06 o                         
  -2   3  13        166.67        190.16        35.37 o                         
  -1   3  13        929.39        749.56        67.37 o                         
   0   3  13        961.23        852.96        67.38 o                         
   1   3  13        861.84        852.15        64.28 o                         
   2   3  13        258.80        233.82        30.22 o                         
   3   3  13         69.10         61.61        15.39 o                         
   4   3  13        370.24        293.58        42.76 o                         
   5   3  13         71.78         89.91        19.15 o                         
   6   3  13        289.26        270.26        55.43 o                         
  -6   4  13         74.26         79.04        14.90 o                         
  -5   4  13        122.08        127.58        22.84 o                         
  -4   4  13        495.84        483.78        57.15 o                         
  -3   4  13        240.54        230.88        27.19 o                         
  -2   4  13       1224.56       1319.53       164.31 o                         
  -1   4  13        777.41        813.18        88.35 o                         
   0   4  13         81.46         86.73        19.44 o                         
   1   4  13        942.53       1114.92       160.77 o                         
   2   4  13        577.64        578.51        81.40 o                         
   3   4  13        113.21        105.66        15.65 o                         
   4   4  13        509.48        517.78        66.92 o                         
   5   4  13         69.04        111.26        18.33 o                         
   6   4  13        149.40        161.55        22.23 o                         
  -5   5  13         45.13         76.04        13.93 o                         
  -4   5  13        336.83        321.04        38.63 o                         
  -3   5  13        120.23        145.25        16.74 o                         
  -2   5  13         88.62        136.94        18.09 o                         
  -1   5  13        615.53        475.32        56.16 o                         
   0   5  13        267.36        236.84        33.48 o                         
   1   5  13        583.60        509.42        55.92 o                         
   2   5  13        130.28        150.52        21.93 o                         
   3   5  13        106.13        111.66        15.24 o                         
   4   5  13        275.87        257.56        56.74 o                         
   5   5  13         88.21         96.61        15.87 o                         
  -5   6  13        146.39        124.81        19.63 o                         
  -4   6  13        249.86        229.53        36.97 o                         
  -3   6  13        139.08        144.39        22.04 o                         
  -2   6  13        237.77        228.02        24.70 o                         
  -1   6  13        406.66        381.65        46.46 o                         
   0   6  13         19.74         27.66        10.20 o                         
   1   6  13        685.36        510.47       117.16 o                         
   2   6  13        239.16        214.09        31.57 o                         
   3   6  13        142.92        139.25        25.58 o                         
   4   6  13        158.24        165.81        36.73 o                         
   5   6  13        115.63        134.68        21.18 o                         
  -5   7  13        210.67        215.49        48.23 o                         
  -4   7  13         84.75         69.29        18.44 o                         
  -3   7  13         78.50         53.95        15.06 o                         
  -2   7  13        236.07        164.62        29.96 o                         
  -1   7  13        791.58       1002.96       197.09 o                         
   0   7  13         48.24         72.63        13.73 o                         
   1   7  13       1173.19       1455.24       480.66 o                         
   2   7  13        229.11        217.29        32.14 o                         
   3   7  13        113.55        121.32        28.95 o                         
   4   7  13         84.91         82.26        28.41 o                         
   5   7  13        119.60        107.54        27.81 o                         
  -4   8  13         27.60         21.29        17.02 o                         
  -3   8  13        142.13        150.47        33.05 o                         
  -2   8  13        131.36        113.51        31.73 o                         
  -1   8  13        300.77        336.69        69.15 o                         
   0   8  13          9.65          7.47        11.93 o                         
   1   8  13        211.56        279.87       103.29 o                         
   2   8  13        100.77         67.95        16.82 o                         
   3   8  13        299.07        332.25        50.73 o                         
   4   8  13         25.51         54.15        18.99 o                         
  -3   9  13         51.89         29.48        13.20 o                         
  -2   9  13        347.06        428.92        95.72 o                         
  -1   9  13        211.43        191.73        31.36 o                         
   0   9  13         34.92         28.34        12.10 o                         
   1   9  13        120.28        101.94        32.37 o                         
   2   9  13        188.44        178.37        47.22 o                         
   3   9  13         88.06         93.31        26.43 o                         
  -2  10  13        113.71         82.11        19.37 o                         
  -1  10  13        148.62         92.15        23.39 o                         
   0  10  13         59.33         39.02        13.38 o                         
   1  10  13        135.19        113.58        19.96 o                         
   2  10  13         99.34        111.90        27.14 o                         
  -2 -10  14         87.46        120.64        32.33 o                         
  -1 -10  14         42.81         60.44        10.94 o                         
   0 -10  14         48.22         38.28         5.99 o                         
   1 -10  14         55.26         80.10        13.57 o                         
   2 -10  14         85.36         88.11        16.59 o                         
  -3  -9  14         19.10         16.05         4.70 o                         
  -2  -9  14        473.16        429.82        89.19 o                         
  -1  -9  14        179.60        201.14        35.85 o                         
   0  -9  14         31.55         31.90         7.21 o                         
   1  -9  14        142.20        129.71        19.14 o                         
   2  -9  14        245.54        272.06        39.99 o                         
   3  -9  14         11.79         14.88        18.72 o                         
  -4  -8  14         54.41         51.13        17.23 o                         
  -3  -8  14        254.66        232.02        32.44 o                         
  -2  -8  14         53.68        102.60        17.87 o                         
  -1  -8  14        173.58        156.69        30.72 o                         
   0  -8  14         55.39         52.60         9.47 o                         
   1  -8  14        208.19        231.23        28.14 o                         
   2  -8  14        102.49        142.27        24.31 o                         
   3  -8  14        500.19        543.13        66.73 o                         
   4  -8  14         50.69         59.07        42.17 o                         
  -4  -7  14         10.96         26.48         6.72 o                         
  -3  -7  14         38.22         34.54         8.18 o                         
  -2  -7  14         67.83         95.09        19.09 o                         
  -1  -7  14        804.91        707.40        85.46 o                         
   0  -7  14          6.20          3.22         3.26 o                         
   1  -7  14       1023.82       1011.35       133.34 o                         
   2  -7  14         72.59         94.89        24.19 o                         
   3  -7  14         54.34         51.44        12.20 o                         
   4  -7  14         10.14         24.66        14.10 o                         
   5  -7  14         55.81        143.29        30.54 o                         
  -5  -6  14        495.80        299.55        54.70 o                         
  -4  -6  14        152.11        174.57        49.26 o                         
  -3  -6  14        200.62        179.31        28.76 o                         
  -2  -6  14        148.67        165.30        19.37 o                         
  -1  -6  14        302.49        345.73        37.65 o                         
   0  -6  14         28.09         37.08         6.59 o                         
   1  -6  14        506.09        634.19        53.10 o                         
   2  -6  14         92.70         90.48        18.45 o                         
   3  -6  14        230.05        248.83        48.62 o                         
   4  -6  14         76.29         75.53        16.53 o                         
   5  -6  14        269.00        276.61        56.69 o                         
  -5  -5  14        157.20         95.04        33.07 o                         
  -4  -5  14        128.98         97.06        37.78 o                         
  -3  -5  14        199.84        132.98        21.09 o                         
  -2  -5  14        531.35        603.71        62.38 o                         
  -1  -5  14        507.84        511.42        74.89 o                         
   0  -5  14        606.52        516.24        71.98 o                         
   1  -5  14        260.00        295.59        34.05 o                         
   2  -5  14        265.01        274.46        32.71 o                         
   3  -5  14        113.18         93.64        32.08 o                         
   4  -5  14        163.81        186.78        55.38 o                         
   5  -5  14        164.09        167.07        44.31 o                         
  -5  -4  14        512.77        311.31        76.04 o                         
  -4  -4  14        525.76        490.85       117.89 o                         
  -3  -4  14        136.26        107.05        17.09 o                         
  -2  -4  14        576.11        744.69        93.83 o                         
  -1  -4  14        340.81        359.64        41.39 o                         
   0  -4  14         56.00         52.67         8.38 o                         
   1  -4  14        643.45        768.66        55.97 o                         
   2  -4  14        329.63        440.04        58.33 o                         
   3  -4  14         94.93         66.13        24.78 o                         
   4  -4  14        551.50        672.85       127.62 o                         
   5  -4  14        263.18        292.81        62.54 o                         
  -4  -3  14        183.48        122.65        39.67 o                         
  -3  -3  14         58.39         42.41         9.46 o                         
  -2  -3  14       2161.82       2067.06       195.86 o                         
  -1  -3  14        462.31        435.75        43.46 o                         
   0  -3  14        570.79        593.38        46.52 o                         
   1  -3  14        316.98        240.50        22.36 o                         
   2  -3  14       1216.97       1318.01       126.13 o                         
   3  -3  14         67.01         54.48        25.24 o                         
   4  -3  14        250.19        314.79        68.51 o                         
   5  -3  14         41.18         47.91        31.11 o                         
  -4  -2  14        692.16        503.10        63.40 o                         
  -3  -2  14        434.73        380.00        43.23 o                         
  -2  -2  14        988.09        820.32        60.66 o                         
  -1  -2  14        469.71        413.05        37.60 o                         
   0  -2  14        123.45        158.61        17.28 o                         
   1  -2  14        901.91        769.10        92.31 o                         
   2  -2  14       1218.11       1105.84        87.95 o                         
   3  -2  14        389.22        314.46        38.78 o                         
   4  -2  14        383.56        348.20        38.87 o                         
  -4  -1  14         70.22         31.29        11.92 o                         
  -3  -1  14        125.79        112.17        15.99 o                         
  -2  -1  14        783.43        733.88        55.69 o                         
  -1  -1  14       2565.31       2505.23       168.80 o                         
   0  -1  14        388.87        446.96        44.48 o                         
   1  -1  14       2677.50       2514.80       190.32 o                         
   2  -1  14        377.79        371.15        33.98 o                         
   3  -1  14        146.06        113.48        24.27 o                         
   4  -1  14        112.22         93.83        27.24 o                         
   5  -1  14        198.90        204.91        35.95 o                         
  -6   0  14         19.73          9.10         3.78 o                         
  -5   0  14         30.22         28.15         9.51 o                         
  -4   0  14         37.54         28.31        10.93 o                         
  -3   0  14        918.03        296.83        59.31 o                         
  -2   0  14         73.70         72.07        13.56 o                         
  -1   0  14       1626.81       1634.67       117.11 o                         
   0   0  14       1051.88       1273.72       100.35 o                         
   1   0  14        931.85       1130.46        81.24 o                         
   2   0  14        119.08        194.22        33.40 o                         
   3   0  14       1857.40       2222.53       276.41 o                         
   4   0  14         65.78         29.89         7.68 o                         
   5   0  14         43.15         28.95         7.59 o                         
   6   0  14         39.84         77.09        14.57 o                         
  -6   1  14         63.56         76.66        15.06 o                         
  -5   1  14        154.04        153.77        42.47 o                         
  -4   1  14         70.06         74.60        23.00 o                         
  -3   1  14        126.25        104.67        17.86 o                         
  -2   1  14        777.73        769.13        62.16 o                         
  -1   1  14       2551.20       2312.15       170.28 o                         
   0   1  14        386.41        481.56        40.87 o                         
   1   1  14       2662.75       2423.36       173.74 o                         
   2   1  14        372.84        360.71        33.23 o                         
   3   1  14        146.46        124.31        27.81 o                         
   4   1  14        111.99        118.68        17.67 o                         
   5   1  14        198.32        199.03        29.90 o                         
   6   1  14         39.20         32.63         7.61 o                         
  -6   2  14        159.70        159.71        29.03 o                         
  -5   2  14        250.22        151.00        28.97 o                         
  -4   2  14        690.92        604.24        64.60 o                         
  -3   2  14        436.83        379.08        52.05 o                         
  -2   2  14        996.07        792.03        61.42 o                         
  -1   2  14        477.19        434.27        34.28 o                         
   0   2  14        126.69        173.05        16.00 o                         
   1   2  14        910.57        815.48       200.01 o                         
   2   2  14       1225.76       1068.31       100.31 o                         
   3   2  14        391.35        326.66        63.06 o                         
   4   2  14        382.34        340.57        36.09 o                         
   5   2  14        122.02        132.64        23.24 o                         
   6   2  14        104.00        102.74        18.81 o                         
  -6   3  14        206.60        183.88        32.77 o                         
  -5   3  14         36.42         92.45        17.78 o                         
  -4   3  14        181.93        149.88        22.00 o                         
  -3   3  14         58.78         52.62         9.66 o                         
  -2   3  14       2149.58       2321.24       217.45 o                         
  -1   3  14        466.82        417.32        38.93 o                         
   0   3  14        572.23        635.93        52.61 o                         
   1   3  14        321.16        277.22        26.38 o                         
   2   3  14       1205.58       1208.83       158.91 o                         
   3   3  14         67.35         78.63        13.65 o                         
   4   3  14        248.53        217.00        36.05 o                         
   5   3  14         40.49         88.84        14.88 o                         
   6   3  14        387.86        356.05        44.88 o                         
  -6   4  14         61.34         57.65        11.36 o                         
  -5   4  14        513.18        442.44       105.76 o                         
  -4   4  14        527.67        636.90        68.96 o                         
  -3   4  14        133.81        106.31        15.30 o                         
  -2   4  14        581.41        702.51       126.15 o                         
  -1   4  14        334.47        483.58        71.14 o                         
   0   4  14         53.79         57.66         9.96 o                         
   1   4  14        636.54        652.00        76.01 o                         
   2   4  14        334.58        403.10        64.69 o                         
   3   4  14         92.76         77.22        12.53 o                         
   4   4  14        553.41        554.72        77.13 o                         
   5   4  14        263.55        262.97        44.29 o                         
   6   4  14        113.59        109.55        15.85 o                         
  -5   5  14        155.58        158.58        54.23 o                         
  -4   5  14        128.51        136.27        21.75 o                         
  -3   5  14        201.15        208.60        24.34 o                         
  -2   5  14        530.66        577.07        63.25 o                         
  -1   5  14        505.82        342.19        44.09 o                         
   0   5  14        602.55        545.62        59.47 o                         
   1   5  14        258.28        275.29        35.21 o                         
   2   5  14        264.45        285.17        34.39 o                         
   3   5  14        114.42        116.13        16.91 o                         
   4   5  14        163.23        159.23        26.20 o                         
   5   5  14        162.54        180.72        26.22 o                         
  -5   6  14        494.39        249.37        47.56 o                         
  -4   6  14        151.84        186.26        29.93 o                         
  -3   6  14        200.12        180.54        38.38 o                         
  -2   6  14        147.28        158.65        18.19 o                         
  -1   6  14        301.79        393.30        72.69 o                         
   0   6  14         27.84          8.35         8.87 o                         
   1   6  14        505.30        369.52       113.88 o                         
   2   6  14         91.30         95.28        22.14 o                         
   3   6  14        229.43        210.50        33.69 o                         
   4   6  14         76.06        103.90        16.31 o                         
   5   6  14        267.78        256.34        35.25 o                         
  -5   7  14         33.02         58.39        22.75 o                         
  -4   7  14         11.04         24.96         8.50 o                         
  -3   7  14         38.24         17.00        15.70 o                         
  -2   7  14         67.18        130.23        54.59 o                         
  -1   7  14        801.77        886.23       106.65 o                         
   0   7  14          6.79          6.55         7.35 o                         
   1   7  14       1020.73       1390.87       482.44 o                         
   2   7  14         72.11         90.94        20.47 o                         
   3   7  14         54.44         63.04        21.46 o                         
   4   7  14         10.17         47.90        22.43 o                         
   5   7  14         56.15        102.75        27.33 o                         
  -4   8  14         54.28         41.94        22.06 o                         
  -3   8  14        254.02        209.51        72.03 o                         
  -2   8  14         54.38         98.34        58.70 o                         
  -1   8  14        174.15        194.17        47.26 o                         
   0   8  14         55.15         35.46        19.19 o                         
   1   8  14        208.66        198.56        45.19 o                         
   2   8  14        103.35         83.90        32.82 o                         
   3   8  14        499.53        444.46        69.38 o                         
   4   8  14         50.51         52.73        19.26 o                         
  -3   9  14         18.75         15.38         8.60 o                         
  -2   9  14        473.22        420.42        63.86 o                         
  -1   9  14        178.33        184.79        29.88 o                         
   0   9  14         32.03         31.92        15.28 o                         
   1   9  14        140.81        156.85        29.55 o                         
   2   9  14        245.65        284.01        61.94 o                         
   3   9  14         11.46         37.50        15.20 o                         
  -2  10  14         85.28        144.39        24.07 o                         
  -1  10  14         43.25         40.45        15.68 o                         
   0  10  14         48.46         34.45        14.99 o                         
   1  10  14         55.73         57.37        12.69 o                         
   2  10  14         83.36        124.13        22.78 o                         
  -2 -10  15        178.59        142.10        39.90 o                         
  -1 -10  15         49.15         80.39        17.22 o                         
   0 -10  15         15.30         18.58         3.54 o                         
   1 -10  15         72.15         94.66        23.36 o                         
   2 -10  15        117.24        102.70        14.83 o                         
  -3  -9  15         50.69         50.40         8.92 o                         
  -2  -9  15        289.52        337.75        42.32 o                         
  -1  -9  15        158.72        145.84        29.17 o                         
   0  -9  15         25.05         27.64         6.79 o                         
   1  -9  15        136.25        124.20        17.88 o                         
   2  -9  15        149.39        191.80        27.70 o                         
   3  -9  15         55.21         64.45        10.68 o                         
  -4  -8  15         91.05         64.49        21.59 o                         
  -3  -8  15        279.10        257.05        37.00 o                         
  -2  -8  15        172.41        131.86        18.95 o                         
  -1  -8  15        147.66        143.83        23.13 o                         
   0  -8  15        116.19        120.52        17.49 o                         
   1  -8  15        266.17        270.01        38.41 o                         
   2  -8  15        102.65        100.80        18.46 o                         
   3  -8  15        459.59        582.98       149.81 o                         
   4  -8  15        146.95        133.35        20.53 o                         
  -4  -7  15         93.00        136.73        20.05 o                         
  -3  -7  15         26.30         23.19         6.79 o                         
  -2  -7  15        187.27        135.25        25.36 o                         
  -1  -7  15        772.22        646.31        69.78 o                         
   0  -7  15          9.37         11.67         4.51 o                         
   1  -7  15        910.52        953.32       108.22 o                         
   2  -7  15         93.24         76.83        19.26 o                         
   3  -7  15         35.10         35.79         9.37 o                         
   4  -7  15        125.30        150.22        22.28 o                         
  -5  -6  15        166.69        198.69        47.31 o                         
  -4  -6  15        144.11        133.05        44.77 o                         
  -3  -6  15        178.76        147.70        25.55 o                         
  -2  -6  15        138.46        145.66        18.66 o                         
  -1  -6  15        762.53        794.25        77.57 o                         
   0  -6  15        265.55        231.55        22.83 o                         
   1  -6  15       1558.98       1674.58       148.38 o                         
   2  -6  15        117.53         85.72        22.47 o                         
   3  -6  15        181.30        171.51        35.52 o                         
   4  -6  15        102.35        120.41        55.03 o                         
   5  -6  15         83.56        192.95        41.04 o                         
  -5  -5  15        230.76        187.50        50.87 o                         
  -4  -5  15         49.94         48.40        28.44 o                         
  -3  -5  15        261.64        212.57        34.43 o                         
  -2  -5  15        609.73        747.33        78.00 o                         
  -1  -5  15        581.58        591.81        65.54 o                         
   0  -5  15        756.86        585.81        71.10 o                         
   1  -5  15        689.31        809.43        71.45 o                         
   2  -5  15        288.09        357.75        41.39 o                         
   3  -5  15        204.91        206.41        23.77 o                         
   4  -5  15         90.81         84.95        28.07 o                         
   5  -5  15        222.27        251.41        55.47 o                         
  -5  -4  15        149.99        212.04        44.93 o                         
  -4  -4  15        480.80        396.98        99.52 o                         
  -3  -4  15         53.99         38.69        10.73 o                         
  -2  -4  15        140.14        125.45        24.62 o                         
  -1  -4  15       1880.93       2273.08       197.97 o                         
   0  -4  15         42.26         58.78         9.33 o                         
   1  -4  15       3805.31       4676.97       335.41 o                         
   2  -4  15        113.45         96.79        21.69 o                         
   3  -4  15         53.84         34.73        13.09 o                         
   4  -4  15        520.79        626.09       115.92 o                         
   5  -4  15         85.37        214.83        51.80 o                         
  -4  -3  15         54.01         30.48        21.61 o                         
  -3  -3  15        255.82        214.97        39.81 o                         
  -2  -3  15       2949.55       3259.30       284.60 o                         
  -1  -3  15        628.03        875.54        78.15 o                         
   0  -3  15        675.54        612.75        52.31 o                         
   1  -3  15        938.92       1548.38       115.87 o                         
   2  -3  15       1709.03       1851.99       160.90 o                         
   3  -3  15        418.88        422.40        68.11 o                         
   4  -3  15         86.79        127.42        39.78 o                         
  -4  -2  15        588.76        464.06        55.38 o                         
  -3  -2  15        447.01        380.13        43.98 o                         
  -2  -2  15       1272.28       1397.34       102.70 o                         
  -1  -2  15        491.90        963.52        78.98 o                         
   0  -2  15         19.12         31.66         7.57 o                         
   1  -2  15        861.25       2210.01       160.21 o                         
   2  -2  15       1233.76       1176.41       103.20 o                         
   3  -2  15        404.95        380.45        43.54 o                         
   4  -2  15        325.58        295.44        50.79 o                         
  -4  -1  15        247.35        113.31        33.16 o                         
  -3  -1  15        129.81        127.50        17.83 o                         
  -2  -1  15        574.33        657.71        51.61 o                         
  -1  -1  15       1583.27       1927.97       139.76 o                         
   0  -1  15         53.28         79.86        11.11 o                         
   1  -1  15       2272.45       2874.76       203.23 o                         
   2  -1  15        290.52        309.88        78.68 o                         
   3  -1  15         85.50         99.02        20.80 o                         
   4  -1  15        278.57        484.44        72.02 o                         
   5  -1  15        259.90        241.90        45.64 o                         
   6  -1  15         26.30         21.55         6.22 o                         
  -6   0  15         81.17         51.45        10.66 o                         
  -5   0  15         28.99         22.78         7.57 o                         
  -4   0  15         16.73         35.32        19.27 o                         
  -3   0  15        864.93        301.38        72.91 o                         
  -2   0  15        269.02        307.08        28.20 o                         
  -1   0  15       1641.24       1512.51       108.54 o                         
   0   0  15        729.87        823.40        74.98 o                         
   1   0  15       1418.39       1426.02       100.52 o                         
   2   0  15        242.73        279.95        27.43 o                         
   3   0  15       1770.63       1869.02       235.06 o                         
   4   0  15         32.96        282.35        61.64 o                         
   5   0  15         17.48         27.02         7.76 o                         
   6   0  15        152.51        199.34        35.07 o                         
  -6   1  15         37.79         40.96         9.12 o                         
  -5   1  15        141.49        167.73        28.22 o                         
  -4   1  15        248.79        278.54        62.83 o                         
  -3   1  15        129.36        118.90        19.85 o                         
  -2   1  15        565.36        707.80        56.47 o                         
  -1   1  15       1569.55       2023.61       153.57 o                         
   0   1  15         53.42         79.32        15.24 o                         
   1   1  15       2257.89       2761.11       210.31 o                         
   2   1  15        282.45        381.20        36.16 o                         
   3   1  15         85.11         95.45        21.06 o                         
   4   1  15        280.13        438.72        52.72 o                         
   5   1  15        259.66        268.95        37.17 o                         
   6   1  15         25.68         25.69         6.20 o                         
  -6   2  15        125.18        129.56        23.89 o                         
  -5   2  15         95.64        192.99        46.98 o                         
  -4   2  15        585.00        502.58        56.56 o                         
  -3   2  15        449.15        388.36        42.45 o                         
  -2   2  15       1278.12       1441.24       114.94 o                         
  -1   2  15        498.79        953.22        72.04 o                         
   0   2  15         21.56         25.16         5.67 o                         
   1   2  15        869.27       2347.33       198.94 o                         
   2   2  15       1239.04       1169.67       120.55 o                         
   3   2  15        407.42        330.84        43.01 o                         
   4   2  15        321.90        328.93        32.86 o                         
   5   2  15         44.23         82.06        34.56 o                         
   6   2  15         68.52         76.17        14.38 o                         
  -6   3  15        198.44        170.65        30.50 o                         
  -5   3  15         80.25         99.30        19.30 o                         
  -4   3  15         53.53         75.56        21.65 o                         
  -3   3  15        255.68        220.16        25.18 o                         
  -2   3  15       2936.95       3419.42       329.00 o                         
  -1   3  15        622.64        728.93        89.74 o                         
   0   3  15        676.23        629.45        76.37 o                         
   1   3  15        932.98       1733.19       155.45 o                         
   2   3  15       1697.46       1927.13       286.50 o                         
   3   3  15        418.72        437.10        76.22 o                         
   4   3  15         86.26        102.36        19.69 o                         
   5   3  15        104.02        131.32        20.90 o                         
   6   3  15        348.92        304.51        39.33 o                         
  -6   4  15         35.94         43.17         9.01 o                         
  -5   4  15        148.94        169.37        60.64 o                         
  -4   4  15        480.92        531.46        69.43 o                         
  -3   4  15         52.91         44.87         8.85 o                         
  -2   4  15        138.45        136.65        28.12 o                         
  -1   4  15       1858.16       2215.63       228.50 o                         
   0   4  15         43.27         51.30        14.30 o                         
   1   4  15       3780.03       4986.51       473.83 o                         
   2   4  15        112.13        132.88        30.60 o                         
   3   4  15         52.87         46.76         9.24 o                         
   4   4  15        520.94        507.93        74.76 o                         
   5   4  15         84.42        203.07        84.31 o                         
   6   4  15         57.98         62.41         9.97 o                         
  -5   5  15        229.84        248.95        34.81 o                         
  -4   5  15         50.00         72.24        14.31 o                         
  -3   5  15        263.60        281.09        48.65 o                         
  -2   5  15        613.85        758.23        78.76 o                         
  -1   5  15        578.67        643.38        68.38 o                         
   0   5  15        755.50        665.26       101.61 o                         
   1   5  15        686.43        763.38       102.94 o                         
   2   5  15        291.76        384.92        44.15 o                         
   3   5  15        206.93        213.78        34.74 o                         
   4   5  15         90.86         89.65        16.25 o                         
   5   5  15        221.30        213.27        31.63 o                         
  -5   6  15        165.77        304.57        88.60 o                         
  -4   6  15        143.66        156.83        26.33 o                         
  -3   6  15        178.61        177.90        28.19 o                         
  -2   6  15        137.76        160.21        23.28 o                         
  -1   6  15        767.35        751.46        84.09 o                         
   0   6  15        266.66        237.95        38.47 o                         
   1   6  15       1564.33       1946.75       315.71 o                         
   2   6  15        116.68        114.78        19.44 o                         
   3   6  15        181.05        196.65        29.33 o                         
   4   6  15        101.99        102.02        18.68 o                         
   5   6  15         82.76        158.07        32.57 o                         
  -5   7  15        119.49        116.12        30.80 o                         
  -4   7  15         92.81        116.08        46.07 o                         
  -3   7  15         26.49         21.97        15.49 o                         
  -2   7  15        185.68        116.71        31.70 o                         
  -1   7  15        762.25        719.70        98.52 o                         
   0   7  15         10.01         10.39         9.51 o                         
   1   7  15        900.00        739.14       174.83 o                         
   2   7  15         91.81         76.32        18.36 o                         
   3   7  15         35.34         25.65        15.40 o                         
   4   7  15        125.01        123.03        37.80 o                         
   5   7  15         97.64        110.77        25.89 o                         
  -4   8  15         91.37         83.87        28.25 o                         
  -3   8  15        278.74        273.67        66.17 o                         
  -2   8  15        172.70         77.16        28.80 o                         
  -1   8  15        151.16        166.19        29.96 o                         
   0   8  15        116.77        127.69        45.55 o                         
   1   8  15        269.97        371.48        61.90 o                         
   2   8  15        103.03         91.10        19.87 o                         
   3   8  15        459.24        487.10        72.55 o                         
   4   8  15        147.25        160.21        33.07 o                         
  -3   9  15         50.35         48.45        14.06 o                         
  -2   9  15        290.53        176.62        40.15 o                         
  -1   9  15        158.47        160.61        26.67 o                         
   0   9  15         25.58         34.48        21.27 o                         
   1   9  15        135.95        138.77        27.66 o                         
   2   9  15        150.30        150.38        45.87 o                         
   3   9  15         54.89         44.71        21.66 o                         
  -2  10  15        176.02         87.12        19.53 o                         
  -1  10  15         49.22        101.62        31.98 o                         
   0  10  15         15.54         12.26         7.27 o                         
   1  10  15         72.19        171.34        77.43 o                         
   2  10  15        114.87         86.61        33.31 o                         
  -2 -10  16         95.42         91.15        18.22 o                         
  -1 -10  16        227.13        214.43        35.05 o                         
   0 -10  16         11.84          8.37         2.72 o                         
   1 -10  16        342.35        317.35        55.92 o                         
   2 -10  16         64.05         58.95        10.93 o                         
  -3  -9  16        106.79         98.23        15.02 o                         
  -2  -9  16         44.44         72.26        18.71 o                         
  -1  -9  16        104.46        130.31        22.17 o                         
   0  -9  16         46.34         56.93         9.65 o                         
   1  -9  16         91.09        156.58        26.29 o                         
   2  -9  16         24.29         54.89        16.21 o                         
   3  -9  16        157.28        188.62        42.97 o                         
  -4  -8  16         33.16         34.00        14.37 o                         
  -3  -8  16        235.19        219.35        31.33 o                         
  -2  -8  16         52.77         56.29        12.95 o                         
  -1  -8  16        172.76        157.34        23.35 o                         
   0  -8  16        162.93        170.63        23.28 o                         
   1  -8  16        250.15        268.31        31.40 o                         
   2  -8  16         34.56         40.85        10.33 o                         
   3  -8  16        301.72        317.74        47.44 o                         
   4  -8  16         44.05         79.92        24.49 o                         
  -4  -7  16        238.16        243.16        36.86 o                         
  -3  -7  16         34.09         27.10         7.53 o                         
  -2  -7  16         81.88         90.02        17.06 o                         
  -1  -7  16        649.84        713.08        75.84 o                         
   0  -7  16          5.84         10.65         4.46 o                         
   1  -7  16       1032.44       1184.16       136.77 o                         
   2  -7  16         65.61         78.04        37.72 o                         
   3  -7  16         70.85         74.49        14.22 o                         
   4  -7  16        156.03        204.56        53.46 o                         
  -5  -6  16        157.88        138.86        35.24 o                         
  -4  -6  16         50.67         63.45        28.57 o                         
  -3  -6  16        120.04        109.44        49.09 o                         
  -2  -6  16        344.56        270.07        28.92 o                         
  -1  -6  16        136.93        152.82        17.49 o                         
   0  -6  16        650.41        602.47        60.08 o                         
   1  -6  16        251.81        299.77        27.28 o                         
   2  -6  16        193.38        157.32        49.01 o                         
   3  -6  16         97.80         77.95        22.92 o                         
   4  -6  16         68.69         47.83        14.57 o                         
   5  -6  16         89.62        124.68        29.77 o                         
  -4  -5  16         55.00         67.74        30.70 o                         
  -3  -5  16        322.20        232.58        45.80 o                         
  -2  -5  16        106.51         71.25        23.47 o                         
  -1  -5  16        491.83        456.39        45.66 o                         
   0  -5  16        707.41        697.19        55.21 o                         
   1  -5  16        776.40        717.21        59.75 o                         
   2  -5  16         63.35         36.86        22.63 o                         
   3  -5  16        338.65        403.35        47.20 o                         
   4  -5  16         38.98         56.17        16.54 o                         
   5  -5  16        235.85        205.29        53.43 o                         
  -5  -4  16        358.09        221.54        60.58 o                         
  -4  -4  16        394.44        298.28        80.07 o                         
  -3  -4  16         36.23         19.08         8.36 o                         
  -2  -4  16       1228.95       1228.73       237.26 o                         
  -1  -4  16       2367.71       2356.55       235.24 o                         
   0  -4  16         81.90         93.17        12.50 o                         
   1  -4  16       4255.42       3915.47       352.41 o                         
   2  -4  16        768.59        629.69       129.64 o                         
   3  -4  16         20.04         16.02         5.84 o                         
   4  -4  16        642.32        845.04       150.48 o                         
   5  -4  16        172.15        208.25        50.80 o                         
  -4  -3  16         99.49        151.39        46.41 o                         
  -3  -3  16        380.49        333.23        34.03 o                         
  -2  -3  16       1670.39       2010.39       161.55 o                         
  -1  -3  16       2349.41       2141.54       177.30 o                         
   0  -3  16        218.36        346.06        31.09 o                         
   1  -3  16       4931.63       4070.49       328.18 o                         
   2  -3  16       1185.40       1388.31       117.88 o                         
   3  -3  16        747.50        686.08        76.17 o                         
   4  -3  16        178.26        394.80        91.10 o                         
   5  -3  16        226.66        214.25        55.47 o                         
  -4  -2  16        759.91        562.23        69.74 o                         
  -3  -2  16        497.18        521.57        56.42 o                         
  -2  -2  16       2328.11       2450.70       199.42 o                         
  -1  -2  16       4370.55       3867.21       296.38 o                         
   0  -2  16        114.77        111.79        14.98 o                         
   1  -2  16       8848.13       8066.25       574.35 o                         
   2  -2  16       1621.99       1668.79       146.61 o                         
   3  -2  16        352.47        305.96        37.60 o                         
   4  -2  16        983.11       1567.97       146.80 o                         
  -4  -1  16       1228.19       1283.16       240.82 o                         
  -3  -1  16         70.65         79.39        14.09 o                         
  -2  -1  16      11050.49      11876.10       844.11 o                         
  -1  -1  16       1128.19        962.25        73.50 o                         
   0  -1  16        176.01        183.98        16.99 o                         
   1  -1  16        936.96        810.68        60.60 o                         
   2  -1  16       5176.05       5356.66       522.73 o                         
   3  -1  16        120.58        191.82        33.10 o                         
   4  -1  16       2078.98       5044.36       492.88 o                         
   5  -1  16        296.59        236.33        46.08 o                         
   6  -1  16         22.99         26.73         6.86 o                         
  -6   0  16        145.70        113.18        20.90 o                         
  -5   0  16         38.74         61.26        14.04 o                         
  -4   0  16        826.48       2058.90       940.66 o                         
  -3   0  16        346.17        238.26        47.31 o                         
  -2   0  16       7554.05       8467.17       629.29 o                         
  -1   0  16        609.79        508.32        39.09 o                         
   0   0  16       1211.39       1615.77       126.84 o                         
   1   0  16        682.12        509.81        43.27 o                         
   2   0  16       3653.87       4336.81       425.40 o                         
   3   0  16        737.64        504.44        71.73 o                         
   4   0  16       1667.83       3765.01       378.07 o                         
   5   0  16         21.20         27.92         7.67 o                         
  -6   1  16         44.75         37.41         8.51 o                         
  -5   1  16        146.18        137.31        24.80 o                         
  -4   1  16       1238.59       1494.67       324.71 o                         
  -3   1  16         71.20         68.24        29.43 o                         
  -2   1  16      11078.27      12634.18       926.28 o                         
  -1   1  16       1135.16       1061.68        91.79 o                         
   0   1  16        176.03        198.94        19.93 o                         
   1   1  16        944.57        852.69        61.04 o                         
   2   1  16       5201.03       5370.96       520.69 o                         
   3   1  16        121.09        188.44        33.63 o                         
   4   1  16       2090.41       4837.50       489.15 o                         
   5   1  16        296.70        274.87        37.57 o                         
   6   1  16         22.79         31.39         6.92 o                         
  -6   2  16        109.47        111.05        20.69 o                         
  -5   2  16        243.17        277.32       120.48 o                         
  -4   2  16        756.23        626.69        73.17 o                         
  -3   2  16        498.66        497.17        64.93 o                         
  -2   2  16       2333.81       2679.47       202.44 o                         
  -1   2  16       4370.56       3795.81       270.54 o                         
   0   2  16        114.57        127.62        13.41 o                         
   1   2  16       8848.39       8692.64       577.45 o                         
   2   2  16       1627.72       1725.39       169.79 o                         
   3   2  16        354.26        274.89        34.30 o                         
   4   2  16        979.31       1217.14       532.15 o                         
   5   2  16        128.44        184.10        60.82 o                         
   6   2  16         66.52         65.21        12.63 o                         
  -6   3  16        122.47        132.92        24.16 o                         
  -5   3  16        308.75        234.13        60.07 o                         
  -4   3  16         98.88        171.68        67.39 o                         
  -3   3  16        378.41        350.00        37.98 o                         
  -2   3  16       1680.50       2182.41       210.67 o                         
  -1   3  16       2361.08       2382.47       179.53 o                         
   0   3  16        219.10        309.87        42.75 o                         
   1   3  16       4944.30       4657.99       370.68 o                         
   2   3  16       1194.28       1195.94       171.39 o                         
   3   3  16        745.24        669.82        73.82 o                         
   4   3  16        177.60        461.70        87.31 o                         
   5   3  16        227.50        210.41        31.05 o                         
   6   3  16        199.19        199.40        33.90 o                         
  -6   4  16         31.67         27.73         6.12 o                         
  -5   4  16        360.08        379.63       128.49 o                         
  -4   4  16        394.86        381.14        55.49 o                         
  -3   4  16         35.90         30.79         7.51 o                         
  -2   4  16       1228.67       1406.72       139.57 o                         
  -1   4  16       2399.00       2242.58       234.27 o                         
   0   4  16         82.43         95.17        13.67 o                         
   1   4  16       4289.90       3850.91       377.20 o                         
   2   4  16        768.59        736.55        76.27 o                         
   3   4  16         19.76         22.62         6.92 o                         
   4   4  16        642.60        666.52        93.87 o                         
   5   4  16        173.95        217.23        37.63 o                         
   6   4  16         52.07         48.61         8.11 o                         
  -5   5  16        226.41        159.00        36.77 o                         
  -4   5  16         54.81         72.14        15.00 o                         
  -3   5  16        325.53        340.30        64.16 o                         
  -2   5  16        104.89         77.67        18.29 o                         
  -1   5  16        495.78        529.80        67.19 o                         
   0   5  16        708.52        700.87        74.44 o                         
   1   5  16        780.95        839.16        97.70 o                         
   2   5  16         61.98         71.64        11.47 o                         
   3   5  16        342.02        290.86        51.96 o                         
   4   5  16         38.86         72.70        13.86 o                         
   5   5  16        236.65        233.41        37.38 o                         
  -5   6  16        159.38        201.56        81.40 o                         
  -4   6  16         49.94         62.91        13.75 o                         
  -3   6  16        120.18        120.67        22.58 o                         
  -2   6  16        346.20        268.98        29.40 o                         
  -1   6  16        136.29        141.48        24.79 o                         
   0   6  16        649.88        595.95        71.24 o                         
   1   6  16        251.17        191.46        65.08 o                         
   2   6  16        194.96        184.78        43.07 o                         
   3   6  16         97.91        116.00        18.96 o                         
   4   6  16         68.00         77.25        13.29 o                         
   5   6  16         90.93        104.30        31.36 o                         
  -4   7  16        238.64        316.14        70.33 o                         
  -3   7  16         33.74         37.67        19.82 o                         
  -2   7  16         84.81         95.94        66.92 o                         
  -1   7  16        649.15        755.98        89.10 o                         
   0   7  16          6.16         12.91        15.42 o                         
   1   7  16       1031.99       1065.96       156.92 o                         
   2   7  16         68.24         88.73        29.20 o                         
   3   7  16         70.44         54.39        22.31 o                         
   4   7  16        156.35        228.15        48.85 o                         
  -4   8  16         33.93         29.46        18.91 o                         
  -3   8  16        235.80        202.32        41.01 o                         
  -2   8  16         55.26         72.44        81.57 o                         
  -1   8  16        170.57        202.13        32.26 o                         
   0   8  16        163.18        194.34        59.52 o                         
   1   8  16        247.63        222.07        60.29 o                         
   2   8  16         36.89         23.31        11.46 o                         
   3   8  16        302.41        408.88       101.21 o                         
   4   8  16         44.85         79.25        23.27 o                         
  -3   9  16        106.97        101.24        38.94 o                         
  -2   9  16         43.36         54.90        21.71 o                         
  -1   9  16        104.99        103.42        21.75 o                         
   0   9  16         46.88         63.14        22.14 o                         
   1   9  16         91.59        118.20        26.63 o                         
   2   9  16         23.31         93.40        30.61 o                         
   3   9  16        157.48        173.83        39.19 o                         
  -2  10  16         95.35         58.83        15.14 o                         
  -1  10  16        226.97        184.16        33.04 o                         
   0  10  16         11.76         12.12         6.51 o                         
   1  10  16        342.11        321.30        49.76 o                         
   2  10  16         63.94         43.84        14.46 o                         
  -2 -10  17         17.67         24.88         5.36 o                         
  -1 -10  17        235.46        211.52        31.47 o                         
   0 -10  17         20.21         13.40         4.58 o                         
   1 -10  17        279.52        270.91        37.53 o                         
   2 -10  17         20.62         20.61         5.41 o                         
  -3  -9  17        119.60        118.90        16.25 o                         
  -2  -9  17         93.21        121.74        22.76 o                         
  -1  -9  17        110.25        108.09        19.53 o                         
   0  -9  17        125.97        127.79        18.77 o                         
   1  -9  17        104.66        107.33        20.91 o                         
   2  -9  17         48.39         64.68        12.57 o                         
   3  -9  17        198.32        207.92        35.37 o                         
  -4  -8  17         26.84         32.21        14.18 o                         
  -3  -8  17        142.31        123.09        17.41 o                         
  -2  -8  17        280.57        269.67        42.68 o                         
  -1  -8  17        152.77        155.16        18.52 o                         
   0  -8  17         90.26        117.64        17.78 o                         
   1  -8  17        181.17        192.45        25.83 o                         
   2  -8  17        131.49        121.25        22.11 o                         
   3  -8  17        108.36        133.57        71.97 o                         
   4  -8  17         58.03        102.07        25.51 o                         
  -4  -7  17        377.46        315.46        48.97 o                         
  -3  -7  17         52.67         54.06        11.84 o                         
  -2  -7  17        218.97        177.42        32.74 o                         
  -1  -7  17        293.53        265.45        30.53 o                         
   0  -7  17         34.38         32.75         7.63 o                         
   1  -7  17        509.85        464.69        57.00 o                         
   3  -7  17         98.68        109.23        36.52 o                         
   4  -7  17        292.18        285.66        68.46 o                         
  -5  -6  17        254.65        171.59        42.12 o                         
  -4  -6  17         30.80         25.11         8.08 o                         
  -3  -6  17        142.30        114.82        21.11 o                         
  -2  -6  17        387.33        291.74        37.96 o                         
  -1  -6  17        345.40        322.78        35.18 o                         
   0  -6  17        806.24        726.75        74.78 o                         
   1  -6  17        721.23        765.92        74.12 o                         
   2  -6  17        243.71        245.61        52.00 o                         
   3  -6  17        133.72        124.31        57.67 o                         
   4  -6  17         59.19         47.91        13.14 o                         
   5  -6  17        212.99        230.44        50.12 o                         
  -5  -5  17        219.66        170.60        43.42 o                         
  -4  -5  17        111.28        108.76        37.19 o                         
  -3  -5  17        276.98        165.26        31.20 o                         
  -2  -5  17        132.64        105.36        14.82 o                         
  -1  -5  17        427.38        516.84        49.82 o                         
   0  -5  17        409.05        478.64        48.11 o                         
   1  -5  17        880.95       1119.71       101.91 o                         
   2  -5  17         84.38         74.64        14.38 o                         
   3  -5  17        376.87        518.90       126.37 o                         
   4  -5  17         62.16         40.23        25.11 o                         
  -5  -4  17        303.66        203.63        53.38 o                         
  -4  -4  17        132.34         99.97        46.06 o                         
  -3  -4  17         52.10         38.26        11.28 o                         
  -2  -4  17        119.96        179.93        28.79 o                         
  -1  -4  17       2895.68       3285.64       325.91 o                         
   0  -4  17        388.02        412.94        46.48 o                         
   1  -4  17       4433.73       5440.96       479.09 o                         
   2  -4  17        195.40        187.35        25.00 o                         
   3  -4  17         47.03        132.45        20.69 o                         
   4  -4  17        255.54        252.96       164.97 o                         
   5  -4  17        146.34        187.69        45.69 o                         
  -4  -3  17        112.36         94.69        38.76 o                         
  -3  -3  17        472.93        443.57        49.65 o                         
  -2  -3  17        470.16        402.82        40.78 o                         
  -1  -3  17       2248.55       3183.04       239.07 o                         
   0  -3  17        227.39        201.63        22.62 o                         
   1  -3  17       4751.19       7008.23       532.67 o                         
   2  -3  17        755.13        754.89        80.86 o                         
   3  -3  17        812.58        829.60        77.08 o                         
   4  -3  17        193.04        184.80        42.17 o                         
   5  -3  17        106.83         81.63        40.67 o                         
  -4  -2  17        264.79        373.62       115.86 o                         
  -3  -2  17        349.29        330.21        36.68 o                         
  -2  -2  17        416.00        282.53        56.32 o                         
  -1  -2  17       1694.87       3107.21       235.37 o                         
   0  -2  17        122.14        103.17        13.70 o                         
   1  -2  17       3220.30       6272.81       447.13 o                         
   2  -2  17        534.84        458.38        45.73 o                         
   3  -2  17        224.09        184.58        27.24 o                         
   4  -2  17        387.44        424.20       188.63 o                         
  -5  -1  17        121.11         96.90        22.46 o                         
  -4  -1  17       1102.77        574.87       237.69 o                         
  -3  -1  17        141.83        122.44        17.76 o                         
  -2  -1  17       2322.82       2656.58       190.88 o                         
  -1  -1  17        386.44        486.12        38.73 o                         
   0  -1  17        195.28        239.26        25.02 o                         
   1  -1  17        576.97        953.63        67.87 o                         
   2  -1  17       1113.61       1203.14       124.09 o                         
   3  -1  17        256.03        211.83        34.09 o                         
   4  -1  17       1724.34        808.82       390.54 o                         
   5  -1  17        236.03        146.17        33.96 o                         
   6  -1  17         52.07         48.14        10.58 o                         
  -6   0  17        204.08        169.53        30.31 o                         
  -5   0  17         27.54         12.27         5.33 o                         
  -4   0  17        619.74        650.46       163.26 o                         
  -3   0  17         30.74         36.16        17.12 o                         
  -2   0  17       2043.75       2182.29       168.40 o                         
  -1   0  17        521.79        505.38        39.01 o                         
   0   0  17        438.07        355.03        28.75 o                         
   1   0  17        269.86        240.64        20.92 o                         
   2   0  17        973.12       1060.54       110.25 o                         
   3   0  17         59.93         61.32        28.66 o                         
   5   0  17         53.23        124.14        23.11 o                         
  -6   1  17         85.14         53.69        11.25 o                         
  -5   1  17        121.08        122.60        20.77 o                         
  -4   1  17       1108.53       1015.55       213.93 o                         
  -3   1  17        142.54        106.23        26.93 o                         
  -2   1  17       2328.56       2763.09       210.43 o                         
  -1   1  17        386.82        521.81        43.96 o                         
   0   1  17        198.51        274.75        30.70 o                         
   1   1  17        577.41        886.31        68.02 o                         
   2   1  17       1118.69       1220.49       123.42 o                         
   3   1  17        256.83        174.74        27.75 o                         
   4   1  17       1730.71        421.13       102.23 o                         
   5   1  17        236.01        222.64        52.21 o                         
   6   1  17         52.25         58.76        10.80 o                         
  -6   2  17         58.24         64.44        12.86 o                         
  -5   2  17        371.73        374.92        53.64 o                         
  -4   2  17        264.61        507.06       224.79 o                         
  -3   2  17        349.52        276.09        58.41 o                         
  -2   2  17        418.53        267.05        61.61 o                         
  -1   2  17       1687.57       2996.68       214.80 o                         
   0   2  17        117.15         91.76        12.05 o                         
   1   2  17       3212.74       7105.17       616.52 o                         
   2   2  17        537.40        509.59        53.90 o                         
   3   2  17        224.36        190.19        24.36 o                         
   4   2  17        387.28        339.98        60.24 o                         
   5   2  17        246.95        249.30        36.03 o                         
   6   2  17         57.82         56.21        11.06 o                         
  -6   3  17         62.03         57.68        11.48 o                         
  -5   3  17        118.40        198.77        61.90 o                         
  -4   3  17        111.62        183.34        45.54 o                         
  -3   3  17        470.91        423.14        47.07 o                         
  -2   3  17        471.81        445.09        58.23 o                         
  -1   3  17       2247.42       2875.31       237.52 o                         
   0   3  17        226.39        219.77        22.53 o                         
   1   3  17       4749.94       7321.46       693.21 o                         
   2   3  17        756.72        757.73       106.25 o                         
   3   3  17        810.30        825.08        88.70 o                         
   4   3  17        192.22        327.30        97.43 o                         
   5   3  17        105.54        133.44        42.06 o                         
   6   3  17         69.59         71.32        21.97 o                         
  -6   4  17         20.19         21.46         5.44 o                         
  -5   4  17        304.06        352.54        85.69 o                         
  -4   4  17        132.21         71.14        50.72 o                         
  -3   4  17         52.44         67.65        24.38 o                         
  -2   4  17        120.03        144.11        20.29 o                         
  -1   4  17       2905.97       3207.91       326.58 o                         
   0   4  17        387.31        536.71        54.25 o                         
   1   4  17       4445.01       5848.90       483.97 o                         
   2   4  17        195.52        208.47        30.24 o                         
   3   4  17         47.41        108.91        19.66 o                         
   4   4  17        255.34        346.13       164.73 o                         
   5   4  17        146.71        161.63        61.99 o                         
   6   4  17         34.56         31.15        13.05 o                         
  -5   5  17        220.02        203.79        29.80 o                         
  -4   5  17        110.93         99.56        18.94 o                         
  -3   5  17        279.91        265.99        35.66 o                         
  -2   5  17        134.01        108.77        15.71 o                         
  -1   5  17        436.45        587.50        74.86 o                         
   0   5  17        410.96        507.97       107.95 o                         
   1   5  17        891.13        999.70       188.27 o                         
   2   5  17         85.76         76.51        12.92 o                         
   3   5  17        380.01        314.11        71.98 o                         
   4   5  17         61.86         60.48        10.79 o                         
   5   5  17        206.66        210.23        30.40 o                         
  -5   6  17        254.29        235.57        33.44 o                         
  -4   6  17         30.80         31.84         8.41 o                         
  -3   6  17        142.66        132.43        53.91 o                         
  -2   6  17        386.92        359.65        75.28 o                         
  -1   6  17        349.94        345.51        42.44 o                         
   0   6  17        809.30        759.65        81.43 o                         
   1   6  17        726.33        614.47       143.44 o                         
   2   6  17        243.42        213.69        42.28 o                         
   3   6  17        134.14        109.78        20.36 o                         
   4   6  17         59.19         57.97        11.10 o                         
   5   6  17        212.49        226.56        48.55 o                         
  -4   7  17        380.65        503.81        89.43 o                         
  -3   7  17         51.39         61.44        26.16 o                         
  -2   7  17        221.62        334.13        85.87 o                         
  -1   7  17        290.83        288.76        67.99 o                         
   0   7  17         33.66         36.45        23.91 o                         
   1   7  17        506.95        454.69        77.62 o                         
   2   7  17        161.15         98.92        44.96 o                         
   3   7  17         97.29        113.92        37.46 o                         
   4   7  17        295.32        275.95        59.90 o                         
  -4   8  17         28.16         51.30        20.75 o                         
  -3   8  17        143.11         90.67        24.93 o                         
  -2   8  17        282.38        386.42       153.28 o                         
  -1   8  17        152.01        156.91        29.12 o                         
   0   8  17         91.77        180.87        49.58 o                         
   1   8  17        180.19        208.81        43.00 o                         
   2   8  17        133.15         99.69        23.05 o                         
   3   8  17        109.18        142.17        30.70 o                         
   4   8  17         59.50         97.71        26.04 o                         
  -3   9  17        119.81         95.49        23.50 o                         
  -1   9  17        110.36         91.21        19.99 o                         
   0   9  17        126.92        160.20        32.10 o                         
   1   9  17        104.60        100.66        23.39 o                         
   2   9  17         49.68         74.02        28.20 o                         
   3   9  17        198.52        201.89        42.74 o                         
  -2  10  17         17.27          7.30         6.43 o                         
  -1  10  17        234.69        163.42        33.30 o                         
   0  10  17         19.74         19.97         7.55 o                         
   1  10  17        278.55        200.76        67.85 o                         
   2  10  17         20.23         16.67         9.33 o                         
  -2 -10  18         34.37         47.04        11.66 o                         
  -1 -10  18        138.13        130.64        21.32 o                         
   0 -10  18         30.51         18.32         6.52 o                         
   1 -10  18         96.08         99.77        17.64 o                         
   2 -10  18         23.84         17.05         7.29 o                         
  -3  -9  18        100.19         85.05        12.42 o                         
  -2  -9  18        243.60        199.56        49.82 o                         
  -1  -9  18        118.87        105.14        20.37 o                         
   0  -9  18        258.65        256.69        32.37 o                         
   1  -9  18        113.58         94.25        18.11 o                         
   2  -9  18        130.16        132.89        28.59 o                         
   3  -9  18        130.95        154.95        22.92 o                         
  -4  -8  18        123.45        100.17        26.76 o                         
  -3  -8  18         62.78         70.44        12.33 o                         
  -2  -8  18        447.56        511.83        60.85 o                         
  -1  -8  18        149.41        120.78        15.88 o                         
   0  -8  18         15.86         31.58         7.22 o                         
   1  -8  18        168.81        114.82        16.85 o                         
   2  -8  18        224.50        227.67        33.88 o                         
   3  -8  18         35.63         43.77        17.82 o                         
   4  -8  18        241.03        234.13        47.13 o                         
  -4  -7  18        421.13        324.30        45.84 o                         
  -3  -7  18         73.84         73.24        32.24 o                         
  -2  -7  18        146.54         98.82        16.76 o                         
  -1  -7  18         73.42         48.92         8.74 o                         
   0  -7  18        220.16        193.51        25.88 o                         
   1  -7  18        150.54        104.06        15.69 o                         
   2  -7  18        127.25        114.24        25.80 o                         
   3  -7  18         92.05         80.95        25.04 o                         
   4  -7  18        369.39        367.11       121.58 o                         
  -5  -6  18        247.23        211.01        46.16 o                         
  -4  -6  18         62.12         73.06        13.10 o                         
  -3  -6  18        192.29        152.16        25.73 o                         
  -2  -6  18        342.12        276.47        41.49 o                         
  -1  -6  18        268.28        210.76        23.45 o                         
   0  -6  18        569.79        563.77        59.66 o                         
   1  -6  18        467.09        398.87        39.57 o                         
   2  -6  18        175.86        169.79        34.07 o                         
   3  -6  18        243.23        254.99        69.23 o                         
   4  -6  18         68.91         88.70        41.97 o                         
   5  -6  18        260.09        318.33        61.97 o                         
  -5  -5  18        108.76        105.43        28.61 o                         
  -4  -5  18         63.46         36.42        23.60 o                         
  -3  -5  18        187.31        103.36        22.24 o                         
  -2  -5  18         83.19         69.49        11.39 o                         
  -1  -5  18        669.14        551.13        57.34 o                         
   0  -5  18        268.03        304.46        29.58 o                         
   1  -5  18       1418.51       1479.68       131.47 o                         
   2  -5  18         98.87         89.36        34.43 o                         
   3  -5  18        273.42        283.67        64.43 o                         
   4  -5  18         33.15         23.20        11.70 o                         
  -5  -4  18        100.39         71.48        25.16 o                         
  -4  -4  18         92.38         75.75        34.31 o                         
  -3  -4  18        155.99        118.53        22.63 o                         
  -2  -4  18        143.26        137.81        25.63 o                         
  -1  -4  18       1583.66       1610.00       164.16 o                         
   0  -4  18        250.43        186.71        46.29 o                         
   1  -4  18       1656.26       1414.03       127.36 o                         
   2  -4  18        204.33        170.68        21.79 o                         
   3  -4  18        233.86        263.24        44.30 o                         
   4  -4  18         81.03         48.99        15.18 o                         
   5  -4  18         55.28         34.63        19.01 o                         
  -4  -3  18         57.12         31.15        22.05 o                         
  -3  -3  18        300.01        270.09        40.12 o                         
  -2  -3  18        441.36        466.56        45.10 o                         
  -1  -3  18        353.76        339.81        42.25 o                         
   0  -3  18        506.27        485.50        52.95 o                         
   1  -3  18        679.58        659.87        60.20 o                         
   2  -3  18        899.92        917.76        83.91 o                         
   3  -3  18        485.06        426.76        40.66 o                         
   4  -3  18         86.81         71.74        17.87 o                         
   5  -3  18         50.85         51.44        11.20 o                         
  -4  -2  18        101.26         86.46        34.85 o                         
  -3  -2  18        629.01        596.81        62.95 o                         
  -2  -2  18        363.74        356.18        34.55 o                         
  -1  -2  18        277.49        351.42        28.58 o                         
   0  -2  18        123.11        138.42        16.96 o                         
   1  -2  18        443.00        656.31        49.14 o                         
   2  -2  18        438.22        427.58        47.79 o                         
   3  -2  18        446.05        372.63        47.97 o                         
   4  -2  18        167.87        321.86        63.64 o                         
  -5  -1  18         77.22         76.96        16.98 o                         
  -4  -1  18        327.34        280.17        34.34 o                         
  -3  -1  18        140.68        142.04        23.18 o                         
  -2  -1  18        514.81        436.13        41.31 o                         
  -1  -1  18        287.64        342.99        32.26 o                         
   0  -1  18        648.61        454.40        37.98 o                         
   1  -1  18        395.17        712.19        49.67 o                         
   2  -1  18        324.14        353.74        53.09 o                         
   3  -1  18        232.06        301.82        45.30 o                         
   4  -1  18        164.25        175.11        37.92 o                         
   5  -1  18        136.66        116.67        25.12 o                         
   6  -1  18         96.34         88.20        16.39 o                         
  -6   0  18        182.69        139.47        25.32 o                         
  -5   0  18         64.26         49.90        12.14 o                         
  -4   0  18        146.43        143.13        31.99 o                         
  -3   0  18        319.75        362.14        54.54 o                         
  -2   0  18       2105.52       2131.23       166.30 o                         
  -1   0  18         96.45        128.15        13.09 o                         
   0   0  18        306.36        254.33        24.54 o                         
   1   0  18         56.58         95.19        10.57 o                         
   2   0  18        971.45        966.64       101.16 o                         
   3   0  18        240.68        465.08        51.56 o                         
   4   0  18         80.91        113.88        15.70 o                         
   5   0  18        122.70        126.97        23.77 o                         
  -6   1  18        113.37         80.38        15.52 o                         
  -5   1  18         77.47         81.50        15.94 o                         
  -4   1  18        326.40        331.59        36.95 o                         
  -3   1  18        141.93        127.91        24.60 o                         
  -2   1  18        516.06        476.60        48.98 o                         
  -1   1  18        289.67        355.36        32.86 o                         
   0   1  18        650.81        540.84        51.79 o                         
   1   1  18        397.53        590.76        49.09 o                         
   2   1  18        325.17        365.61        68.45 o                         
   3   1  18        233.26        245.76        32.64 o                         
   4   1  18        163.21        211.44       114.85 o                         
   5   1  18        136.96        148.88        38.69 o                         
  -6   2  18         28.18         34.01         7.80 o                         
  -5   2  18        308.96        273.54        41.24 o                         
  -4   2  18        101.53        160.78        43.35 o                         
  -3   2  18        629.49        562.02        72.43 o                         
  -2   2  18        363.38        440.69        40.19 o                         
  -1   2  18        273.39        313.27        29.07 o                         
   0   2  18        122.63        130.60        16.84 o                         
   1   2  18        438.35        620.13        49.93 o                         
   2   2  18        438.14        423.07        48.43 o                         
   3   2  18        446.35        448.17        47.53 o                         
   4   2  18        168.02        322.18        44.12 o                         
   5   2  18        285.72        242.80        35.75 o                         
   6   2  18         41.92         35.04         7.62 o                         
  -6   3  18         41.55         27.24         6.39 o                         
  -5   3  18         78.23         70.93        16.17 o                         
  -4   3  18         59.01         59.42        12.63 o                         
  -3   3  18        298.36        271.67        31.57 o                         
  -2   3  18        440.63        482.04        64.77 o                         
  -1   3  18        341.17        294.78        31.74 o                         
   0   3  18        507.13        588.58        83.75 o                         
   1   3  18        665.55        464.07        80.94 o                         
   2   3  18        899.20        925.77       121.83 o                         
   3   3  18        483.22        402.12        51.99 o                         
   4   3  18         88.86         78.00        17.96 o                         
   5   3  18         50.23         79.15        37.16 o                         
   6   3  18         53.09         58.01        13.78 o                         
  -5   4  18        100.04        104.74        22.53 o                         
  -4   4  18         92.63         75.71        26.82 o                         
  -3   4  18        157.29        142.53        27.34 o                         
  -2   4  18        142.78        151.43        19.17 o                         
  -1   4  18       1573.04       1441.56       218.05 o                         
   0   4  18        248.09        240.20        29.64 o                         
   1   4  18       1644.32       1338.51       140.92 o                         
   2   4  18        203.90        184.98        24.17 o                         
   3   4  18        235.32        233.19        63.76 o                         
   4   4  18         81.44         86.84        14.80 o                         
   5   4  18         55.01         54.21        18.26 o                         
  -5   5  18        108.88        135.18        21.46 o                         
  -4   5  18         63.09         58.73        11.98 o                         
  -3   5  18        189.51        192.08        25.96 o                         
  -2   5  18         84.58         81.75        12.46 o                         
  -1   5  18        662.15        602.35       104.29 o                         
   0   5  18        271.28        300.38        37.55 o                         
   1   5  18       1410.81       1538.49       189.14 o                         
   2   5  18        100.22         80.82        14.34 o                         
   3   5  18        275.76        242.47        38.14 o                         
   4   5  18         32.81         39.66         8.15 o                         
   5   5  18        128.48        162.60        24.69 o                         
  -5   6  18        245.34        225.14        31.50 o                         
  -4   6  18         61.50         62.22        19.35 o                         
  -3   6  18        191.68        163.70        63.33 o                         
  -2   6  18        340.65        275.03        32.71 o                         
  -1   6  18        265.15        200.48        25.72 o                         
   0   6  18        572.07        676.94       174.80 o                         
   1   6  18        463.69        327.11        95.52 o                         
   2   6  18        174.61        133.93        29.50 o                         
   3   6  18        242.64        242.79        36.22 o                         
   4   6  18         68.16        102.33        16.26 o                         
   5   6  18        258.20        272.46        58.93 o                         
  -4   7  18        420.81        369.60        85.28 o                         
  -3   7  18         72.28         55.72        22.13 o                         
  -2   7  18        146.43         67.74        24.34 o                         
  -1   7  18         74.74         62.54        20.74 o                         
   0   7  18        217.88        210.25        71.51 o                         
   1   7  18        152.01        118.45        48.95 o                         
   2   7  18        127.16        149.23        49.17 o                         
   3   7  18         90.47         93.70        26.91 o                         
   4   7  18        368.78        351.53        72.52 o                         
  -4   8  18        123.48        128.86        32.71 o                         
  -3   8  18         63.17         55.86        19.55 o                         
  -2   8  18        447.34        424.11       199.85 o                         
  -1   8  18        149.91        139.22        34.12 o                         
   0   8  18         16.45         44.79        28.37 o                         
   1   8  18        169.19        126.70        30.35 o                         
   2   8  18        224.37        205.45        34.29 o                         
   3   8  18         35.93         52.61        18.66 o                         
   4   8  18        241.10        226.46        45.90 o                         
  -3   9  18        100.74         63.98        16.10 o                         
  -2   9  18        242.64        107.34        49.17 o                         
  -1   9  18        120.36        104.67        20.79 o                         
   0   9  18        260.62        257.93        37.39 o                         
   1   9  18        115.07         84.18        20.26 o                         
   3   9  18        131.46        173.80        38.12 o                         
  -2  10  18         34.87         74.38        25.34 o                         
  -1  10  18        138.23        109.16        22.14 o                         
   0  10  18         29.97         22.16         8.17 o                         
   1  10  18         96.14         98.13        27.06 o                         
   2  10  18         24.28         41.57        10.48 o                         
  -1 -10  19         84.63         83.86        14.88 o                         
   1 -10  19         60.19         53.51        10.76 o                         
  -3  -9  19         35.24         31.47         5.80 o                         
  -2  -9  19         28.17         43.58         8.16 o                         
  -1  -9  19        103.41        105.21        19.79 o                         
   0  -9  19        228.11        208.00        26.69 o                         
   1  -9  19        120.27        121.73        21.72 o                         
   2  -9  19         36.04         54.68        12.35 o                         
   3  -9  19         31.98        112.12        25.76 o                         
  -4  -8  19         86.88         58.50        18.08 o                         
  -3  -8  19         78.81         69.02        12.95 o                         
  -2  -8  19        277.16        394.25        73.34 o                         
  -1  -8  19         81.83        109.13        19.94 o                         
   0  -8  19         50.67         52.38         9.76 o                         
   1  -8  19         41.66         51.38         9.51 o                         
   2  -8  19        182.37        206.07        36.68 o                         
   3  -8  19         98.28        106.36        18.52 o                         
  -4  -7  19        218.01        131.97        27.33 o                         
  -3  -7  19         37.49         40.96         9.56 o                         
  -2  -7  19         85.85         90.04        18.65 o                         
  -1  -7  19         73.75         60.77        11.38 o                         
   0  -7  19        517.12        464.99        57.56 o                         
   1  -7  19        156.55        152.58        21.74 o                         
   2  -7  19        108.78        136.43        31.56 o                         
   3  -7  19         29.66         32.19        24.90 o                         
   4  -7  19        128.07        114.62        68.48 o                         
  -5  -6  19        121.55         99.70        25.57 o                         
  -4  -6  19         81.78         72.27        13.58 o                         
  -3  -6  19        254.25        233.60        35.27 o                         
  -2  -6  19        162.18        157.97        24.26 o                         
  -1  -6  19        133.27        119.44        15.58 o                         
   0  -6  19         87.37        135.84        17.05 o                         
   1  -6  19        100.96        115.15        13.80 o                         
   2  -6  19         85.40         77.07        19.29 o                         
   3  -6  19        368.83        350.99        48.46 o                         
   4  -6  19         53.84         34.04        22.00 o                         
  -5  -5  19        124.08         83.81        21.99 o                         
  -4  -5  19         18.64         14.58        16.16 o                         
  -3  -5  19         73.18         49.96        13.00 o                         
  -2  -5  19         69.04         72.94        11.58 o                         
  -1  -5  19        171.76        148.96        18.65 o                         
   0  -5  19        470.50        606.70        56.13 o                         
   1  -5  19        329.87        335.69        33.16 o                         
   2  -5  19         69.44         45.67        11.90 o                         
   3  -5  19        108.79         78.48        21.02 o                         
   4  -5  19          9.15          3.80         4.74 o                         
   5  -5  19        139.46        131.68        58.05 o                         
  -4  -4  19        107.97        120.83        40.65 o                         
  -3  -4  19        242.56        211.32        24.67 o                         
  -2  -4  19        135.39        122.13        15.62 o                         
  -1  -4  19       1017.85       1051.10       135.02 o                         
   0  -4  19        181.70        187.71        28.09 o                         
   1  -4  19        473.85        435.95        50.79 o                         
   2  -4  19        124.52        110.09        19.23 o                         
   3  -4  19        384.97        368.43        45.69 o                         
   4  -4  19         65.16        106.56        18.75 o                         
   5  -4  19          4.93         10.13         5.69 o                         
  -4  -3  19        114.42        127.81        41.97 o                         
  -3  -3  19        211.72        160.78        28.40 o                         
  -2  -3  19        446.32        408.41        39.02 o                         
  -1  -3  19        366.53        485.81        45.20 o                         
   0  -3  19       1042.41       1084.50       156.92 o                         
   1  -3  19        757.69       1162.51       173.97 o                         
   2  -3  19        758.00        757.61        79.97 o                         
   3  -3  19        149.22        133.94        17.10 o                         
   4  -3  19        157.03        236.70        35.77 o                         
   5  -3  19         97.75        138.36        20.53 o                         
  -4  -2  19        131.77         59.60        30.21 o                         
  -3  -2  19        311.93        256.41        32.94 o                         
  -2  -2  19        274.17        250.70        24.97 o                         
  -1  -2  19         34.57         22.38         6.36 o                         
   0  -2  19          5.96         23.73         8.01 o                         
   1  -2  19         62.98         22.42         7.21 o                         
   2  -2  19        255.97        209.33        23.81 o                         
   3  -2  19        496.58        345.43        36.92 o                         
   4  -2  19        204.30        123.92        43.23 o                         
   5  -2  19        225.23        161.17        36.85 o                         
  -5  -1  19         53.08         43.02        13.38 o                         
  -4  -1  19        190.07        193.23        36.64 o                         
  -3  -1  19         66.91         60.13        13.74 o                         
  -2  -1  19        491.55        196.90        43.16 o                         
  -1  -1  19         47.73         52.46         8.32 o                         
   0  -1  19        848.60       1061.17        78.41 o                         
   1  -1  19         45.18         28.59         5.58 o                         
   2  -1  19        317.13        241.69        85.58 o                         
   3  -1  19        101.68         61.97        22.09 o                         
   4  -1  19         88.90        224.28        41.86 o                         
   5  -1  19         71.92         49.08        13.02 o                         
   6  -1  19        133.84        116.12        20.86 o                         
  -6   0  19        139.52        106.36        20.12 o                         
  -5   0  19         60.18         55.08        12.88 o                         
  -4   0  19        141.13        158.04        23.08 o                         
  -3   0  19        359.45        377.42        49.65 o                         
  -2   0  19       1558.94       1516.24       134.01 o                         
  -1   0  19        345.81        333.18        27.34 o                         
   0   0  19         72.06        179.63        16.68 o                         
   1   0  19        280.36        238.85        20.48 o                         
   2   0  19        908.47        616.64       118.13 o                         
   3   0  19        660.42        755.22        82.57 o                         
   4   0  19         79.87        218.69        75.43 o                         
   5   0  19        116.05        162.92        29.70 o                         
   6   0  19        124.16         83.38        15.41 o                         
  -6   1  19        122.79         80.96        15.58 o                         
  -5   1  19         53.66         53.01        12.47 o                         
  -4   1  19        190.99        203.95        32.31 o                         
  -3   1  19         67.50         74.82        12.25 o                         
  -2   1  19        492.56        338.25        42.55 o                         
  -1   1  19         49.25         52.25        10.67 o                         
   0   1  19        850.99       1063.72        99.66 o                         
   1   1  19         46.81         29.62         8.55 o                         
   2   1  19        317.93        285.37        33.97 o                         
   3   1  19        102.30         48.34         9.19 o                         
   4   1  19         89.77        207.14        31.79 o                         
   5   1  19         72.53         67.35        21.25 o                         
  -6   2  19         11.38         14.29         4.73 o                         
  -5   2  19        211.07        250.63        39.80 o                         
  -4   2  19        132.05        124.79        19.46 o                         
  -3   2  19        312.11        246.09        33.76 o                         
  -2   2  19        270.88        245.17        28.54 o                         
  -1   2  19         32.65         21.10         7.78 o                         
   0   2  19          5.34         15.26         6.97 o                         
   1   2  19         60.91         40.15         7.79 o                         
   2   2  19        253.01        225.63        28.14 o                         
   3   2  19        496.58        394.87        64.47 o                         
   4   2  19        204.40        138.33        68.98 o                         
   5   2  19        222.62        235.31        31.69 o                         
  -6   3  19         50.55         43.21         9.14 o                         
  -5   3  19         49.84         57.36        13.72 o                         
  -4   3  19        116.97        131.12        23.76 o                         
  -3   3  19        212.07        180.34        22.45 o                         
  -2   3  19        450.15        388.51        44.02 o                         
  -1   3  19        365.81        503.61        45.73 o                         
   0   3  19       1038.53       1132.10       101.51 o                         
   1   3  19        756.87       1079.09       118.15 o                         
   2   3  19        761.54        739.22        79.62 o                         
   3   3  19        149.39        144.39        33.32 o                         
   4   3  19        159.79        244.00        35.86 o                         
   5   3  19         97.31        135.48        25.06 o                         
  -5   4  19          6.37         24.99         7.51 o                         
  -4   4  19        106.98        112.41        20.93 o                         
  -3   4  19        245.36        230.04        26.17 o                         
  -2   4  19        134.51        121.43        16.90 o                         
  -1   4  19       1017.66       1051.02       132.41 o                         
   0   4  19        180.84        243.72        34.55 o                         
   1   4  19        473.62        426.81        50.75 o                         
   2   4  19        123.75        128.60        19.80 o                         
   3   4  19        387.98        436.52        63.50 o                         
   4   4  19         64.35         96.52        17.87 o                         
   5   4  19          5.09         26.86         6.25 o                         
  -5   5  19        123.15         90.60        16.99 o                         
  -4   5  19         18.64         21.70         7.32 o                         
  -3   5  19         73.63         89.72        15.51 o                         
  -2   5  19         69.25         70.68        14.73 o                         
  -1   5  19        167.35        199.32        28.85 o                         
   0   5  19        464.87        662.83       109.16 o                         
   1   5  19        324.97        370.94        50.86 o                         
   2   5  19         69.50         65.31        11.77 o                         
   3   5  19        109.30        112.22        18.19 o                         
   4   5  19          9.14          7.75         4.32 o                         
   5   5  19        138.48        151.56        21.78 o                         
  -5   6  19        120.09        133.08        18.96 o                         
  -4   6  19         82.42         75.71        14.08 o                         
  -3   6  19        252.71        222.28        36.75 o                         
  -2   6  19        161.69        144.49        21.05 o                         
  -1   6  19        134.07        126.91        31.49 o                         
   0   6  19         88.88        158.12        26.90 o                         
   1   6  19        101.98         52.49        26.50 o                         
   2   6  19         84.96         88.96        22.91 o                         
   3   6  19        367.30        328.98        39.97 o                         
   4   6  19         54.50         53.23        15.21 o                         
   5   6  19        205.46        234.93        49.34 o                         
  -4   7  19        218.08        186.48        49.70 o                         
  -3   7  19         36.83         29.03        16.82 o                         
  -2   7  19         86.18        146.41        88.65 o                         
  -1   7  19         73.49         78.28        22.84 o                         
   0   7  19        517.93        473.76        91.42 o                         
   1   7  19        156.27        176.13        38.95 o                         
   2   7  19        109.16        166.91        34.94 o                         
   3   7  19         29.03         54.84        20.56 o                         
   4   7  19        127.91        166.63        41.75 o                         
  -4   8  19         85.73         48.26        22.16 o                         
  -3   8  19         77.92         77.48        21.23 o                         
  -2   8  19        275.44        196.05        48.60 o                         
  -1   8  19         82.72        113.75        30.70 o                         
   0   8  19         50.65         91.82        34.35 o                         
   1   8  19         42.51         83.01        38.19 o                         
   2   8  19        180.86        179.15        40.84 o                         
   3   8  19         97.33        102.11        23.12 o                         
   4   8  19        148.17        116.13        27.14 o                         
  -3   9  19         35.35         14.53         7.80 o                         
  -2   9  19         27.49         22.82        12.89 o                         
  -1   9  19        103.33         99.26        19.71 o                         
   0   9  19        228.93        210.70        32.53 o                         
   1   9  19        120.14        103.45        23.06 o                         
   2   9  19         35.46         57.65        24.08 o                         
   3   9  19         32.05         73.12        23.41 o                         
  -2  10  19        121.76         68.95        19.09 o                         
  -1  10  19         84.80         76.15        17.16 o                         
   0  10  19         19.18         10.93         6.22 o                         
   1  10  19         60.39         54.04        15.39 o                         
   2  10  19         64.82         51.37        14.57 o                         
   1 -10  20         25.15         18.10         5.19 o                         
  -3  -9  20          9.36          9.01         3.23 o                         
  -2  -9  20         31.35         40.63         8.72 o                         
  -1  -9  20         47.95         50.93        10.66 o                         
   0  -9  20        125.75        158.97        18.45 o                         
   1  -9  20         67.44         71.03        14.83 o                         
   2  -9  20         18.09         25.62         7.98 o                         
   3  -9  20          4.44          4.56         4.24 o                         
  -4  -8  20         24.07         27.39        12.37 o                         
  -3  -8  20        122.93        101.68        16.13 o                         
  -2  -8  20        228.62        213.76        49.73 o                         
  -1  -8  20        106.95        122.64        20.94 o                         
   0  -8  20        253.00        221.70        30.97 o                         
   1  -8  20         80.01         72.23        12.18 o                         
   2  -8  20        224.46        241.78        43.11 o                         
   3  -8  20        179.38        193.37        34.37 o                         
   4  -8  20         13.27         32.51        14.03 o                         
  -4  -7  20         99.63         70.91        12.19 o                         
  -3  -7  20         28.14         32.02         8.24 o                         
  -2  -7  20        227.14        191.23        33.37 o                         
  -1  -7  20         22.53         23.93         5.65 o                         
   0  -7  20        645.67        500.56        68.96 o                         
   1  -7  20         44.37         44.58         9.96 o                         
   2  -7  20        195.85        201.38        46.75 o                         
   3  -7  20         15.32         22.96         8.37 o                         
   4  -7  20         62.22         44.43        23.49 o                         
  -4  -6  20         98.16         86.83        15.65 o                         
  -3  -6  20        206.54        179.08        26.27 o                         
  -2  -6  20         68.07         71.06        15.24 o                         
  -1  -6  20        210.23        172.06        18.82 o                         
   0  -6  20         52.00         69.00        10.45 o                         
   1  -6  20        266.75        236.83        31.50 o                         
   2  -6  20         83.85         65.85        19.26 o                         
   3  -6  20        344.58        378.36        55.30 o                         
   4  -6  20         82.05         45.07        11.14 o                         
   5  -6  20         84.64        163.59        37.43 o                         
  -5  -5  20        122.69         86.50        24.34 o                         
  -4  -5  20         16.26         23.55         7.07 o                         
  -3  -5  20        100.32         95.29        17.84 o                         
  -2  -5  20         82.91        100.21        13.69 o                         
  -1  -5  20        192.60        161.75        20.01 o                         
   0  -5  20        391.92        468.83        47.86 o                         
   1  -5  20        409.18        454.64        42.43 o                         
   2  -5  20         64.68         59.57        13.35 o                         
   3  -5  20         56.30         67.15        16.58 o                         
   4  -5  20         10.00         11.74         7.34 o                         
   5  -5  20        182.99        160.50        36.00 o                         
  -4  -4  20        102.64        107.80        39.26 o                         
  -3  -4  20        222.28        148.75        19.63 o                         
  -2  -4  20         73.68         87.67        11.31 o                         
  -1  -4  20        710.84        631.89        89.87 o                         
   0  -4  20          5.19          4.16         7.08 o                         
   1  -4  20        370.18        339.58        33.83 o                         
   2  -4  20         52.61         57.41        12.24 o                         
   3  -4  20        397.10        398.21        41.82 o                         
   4  -4  20         64.38         56.23        13.42 o                         
   5  -4  20         54.81         52.89        13.38 o                         
  -4  -3  20        102.88         85.25        35.11 o                         
  -3  -3  20        279.77        260.12        33.42 o                         
  -2  -3  20        426.07        396.62        38.63 o                         
  -1  -3  20        104.01         89.89        17.58 o                         
   0  -3  20        837.13        780.30        67.78 o                         
   1  -3  20        218.29        211.65        25.05 o                         
   2  -3  20        630.60        573.90        54.94 o                         
   3  -3  20        193.26        187.46        22.67 o                         
   4  -3  20        104.41         90.14        17.66 o                         
   5  -3  20        307.93        341.12        45.39 o                         
  -5  -2  20        188.26        154.69        32.02 o                         
  -4  -2  20         82.78         62.56        14.92 o                         
  -3  -2  20        473.29        501.53        47.22 o                         
  -2  -2  20        423.89        479.69        44.05 o                         
  -1  -2  20        184.65        190.91        18.65 o                         
   0  -2  20        112.48         87.63        13.66 o                         
   1  -2  20        293.72        356.98        34.56 o                         
   2  -2  20        311.37        272.18        33.15 o                         
   3  -2  20        628.18        645.05        75.86 o                         
   4  -2  20         82.29         55.67        33.22 o                         
   5  -2  20        154.14        108.20        24.92 o                         
  -5  -1  20         36.77         30.86        10.37 o                         
  -4  -1  20         99.93         93.37        20.52 o                         
  -3  -1  20         19.54         11.28         4.74 o                         
  -2  -1  20        821.68        705.14        78.47 o                         
  -1  -1  20        198.67        221.95        20.65 o                         
   0  -1  20        892.13        833.42        62.78 o                         
   1  -1  20        221.80        334.59        25.33 o                         
   2  -1  20        527.34        457.04        98.05 o                         
   3  -1  20         10.87         10.94         5.04 o                         
   4  -1  20         93.19         60.19        19.87 o                         
   6  -1  20        130.08        114.46        20.68 o                         
  -6   0  20         64.24         41.34         9.23 o                         
  -5   0  20         31.11         35.40         9.95 o                         
  -4   0  20         84.20        102.90        33.54 o                         
  -3   0  20        722.18        853.29       104.70 o                         
  -2   0  20        742.03        555.37       119.69 o                         
  -1   0  20         74.90         55.72        10.09 o                         
   0   0  20        440.98        499.19        45.98 o                         
   1   0  20         88.82         74.93         9.44 o                         
   2   0  20        809.91        759.41       130.25 o                         
   3   0  20        909.61       1407.66       145.66 o                         
   4   0  20         50.38         26.52        14.71 o                         
   5   0  20         62.55         30.31         8.57 o                         
   6   0  20         42.68         37.96         7.96 o                         
  -6   1  20         88.40         60.52        12.07 o                         
  -5   1  20         37.21         27.42         9.31 o                         
  -4   1  20        100.51         91.48        23.43 o                         
  -3   1  20         19.58         17.91        10.38 o                         
  -2   1  20        825.05        824.04        85.47 o                         
  -1   1  20        202.29        241.09        24.00 o                         
   0   1  20        894.49        831.72        70.65 o                         
   1   1  20        225.70        277.40        34.75 o                         
   2   1  20        530.36        620.14       113.16 o                         
   3   1  20         10.91          9.30         4.18 o                         
   4   1  20         93.72         85.17        45.84 o                         
   5   1  20         40.60         48.21         9.86 o                         
  -6   2  20         12.50         12.62         4.32 o                         
  -5   2  20        185.73        179.76        28.87 o                         
  -4   2  20         82.99         98.89        28.70 o                         
  -3   2  20        473.13        501.87        62.86 o                         
  -2   2  20        418.21        460.74        63.54 o                         
  -1   2  20        181.56        174.75        22.66 o                         
   0   2  20        112.41         84.16        15.35 o                         
   1   2  20        290.14        378.81        34.70 o                         
   2   2  20        306.13        259.27        33.08 o                         
   3   2  20        627.76        718.86        74.43 o                         
   4   2  20         82.36        131.16        20.60 o                         
   5   2  20        151.67        156.03        22.75 o                         
  -6   3  20         53.05         43.53         8.91 o                         
  -5   3  20        147.13        131.28        33.37 o                         
  -4   3  20        103.26        106.53        19.61 o                         
  -3   3  20        281.31        266.40        35.41 o                         
  -2   3  20        431.03        386.84        43.23 o                         
  -1   3  20        102.34         87.10        14.91 o                         
   0   3  20        836.92        874.84       164.15 o                         
   1   3  20        216.44        173.61        23.66 o                         
   2   3  20        635.19        573.00        62.67 o                         
   3   3  20        194.78        251.52        32.36 o                         
   4   3  20        104.80        103.88        27.00 o                         
   5   3  20        307.53        333.55        45.29 o                         
  -5   4  20         98.81         88.09        38.73 o                         
  -4   4  20        101.00        114.21        21.04 o                         
  -3   4  20        225.49        194.89        22.19 o                         
  -2   4  20         73.34         86.20        13.21 o                         
  -1   4  20        711.28        698.72        89.19 o                         
   0   4  20          5.22         -0.90         6.92 o                         
   1   4  20        370.76        328.17        40.66 o                         
   2   4  20         52.36         63.89        11.19 o                         
   3   4  20        400.61        322.80        44.35 o                         
   4   4  20         62.91         67.63        13.38 o                         
   5   4  20         55.29         75.25        20.37 o                         
  -5   5  20        121.42        139.19        38.36 o                         
  -4   5  20         16.26         22.97        14.39 o                         
  -3   5  20         99.63         93.67        18.60 o                         
  -2   5  20         83.08         96.44        17.25 o                         
  -1   5  20        190.52        224.69        33.43 o                         
   0   5  20        385.82        452.26        87.95 o                         
   1   5  20        406.85        447.11        63.83 o                         
   2   5  20         64.77         66.41        11.47 o                         
   3   5  20         55.61         71.41        14.25 o                         
   4   5  20          9.97         24.82         6.58 o                         
   5   5  20        181.68        201.83        26.71 o                         
  -5   6  20         49.34         69.44        24.30 o                         
  -4   6  20         98.72         90.22        18.16 o                         
  -3   6  20        204.42        160.39        32.26 o                         
  -2   6  20         67.33         91.75        22.64 o                         
  -1   6  20        210.99        194.76        43.08 o                         
   0   6  20         51.82         39.64        25.41 o                         
   1   6  20        267.79        258.42        34.34 o                         
   2   6  20         83.07         96.28        22.24 o                         
   3   6  20        342.42        388.46        45.93 o                         
   4   6  20         82.72         60.98        29.02 o                         
   5   6  20         84.38        130.96        33.88 o                         
  -4   7  20        100.28         67.68        33.21 o                         
  -3   7  20         27.61         28.36        15.99 o                         
  -2   7  20        226.90        293.33       122.27 o                         
  -1   7  20         22.67         18.84        15.04 o                         
   0   7  20        648.52        678.95       120.19 o                         
   1   7  20         44.54        108.16        57.74 o                         
   2   7  20        195.62        157.42        37.39 o                         
   3   7  20         14.86         26.12        15.71 o                         
   4   7  20         62.84         75.53        26.33 o                         
  -4   8  20         24.07         25.97        14.57 o                         
  -3   8  20        121.54         73.60        22.33 o                         
  -2   8  20        227.93        176.00        39.22 o                         
  -1   8  20        107.88        122.85        31.19 o                         
   0   8  20        254.33        322.37        72.91 o                         
   1   8  20         80.98        128.20        42.21 o                         
   2   8  20        223.81        280.19        45.41 o                         
   3   8  20        177.96        155.93        29.20 o                         
   4   8  20         13.28         23.01        12.93 o                         
  -3   9  20          9.59          4.98         6.15 o                         
  -2   9  20         32.08         46.74        16.63 o                         
  -1   9  20         47.90         35.14        16.90 o                         
   0   9  20        125.64        126.18        23.97 o                         
   1   9  20         67.44         78.43        34.59 o                         
   2   9  20         18.75         56.32        19.07 o                         
   3   9  20          4.65         12.56         9.75 o                         
  -1  10  20         46.70         42.03        12.46 o                         
   0  10  20          8.40          4.18         4.61 o                         
   1  10  20         25.12         22.55         9.37 o                         
  -1 -10  21         39.43         29.05         6.75 o                         
  -3  -9  21         14.74         15.79         9.64 o                         
  -2  -9  21        102.01         88.31        29.87 o                         
  -1  -9  21         56.57         45.51        11.26 o                         
   0  -9  21        112.56         97.47        13.70 o                         
   1  -9  21         91.69         89.75        17.30 o                         
   2  -9  21         49.46         53.29        10.53 o                         
   3  -9  21         20.09         20.11         5.03 o                         
  -4  -8  21         12.52          7.15         6.33 o                         
  -3  -8  21        214.22        157.50        23.71 o                         
  -2  -8  21        153.77        138.18        21.08 o                         
  -1  -8  21         95.29        120.29        18.76 o                         
   0  -8  21        522.34        521.40        77.30 o                         
   1  -8  21        100.91         97.43        19.62 o                         
   2  -8  21        240.96        239.83        31.95 o                         
   3  -8  21        174.56        150.88        24.24 o                         
   4  -8  21         10.80         14.53         9.02 o                         
  -4  -7  21         47.63         47.12         8.84 o                         
  -3  -7  21         48.93         41.08         9.80 o                         
  -2  -7  21        352.60        311.21        49.03 o                         
  -1  -7  21          6.10          6.41         3.21 o                         
   0  -7  21        521.04        645.99        80.44 o                         
   1  -7  21         10.12          3.80         4.03 o                         
   2  -7  21        266.49        255.10        37.76 o                         
   3  -7  21         39.59         60.34        15.61 o                         
   4  -7  21         61.42         67.84        19.88 o                         
  -4  -6  21         98.48         98.51        16.04 o                         
  -3  -6  21        126.57        115.60        19.46 o                         
  -2  -6  21        143.72        108.53        22.34 o                         
  -1  -6  21        205.09        192.58        21.10 o                         
   0  -6  21        435.21        383.29        35.48 o                         
   1  -6  21        358.15        366.74        35.62 o                         
   2  -6  21        183.04        163.71        29.14 o                         
   3  -6  21        205.78        256.05        46.29 o                         
   4  -6  21        102.72         92.39        17.06 o                         
  -5  -5  21        168.43        121.45        29.56 o                         
  -4  -5  21         55.23         56.11        12.04 o                         
  -3  -5  21        104.98        104.77        19.07 o                         
  -2  -5  21        111.63        125.08        14.65 o                         
  -1  -5  21         70.79         57.33         8.59 o                         
   0  -5  21        798.62        743.24        71.93 o                         
   1  -5  21        142.29        135.29        14.90 o                         
   2  -5  21         93.77        103.75        16.21 o                         
   3  -5  21         90.99        105.30        19.94 o                         
   4  -5  21         32.19         42.02        12.71 o                         
   5  -5  21        217.53        182.26        56.85 o                         
  -5  -4  21        215.85        177.52        39.78 o                         
  -4  -4  21         69.03         52.41        11.19 o                         
  -3  -4  21        260.10        213.72        28.90 o                         
  -2  -4  21         14.06         17.31         5.07 o                         
  -1  -4  21        615.00        618.84        65.77 o                         
   0  -4  21         21.85         20.01         6.67 o                         
   1  -4  21        317.92        288.88        28.83 o                         
   2  -4  21          9.31         10.54         5.29 o                         
   3  -4  21        272.98        353.05        85.92 o                         
   4  -4  21         57.80         44.24        11.84 o                         
   5  -4  21        165.56        154.15        31.11 o                         
  -4  -3  21         95.07         68.59        37.69 o                         
  -3  -3  21        612.81        530.35        50.17 o                         
  -2  -3  21        233.57        237.36        25.55 o                         
  -1  -3  21        237.15        300.94        33.12 o                         
   0  -3  21        857.35        888.97        74.83 o                         
   1  -3  21        426.73        648.07        59.19 o                         
   2  -3  21        234.83        234.80        24.65 o                         
   3  -3  21        563.93        506.94        46.51 o                         
   4  -3  21         59.74         49.75        35.20 o                         
   5  -3  21        485.95        497.09        67.33 o                         
  -5  -2  21        125.14        116.12        25.57 o                         
  -4  -2  21         78.94         60.50        13.42 o                         
  -3  -2  21        262.43        138.45        18.99 o                         
  -2  -2  21        374.54        408.71        43.67 o                         
  -1  -2  21        107.58        109.10        12.80 o                         
   0  -2  21        388.70        341.20        29.33 o                         
   1  -2  21        184.32        181.78        16.11 o                         
   2  -2  21        257.91        302.12        34.02 o                         
   3  -2  21        491.40        370.13        44.25 o                         
   4  -2  21         62.12         53.13        30.99 o                         
   5  -2  21         65.42         51.50        13.54 o                         
  -5  -1  21         34.89         30.29        10.14 o                         
  -4  -1  21         42.61         27.69         7.92 o                         
  -3  -1  21         11.04         10.98         5.20 o                         
  -2  -1  21        957.60        921.96       101.05 o                         
  -1  -1  21        323.05        290.27        26.00 o                         
   0  -1  21        571.22        962.30        71.40 o                         
   1  -1  21        244.84        232.45        18.44 o                         
   2  -1  21        750.62        637.47        73.20 o                         
   3  -1  21         12.08         25.59         6.62 o                         
   4  -1  21         57.02         77.94        35.08 o                         
  -6   0  21         57.82         50.78        10.32 o                         
  -5   0  21          3.09          2.32         4.59 o                         
  -4   0  21         34.12         45.62        13.75 o                         
  -3   0  21        342.86        256.98        34.61 o                         
  -2   0  21        707.66        676.26       114.88 o                         
  -1   0  21        129.31        105.88        15.68 o                         
   0   0  21       1361.86       1801.62       270.54 o                         
   1   0  21        112.26         90.60        21.87 o                         
   2   0  21       1276.93       1476.91       363.02 o                         
   3   0  21        711.15        496.71        55.68 o                         
   4   0  21         46.39        126.66        68.77 o                         
   5   0  21          2.92          9.19         5.11 o                         
   6   0  21         27.17         22.32         5.72 o                         
  -6   1  21         81.30         45.86         9.77 o                         
  -5   1  21         35.19         26.48         9.65 o                         
  -4   1  21         42.54         37.40        14.80 o                         
  -3   1  21         10.94         10.18         5.36 o                         
  -2   1  21        961.10       1118.94       129.93 o                         
  -1   1  21        325.52        331.91        45.79 o                         
   0   1  21        570.61        954.87        80.09 o                         
   1   1  21        247.38        190.87        22.33 o                         
   2   1  21        753.94        726.64       121.75 o                         
   3   1  21         11.99         27.93         9.00 o                         
   4   1  21         56.87         81.14        13.39 o                         
   5   1  21         29.79         46.55         9.94 o                         
   6   1  21        120.38         97.22        17.65 o                         
  -6   2  21          9.41          4.84         2.72 o                         
  -5   2  21        123.49        150.60        24.35 o                         
  -4   2  21         79.20         94.61        21.24 o                         
  -3   2  21        261.95        228.53        25.34 o                         
  -2   2  21        370.86        365.50        54.00 o                         
  -1   2  21        105.69        105.75        16.35 o                         
   0   2  21        387.16        314.74        33.21 o                         
   1   2  21        182.08        156.19        21.69 o                         
   2   2  21        254.68        255.38       101.69 o                         
   3   2  21        491.03        331.43        40.98 o                         
   4   2  21         62.33         61.67        31.05 o                         
   5   2  21         63.91         79.58        13.58 o                         
   6   2  21         10.76          9.38         3.46 o                         
  -6   3  21         81.14         54.02        10.77 o                         
  -5   3  21        266.55        251.61        58.95 o                         
  -4   3  21         95.14         77.67        15.99 o                         
  -3   3  21        614.21        472.64        65.52 o                         
  -2   3  21        236.34        242.11        28.86 o                         
  -1   3  21        236.03        279.10        32.18 o                         
   0   3  21        858.17        836.36       162.23 o                         
   1   3  21        425.31        523.56        57.35 o                         
   2   3  21        237.44        226.35        27.96 o                         
   3   3  21        565.36        569.49        62.84 o                         
   4   3  21         59.80         77.08        14.42 o                         
   5   3  21        485.78        524.64        66.60 o                         
  -5   4  21        215.76        186.76        28.55 o                         
  -4   4  21         67.88         58.20        12.83 o                         
  -3   4  21        263.05        247.85        36.86 o                         
  -2   4  21         14.01         10.90         5.16 o                         
  -1   4  21        615.15        615.61        82.74 o                         
   0   4  21         21.93         23.75         9.81 o                         
   1   4  21        318.12        262.35        34.33 o                         
   2   4  21          9.27         13.82         7.50 o                         
   3   4  21        276.04        259.07        42.94 o                         
   4   4  21         56.75         60.28        11.12 o                         
   5   4  21        165.32        201.16        44.28 o                         
  -5   5  21        167.28        147.65        21.78 o                         
  -4   5  21         55.21         62.64        28.47 o                         
  -3   5  21        104.55        108.11        20.36 o                         
  -2   5  21        111.92        117.94        16.32 o                         
  -1   5  21         69.02         61.89        17.98 o                         
   0   5  21        794.90        681.59        77.45 o                         
   1   5  21        140.28         75.53        22.28 o                         
   2   5  21         93.96         98.75        13.90 o                         
   3   5  21         90.46        105.79        18.51 o                         
   4   5  21         32.18         58.65        10.85 o                         
   5   5  21        216.34        219.04        46.94 o                         
  -5   6  21         27.29         34.53        18.20 o                         
  -4   6  21         98.69         87.63        17.27 o                         
  -3   6  21        125.60        106.10        19.51 o                         
  -2   6  21        143.06        135.02        39.74 o                         
  -1   6  21        205.13        196.17        24.09 o                         
   0   6  21        431.95        283.66        38.35 o                         
   1   6  21        358.35        368.10        50.91 o                         
   2   6  21        182.24        172.21        29.32 o                         
   3   6  21        204.84        186.20        59.08 o                         
   4   6  21        103.06        100.88        34.24 o                         
   5   6  21         20.61         48.93        19.21 o                         
  -4   7  21         47.83         47.89        24.32 o                         
  -3   7  21         49.38         44.33        19.74 o                         
  -2   7  21        351.62        361.55        58.52 o                         
  -1   7  21          6.18          5.16        13.28 o                         
   0   7  21        527.94        667.77       100.58 o                         
   1   7  21         10.18          5.84        14.65 o                         
   2   7  21        265.66        238.42        46.35 o                         
   3   7  21         40.03         48.27        21.23 o                         
   4   7  21         61.61         73.68        25.59 o                         
  -3   8  21        214.37        130.42        29.88 o                         
  -2   8  21        153.23        115.61        30.13 o                         
  -1   8  21         96.02         90.75        27.67 o                         
   0   8  21        526.02        787.45       127.50 o                         
   1   8  21        101.68        133.66        44.58 o                         
   2   8  21        240.36        177.52        42.82 o                         
   3   8  21        174.73        148.32        26.06 o                         
   4   8  21         11.07          9.51         9.06 o                         
  -3   9  21         14.98          9.43        10.82 o                         
  -2   9  21        103.32        114.38        22.98 o                         
  -1   9  21         56.29         53.11        26.01 o                         
   0   9  21        108.24        103.11        20.13 o                         
   1   9  21         91.47         86.23        32.31 o                         
   2   9  21         50.62         50.14        21.17 o                         
   3   9  21         20.36          9.77         9.22 o                         
  -1  10  21         39.48         30.73        10.98 o                         
   0  10  21         17.24         15.85         7.04 o                         
   1  10  21         19.92         14.08         7.63 o                         
  -3  -9  22         41.16         30.08        11.76 o                         
  -2  -9  22        101.97         83.82        22.97 o                         
  -1  -9  22         94.33         93.09        18.25 o                         
   0  -9  22        121.69        140.84        18.16 o                         
   1  -9  22        145.89        141.89        24.35 o                         
   2  -9  22        100.42        108.54        16.58 o                         
   3  -9  22         65.47         66.63        16.91 o                         
  -3  -8  22         88.11        127.92        19.60 o                         
  -2  -8  22         95.04         93.37        23.26 o                         
  -1  -8  22         48.60         59.36        19.71 o                         
   0  -8  22        630.23        697.85        93.23 o                         
   1  -8  22         54.87         73.27        16.03 o                         
   2  -8  22        175.52        206.45        27.39 o                         
   3  -8  22         72.68        152.76        23.71 o                         
  -4  -7  22         38.38         39.70         7.96 o                         
  -3  -7  22         64.36         69.69        12.76 o                         
  -2  -7  22        349.95        358.96        48.32 o                         
  -1  -7  22          5.60          5.29         3.43 o                         
   0  -7  22        105.14        270.81        44.70 o                         
   1  -7  22         11.14          7.65         6.36 o                         
   2  -7  22        313.60        332.09        49.43 o                         
   3  -7  22         54.51         56.53        13.09 o                         
   4  -7  22         70.47         88.20        16.60 o                         
  -4  -6  22         79.08         72.16        13.44 o                         
  -3  -6  22         60.49         63.84        13.48 o                         
  -2  -6  22        187.20        162.25        30.53 o                         
  -1  -6  22         91.60         92.60        13.34 o                         
   0  -6  22        682.89        752.85        69.04 o                         
   1  -6  22        191.44        232.48        29.32 o                         
   2  -6  22        212.75        240.72        34.58 o                         
   3  -6  22         73.37         73.61        16.37 o                         
   4  -6  22        101.71         85.02        16.60 o                         
  -4  -5  22        109.91         81.46        16.21 o                         
  -3  -5  22        157.90        169.72        26.19 o                         
  -2  -5  22        115.55         93.14        12.54 o                         
  -1  -5  22         57.49         51.14         8.03 o                         
   1  -5  22         98.28         98.10        12.61 o                         
   2  -5  22        155.98        137.60        22.16 o                         
   3  -5  22        139.02        170.42        47.10 o                         
   4  -5  22         78.00         72.30        15.25 o                         
   5  -5  22        176.98        144.54        77.40 o                         
  -5  -4  22        245.28        256.74        51.70 o                         
  -4  -4  22         27.32         26.33         8.34 o                         
  -3  -4  22        137.43         99.49        22.57 o                         
  -2  -4  22         62.77         66.98         9.79 o                         
  -1  -4  22        375.83        364.50        42.83 o                         
   0  -4  22         57.76         87.39         9.86 o                         
   1  -4  22        209.22        195.19        18.00 o                         
   2  -4  22         41.52         27.38         9.13 o                         
   3  -4  22        105.35        100.54        21.87 o                         
   4  -4  22         46.39         54.60        12.78 o                         
   5  -4  22        257.28        227.21        43.83 o                         
  -4  -3  22         52.60         44.32        12.86 o                         
  -3  -3  22        858.18        796.46        73.60 o                         
  -2  -3  22         60.76         89.68        10.40 o                         
  -1  -3  22        140.47        140.16        17.17 o                         
   0  -3  22         32.91         54.26        15.99 o                         
   1  -3  22        165.94        153.60        20.31 o                         
   2  -3  22         95.66        118.76        14.50 o                         
   3  -3  22        803.88        807.61        78.50 o                         
   4  -3  22         28.05         28.46         9.44 o                         
   5  -3  22        480.17        524.98        69.80 o                         
  -5  -2  22        105.73         83.85        18.55 o                         
  -4  -2  22         87.26         77.62        15.58 o                         
  -3  -2  22        537.72        497.91        54.00 o                         
  -2  -2  22        520.93        507.51        54.89 o                         
  -1  -2  22        179.13        160.56        17.10 o                         
   0  -2  22        501.90        470.04        37.04 o                         
   1  -2  22        173.86        215.74        20.18 o                         
   2  -2  22        321.56        268.36        28.78 o                         
   3  -2  22        438.18        430.17        56.13 o                         
   4  -2  22        132.43        106.23        44.03 o                         
   5  -2  22         60.70         66.38        14.13 o                         
  -5  -1  22         40.13         26.36         9.27 o                         
  -4  -1  22         24.31         26.84         7.72 o                         
  -3  -1  22         87.76         88.48        14.14 o                         
  -2  -1  22        879.07        868.41        91.31 o                         
  -1  -1  22        581.91        588.78        47.14 o                         
   0  -1  22        125.65         96.91        12.93 o                         
   1  -1  22        486.82        566.89        39.29 o                         
   2  -1  22        854.80        822.34        92.02 o                         
   3  -1  22         58.80         61.12        10.66 o                         
   4  -1  22         50.38         45.45        18.97 o                         
  -6   0  22         29.96         23.32         7.09 o                         
  -5   0  22         68.58         40.12        12.02 o                         
  -4   0  22         15.35         25.23        17.61 o                         
  -3   0  22        432.93        445.87        56.96 o                         
  -2   0  22        516.86        365.41        50.40 o                         
  -1   0  22          1.38          6.57         4.13 o                         
   0   0  22       1688.52       1715.38       286.04 o                         
   1   0  22          1.72          4.16         3.84 o                         
   2   0  22       1068.66        693.25       155.54 o                         
   3   0  22        333.91        373.04        43.55 o                         
   4   0  22         17.29          5.03         4.80 o                         
   5   0  22         57.31         95.76        20.01 o                         
   6   0  22         19.54         17.18         5.00 o                         
  -6   1  22         44.24         39.17         8.70 o                         
  -5   1  22         40.26         39.01        11.96 o                         
  -4   1  22         23.87         33.93        10.03 o                         
  -3   1  22         88.21         84.97        14.81 o                         
  -2   1  22        884.76        914.54       113.04 o                         
  -1   1  22        583.92        608.84        54.69 o                         
   0   1  22        127.22         95.75        15.62 o                         
   1   1  22        488.91        478.61        53.60 o                         
   2   1  22        860.35        924.66       113.68 o                         
   3   1  22         59.31         57.58        10.49 o                         
   4   1  22         49.89         47.47        16.69 o                         
   5   1  22         25.06         34.27         9.48 o                         
   6   1  22         74.81         45.69         9.23 o                         
  -6   2  22         19.76         16.14         4.65 o                         
  -5   2  22        104.90        106.82        38.06 o                         
  -4   2  22         88.46         97.30        17.80 o                         
  -3   2  22        537.13        540.65        65.41 o                         
  -2   2  22        519.35        515.72        53.50 o                         
  -1   2  22        179.25        173.64        25.94 o                         
   0   2  22        499.03        416.61        42.02 o                         
   1   2  22        173.62        156.57        22.59 o                         
   2   2  22        320.25        300.01        77.44 o                         
   3   2  22        437.66        567.56       109.46 o                         
   4   2  22        133.69        191.28        26.13 o                         
   5   2  22         60.03         77.63        15.92 o                         
   6   2  22          9.44         10.42         3.49 o                         
  -5   3  22        291.04        327.61        46.96 o                         
  -4   3  22         52.85         59.98        13.43 o                         
  -3   3  22        856.15        820.42        85.79 o                         
  -2   3  22         60.22         81.86        13.40 o                         
  -1   3  22        138.82        119.10        19.88 o                         
   0   3  22         33.79         17.92        14.98 o                         
   1   3  22        164.02        112.08        18.53 o                         
   2   3  22         95.08         99.80        15.67 o                         
   3   3  22        802.21        869.41        91.68 o                         
   4   3  22         28.28         42.58         9.27 o                         
   5   3  22        479.99        517.74        67.85 o                         
  -5   4  22        244.67        251.51        45.09 o                         
  -4   4  22         26.94         29.41         8.92 o                         
  -3   4  22        137.96        181.71        41.76 o                         
  -2   4  22         62.55         60.13        11.33 o                         
  -1   4  22        375.48        354.31        73.09 o                         
   0   4  22         57.40         72.49        16.32 o                         
   1   4  22        208.99        155.27        34.93 o                         
   2   4  22         41.31         38.36         8.42 o                         
   3   4  22        106.01        118.48        18.44 o                         
   4   4  22         46.01         63.49        12.41 o                         
   5   4  22        256.47        266.44        35.02 o                         
  -5   5  22        136.65        129.97        19.74 o                         
  -4   5  22        109.63        101.10        24.09 o                         
  -3   5  22        157.73        132.70        29.25 o                         
  -2   5  22        116.25         94.44        12.80 o                         
  -1   5  22         57.37         49.97        14.64 o                         
   0   5  22        163.41        176.51        32.58 o                         
   1   5  22         98.19         58.29        34.00 o                         
   2   5  22        156.69        123.75        33.05 o                         
   3   5  22        138.79        149.36        25.96 o                         
   4   5  22         77.70         78.04        37.51 o                         
   5   5  22        176.34        176.14        38.83 o                         
  -5   6  22         23.18         20.53        12.62 o                         
  -4   6  22         78.81         74.50        13.30 o                         
  -3   6  22         60.25         69.51        22.65 o                         
  -2   6  22        186.62        209.98        35.18 o                         
  -1   6  22         91.85        101.46        20.57 o                         
   0   6  22        677.79        577.91        78.77 o                         
   1   6  22        191.72        245.04        68.85 o                         
   2   6  22        212.09        228.12        37.16 o                         
   3   6  22         73.13         87.01        37.41 o                         
   4   6  22        101.51        115.37        35.41 o                         
   5   6  22         32.01         34.64        15.80 o                         
  -4   7  22         38.24         45.91        21.46 o                         
  -3   7  22         64.81         49.12        23.27 o                         
  -2   7  22        347.75        308.89        56.03 o                         
  -1   7  22          5.59          7.10        12.95 o                         
   0   7  22        106.71        242.88        96.52 o                         
   1   7  22         11.12         19.71        18.57 o                         
   2   7  22        311.43        347.14        73.23 o                         
   3   7  22         54.90         70.68        21.71 o                         
   4   7  22         70.31         71.97        25.73 o                         
  -3   8  22         87.65        125.15        38.38 o                         
  -2   8  22         94.67         67.49        22.98 o                         
  -1   8  22         48.99         37.84        20.83 o                         
   0   8  22        633.44        845.90       115.91 o                         
   1   8  22         55.28         66.81        32.31 o                         
   2   8  22        175.12        136.88        28.63 o                         
   3   8  22         72.24        132.57        24.39 o                         
  -2   9  22        102.38         88.37        19.98 o                         
  -1   9  22         94.52         92.31        23.78 o                         
   0   9  22        120.25        133.07        23.27 o                         
   1   9  22        146.20        123.33        24.02 o                         
   2   9  22        100.75        118.86        29.74 o                         
   3   9  22         65.17         40.02        16.32 o                         
  -1  10  22         39.96         23.23         9.55 o                         
   0  10  22         48.99         34.52         8.79 o                         
   1  10  22         22.99         24.52         9.56 o                         
  -2  -9  23         88.74         86.07        20.23 o                         
  -1  -9  23        101.35         93.32        17.76 o                         
   0  -9  23         85.87        136.59        16.91 o                         
   1  -9  23        125.80        152.36        25.73 o                         
   2  -9  23        167.39        184.13        26.98 o                         
  -3  -8  23        245.69        208.38        28.27 o                         
  -2  -8  23         83.17         79.93        14.47 o                         
  -1  -8  23         33.97         13.42        17.85 o                         
   0  -8  23        710.53        733.28        88.57 o                         
   1  -8  23         26.08         25.29         9.13 o                         
   2  -8  23        101.14        103.11        17.58 o                         
   3  -8  23        230.25        228.55        30.63 o                         
  -4  -7  23         28.59         26.85         5.85 o                         
  -3  -7  23         79.60         75.10        13.54 o                         
  -2  -7  23        254.12        204.58        35.12 o                         
  -1  -7  23         14.78         11.07         5.98 o                         
   0  -7  23        759.79        979.52       117.31 o                         
   1  -7  23         20.72         17.84         5.14 o                         
   2  -7  23        253.26        310.72        47.27 o                         
   3  -7  23         57.88         64.06        13.90 o                         
   4  -7  23         45.05         52.01        19.82 o                         
  -4  -6  23         73.21         58.71        11.39 o                         
  -3  -6  23         89.53         71.21        14.69 o                         
  -2  -6  23        189.87        148.80        24.63 o                         
  -1  -6  23         76.12         66.57         9.91 o                         
   0  -6  23        524.12        608.92        75.64 o                         
   1  -6  23         71.93         72.60        11.67 o                         
   2  -6  23        170.80        171.10        27.02 o                         
   3  -6  23         63.07         81.03        16.49 o                         
   4  -6  23         85.98         87.95        15.54 o                         
  -4  -5  23        107.37         76.25        14.99 o                         
  -3  -5  23        130.84        113.70        20.91 o                         
  -2  -5  23        148.51        109.21        14.95 o                         
  -1  -5  23         60.90         45.64         7.20 o                         
   0  -5  23       3269.94       3813.59       336.79 o                         
   1  -5  23         81.96         63.50         9.12 o                         
   2  -5  23        286.59        317.98        73.14 o                         
   3  -5  23        121.04        120.38        22.59 o                         
   4  -5  23         78.44         64.20        14.46 o                         
  -4  -4  23         30.66         27.33         7.88 o                         
  -3  -4  23        372.43        418.81        57.78 o                         
  -2  -4  23        227.62        265.79        25.62 o                         
  -1  -4  23        364.15        406.13        44.82 o                         
   0  -4  23         42.73         50.32         7.75 o                         
   1  -4  23        215.00        200.53        17.82 o                         
   2  -4  23        199.23        216.97        63.64 o                         
   3  -4  23        172.76        198.28        35.19 o                         
   4  -4  23         63.45         76.45        15.96 o                         
   5  -4  23        273.56        270.71        38.47 o                         
  -5  -3  23        216.89        226.41        43.23 o                         
  -4  -3  23         51.90         30.02         8.76 o                         
  -3  -3  23        599.23        500.84        51.12 o                         
  -2  -3  23         96.74         78.82        23.73 o                         
  -1  -3  23        137.11        148.17        17.64 o                         
   0  -3  23       1467.66       2131.13       224.67 o                         
   1  -3  23        249.38        249.29        29.84 o                         
   2  -3  23        151.46        183.24        64.03 o                         
   3  -3  23        651.19        626.54        63.14 o                         
   4  -3  23         27.10         19.94         7.27 o                         
   5  -3  23        301.41        247.36        50.80 o                         
  -5  -2  23         64.43         66.37        14.09 o                         
  -4  -2  23        141.94        131.39        21.74 o                         
  -3  -2  23       1179.23       1214.39       122.81 o                         
  -2  -2  23        340.58        313.63        31.15 o                         
  -1  -2  23        119.63         90.95        12.59 o                         
   0  -2  23        717.39        738.19        64.85 o                         
   1  -2  23        112.36         88.69        11.65 o                         
   2  -2  23        275.48        308.38        47.33 o                         
   3  -2  23        746.24        642.21        61.17 o                         
   4  -2  23        242.45        244.04        41.23 o                         
   5  -2  23         85.85         84.10        17.03 o                         
  -5  -1  23         39.96         35.22         9.61 o                         
  -4  -1  23         17.81          9.83         5.13 o                         
  -3  -1  23         26.03         15.98         6.01 o                         
  -2  -1  23        697.18        682.04        72.50 o                         
  -1  -1  23        521.82        560.25        43.04 o                         
   0  -1  23        256.13        504.39        39.52 o                         
   1  -1  23        432.20        462.82        45.11 o                         
   2  -1  23        919.83        816.66        88.85 o                         
   3  -1  23         25.64         23.88         7.32 o                         
   4  -1  23         29.45         36.30        23.66 o                         
   5  -1  23         35.47         44.11        10.10 o                         
  -5   0  23        205.33        152.26        29.03 o                         
  -4   0  23          6.76          8.49        10.26 o                         
  -3   0  23        838.60        947.89       116.77 o                         
  -2   0  23        336.99        289.83        49.69 o                         
  -1   0  23          0.30          1.66         5.76 o                         
   0   0  23       1150.08        476.19       126.10 o                         
   1   0  23          0.21          3.17         4.13 o                         
   2   0  23        688.25        613.62       101.06 o                         
   3   0  23        421.25        409.51        47.89 o                         
   4   0  23         13.55         64.05        42.34 o                         
   6   0  23         38.39         36.55         7.71 o                         
  -6   1  23         18.16         22.91         5.79 o                         
  -5   1  23         39.93         36.88        11.50 o                         
  -4   1  23         17.04         18.41         7.16 o                         
  -3   1  23         26.29         24.37         6.77 o                         
  -2   1  23        703.39        708.81        90.21 o                         
  -1   1  23        522.62        549.31        74.61 o                         
   0   1  23        258.80        455.39        44.15 o                         
   1   1  23        432.83        421.58        44.24 o                         
   2   1  23        926.25        837.94        86.58 o                         
   3   1  23         25.96         20.30         6.62 o                         
   4   1  23         28.66         27.68        10.68 o                         
   5   1  23         35.44         46.87        11.37 o                         
   6   1  23         33.76         30.75         6.66 o                         
  -6   2  23         26.88         21.41         5.44 o                         
  -5   2  23         64.46         66.87        13.38 o                         
  -4   2  23        142.69        142.77        26.55 o                         
  -3   2  23       1174.44       1205.67       148.94 o                         
  -2   2  23        338.74        323.17        36.04 o                         
  -1   2  23        120.39        100.06        16.06 o                         
   0   2  23        713.73        786.47        94.60 o                         
   1   2  23        112.94         77.62        13.19 o                         
   2   2  23        273.90        363.37        47.81 o                         
   3   2  23        742.00        658.57        72.23 o                         
   4   2  23        243.35        234.06        35.52 o                         
   5   2  23         85.98         95.37        20.88 o                         
   6   2  23         17.67         15.90         4.96 o                         
  -5   3  23        216.59        257.41        35.50 o                         
  -4   3  23         52.39         45.42        10.68 o                         
  -3   3  23        597.85        548.80        59.29 o                         
  -2   3  23         95.12         91.75        13.80 o                         
  -1   3  23        134.84        132.03        21.07 o                         
   0   3  23       1449.83       2339.72       274.43 o                         
   1   3  23        246.74        184.99        27.54 o                         
   2   3  23        149.70        174.05        74.36 o                         
   3   3  23        649.97        650.58        64.36 o                         
   4   3  23         27.57         23.63         7.08 o                         
   5   3  23        301.15        314.43        40.46 o                         
  -5   4  23        217.88        212.03        30.19 o                         
  -4   4  23         30.52         36.11        15.70 o                         
  -3   4  23        372.83        416.43        59.02 o                         
  -2   4  23        227.82        234.87        30.30 o                         
  -1   4  23        364.50        268.74        50.40 o                         
   0   4  23         41.95         41.79        34.90 o                         
   1   4  23        215.54        133.02        43.43 o                         
   2   4  23        199.43        178.09        43.87 o                         
   3   4  23        173.13        252.00        30.45 o                         
   4   4  23         63.29         85.38        15.28 o                         
   5   4  23        272.40        216.15        61.78 o                         
  -5   5  23        108.62        125.31        19.03 o                         
  -4   5  23        106.92         95.94        17.02 o                         
  -3   5  23        131.31        133.55        39.23 o                         
  -2   5  23        149.91        112.97        22.58 o                         
  -1   5  23         59.69         36.96        15.32 o                         
   0   5  23       3263.81       3008.87       664.07 o
[truncated: 261,793 more chars]
